# Supplementary material for: Excess Protein O-GlcNAcylation Links Metabolic Derangements to Right Ventricular Dysfunction in Pulmonary Arterial Hypertension
Source: Int J Mol Sci. 2020 Oct 1;21(19):7278. doi: 10.3390/ijms21197278 (PMC7582480; doi:10.3390/ijms21197278)
Supplement: Supplementary file 1 [file ijms-21-07278-s001.zip]

Archive with 4 entries (4 files):
- ijms-953352 Supplemental.docx
- Supplemental Table 1 MCT Metabolomics.XLSX
- Supplemental Table 2 PAB Metabolomics.xlsx
- Supplemental Table 4 Raw Proteomics Data.xlsx
