# Supplementary material for: Excess Protein O-GlcNAcylation Links Metabolic Derangements to Right Ventricular Dysfunction in Pulmonary Arterial Hypertension
Source: Int J Mol Sci. 2020 Oct 1;21(19):7278. doi: 10.3390/ijms21197278 (PMC7582480; doi:10.3390/ijms21197278)
Supplement: Supplementary file 1 [file ijms-21-07278-s001.zip › Supplemental Table 1 MCT Metabolomics.XLSX]

## Sheet: Explanation
	OrigScale		Values are normalized in terms of raw area counts.
	ScaledImpData		Each biochemical in OrigScale is rescaled to set the median equal to 1.
			Then, missing values are imputed with the minimum.
	ProNormImpData		Values for each sample are normalized by Bradford protein concentration.
			Each biochemical in OrigScale is then rescaled to set the median equal to 1.
			Lastly, missing values are imputed with the minimum.
	DNANormImpData		Values for each sample are normalized by DNA concentration.
			Each biochemical in OrigScale is then rescaled to set the median equal to 1.
			Lastly, missing values are imputed with the minimum.
	OsmoNormImpData		Values for each sample are normalized by osmolality.
			Each biochemical in OrigScale is then rescaled to set the median equal to 1.
			Lastly, missing values are imputed with the minimum.
	CellNormImpData		Values for each sample are normalized by cell count.
			Each biochemical in OrigScale is then rescaled to set the median equal to 1.
			Lastly, missing values are imputed with the minimum.
	Pathway Heat Map		This is the heat map associated with the statistical analysis of the data.
			Indicates ratios, p- and q-values for each comparison.
			0.55	Green: indicates significant difference (p≤0.05) between the groups shown, metabolite ratio of < 1.00
			0.76	Light Green: narrowly missed statistical cutoff for significance 0.05<p<0.10, metabolite ratio of < 1.00
			1.71	Red: indicates significant difference (p≤0.05) between the groups shown; metabolite ratio of ≥ 1.00
			1.32	Light Red: narrowly missed statistical cutoff for significance 0.05<p<0.10, metabolite ratio of ≥ 1.00
			1.2	Non-colored text and cell: mean values are not significantly different for that comparison
				Blue: indicates significant (p≤0.05) ANOVA effect.
				Light Blue: indicates 0.05<p<0.10 ANOVA effect
	Box Plots - Alpha		Box plots are provided for each biochemical detected, sorted alphabetically by biochemical name.
	Box Plots - Pathway		Box plots are provided for each biochemical detected, sorted by biochemical pathway.
	Line Plots - Alpha		Line plots are provided for each biochemical detected, sorted alphabetically by biochemical name.
	Line Plots - Pathway		Line plots are provided for each biochemical detected, sorted by biochemical pathway.
	Biochemical Name*		Indicates compounds that have not been officially confirmed based on a standard, but we are confident in its identity.
	Biochemical Name**		Indicates a compound for which a standard is not available, but we are reasonably confident in its identity or the information provided.
	Biochemical Name (#) or [#]		Indicates a compound that is a structural isomer of another compound in the Metabolon spectral library.
			For example, a steroid that may be sulfated at one of several positions that are indistinguishable by the mass spectrometry data or a diacylglycerol for which more than one stereospecific molecule exists.

## Sheet: OrigScale
												SAMPLE NAME	UNMN-00318	UNMN-00319	UNMN-00320	UNMN-00321	UNMN-00322	UNMN-00323	UNMN-00324	UNMN-00325	UNMN-00326	UNMN-00327	UNMN-00328	UNMN-00329	UNMN-00330	UNMN-00331	UNMN-00332	UNMN-00333	UNMN-00334	UNMN-00335	UNMN-00336	UNMN-00337	UNMN-00338	UNMN-00339	UNMN-00340	UNMN-00341	UNMN-00342	UNMN-00343	UNMN-00344	UNMN-00345	UNMN-00346	UNMN-00347	UNMN-00348	UNMN-00349	UNMN-00350	UNMN-00351	UNMN-00352	UNMN-00353
												CLIENT_IDENTIFIER	PC2	PKC2	PKC3	PC4	PKC4	PKC7	PC8	PKC8	PKC10	PKC14	PKC12	PCK11	PKM14	PKM7	PKM12	PKM9	PKM36	PKM34	PM7	PM6	PM3	PKM16	PKM17	PKM6	PKM2	PKM3	PKM5	PKM6	PKM15	PKM13	PKM31	PKM32	PKM20	PKM25	PKM1	PKM4
												PARENT_SAMPLE_ID	4795139	4795140	4795141	4795142	4795143	4795144	4795145	4795146	4795147	4795148	4795149	4795150	4795151	4795152	4795153	4795154	4795155	4795156	4795157	4795158	4795159	4795160	4795161	4795162	4795163	4795164	4795165	4795166	4795167	4795168	4795169	4795170	4795171	4795172	4795173	4795174
												GROUP_NUMBER	1	1	1	1	1	1	1	1	1	1	1	1	2	2	2	2	2	2	2	2	2	2	2	2	3	3	3	3	3	3	3	3	3	3	3	3
												PREFIX	PC	PKC	PKC	PC	PKC	PKC	PC	PKC	PKC	PKC	PKC	PCK	PKM	PKM	PKM	PKM	PKM	PKM	PM	PM	PM	PKM	PKM	PKM	PKM	PKM	PKM	PKM	PKM	PKM	PKM	PKM	PKM	PKM	PKM	PKM
												SAMPLE_NUMBER	1	2	3	4	5	6	7	8	9	10	11	12	13	14	15	16	17	18	19	20	21	22	23	24	25	26	27	28	29	30	31	32	33	34	35	36
												TISSUE_LOCATION	Right Ventricle Tissue	Right Ventricle Tissue	Right Ventricle Tissue	Right Ventricle Tissue	Right Ventricle Tissue	Right Ventricle Tissue	Right Ventricle Tissue	Right Ventricle Tissue	Right Ventricle Tissue	Right Ventricle Tissue	Right Ventricle Tissue	Right Ventricle Tissue	Right Ventricle Tissue	Right Ventricle Tissue	Right Ventricle Tissue	Right Ventricle Tissue	Right Ventricle Tissue	Right Ventricle Tissue	Right Ventricle Tissue	Right Ventricle Tissue	Right Ventricle Tissue	Right Ventricle Tissue	Right Ventricle Tissue	Right Ventricle Tissue	Right Ventricle Tissue	Right Ventricle Tissue	Right Ventricle Tissue	Right Ventricle Tissue	Right Ventricle Tissue	Right Ventricle Tissue	Right Ventricle Tissue	Right Ventricle Tissue	Right Ventricle Tissue	Right Ventricle Tissue	Right Ventricle Tissue	Right Ventricle Tissue
PATHWAY_SORTORDER	BIOCHEMICAL	SUPER_PATHWAY	SUB_PATHWAY	COMP_ID	PLATFORM	CHEMICAL_ID	RI	MASS	CAS	PUBCHEM	KEGG	Group HMDB	Control	Control	Control	Control	Control	Control	Control	Control	Control	Control	Control	Control	Monocrotaline	Monocrotaline	Monocrotaline	Monocrotaline	Monocrotaline	Monocrotaline	Monocrotaline	Monocrotaline	Monocrotaline	Monocrotaline	Monocrotaline	Monocrotaline	Monocrotaline Colchicine	Monocrotaline Colchicine	Monocrotaline Colchicine	Monocrotaline Colchicine	Monocrotaline Colchicine	Monocrotaline Colchicine	Monocrotaline Colchicine	Monocrotaline Colchicine	Monocrotaline Colchicine	Monocrotaline Colchicine	Monocrotaline Colchicine	Monocrotaline Colchicine
1304	(14 or 15)-methylpalmitate (a17:0 or i17:0)	Lipid	Fatty Acid, Branched	38768	LC/MS Neg	100002945	5695	269.249		17903417			18357664	17624716	14440629	15985901	16236231	15343886	17367500	11520561	11084141	22050012	11442038	13218167	14425269	23372872	11408380	23365672	13118418	8886595	10029080	10224270	21248654	14455856	7337223	19192104	8574532	28018140	12792118	28847536	25299318	9517621	18374164	19059280	13924490	10940791	9575080	9586042
1308	(16 or 17)-methylstearate (a19:0 or i19:0)	Lipid	Fatty Acid, Branched	38296	LC/MS Neg	100002356	5993	297.28	2724-59-6	3083779		HMDB37397	5680424	5548091	4648662	3297551	6392883	4015347	4217561	3033053	2855305	6184928	4422906	5444714	4041112	5599588	3615124	10384410	2192688	2948423	3742723	1670157	4845090	3200624	1670687	8433413	3376052	10440856	3217327	6971362	6752526	1729828	4521915	5238426	4747535	4008566	2790813	2902571
2299	1-(1-enyl-oleoyl)-GPE (P-18:1)*	Lipid	Lysoplasmalogen	44621	LC/MS Pos Late	100005372	1566	464.314					5837371	4009250	3770345	4862431	7.78803e+06	3.96766e+06	3603397	2518498	3504079	4220806	4790348	3800153	2339238	3723559	3286355	2773110	3687708	2391520	5138113	3947082	4225685	3166003	2244071	2533195	5347153	3158535	3.85441e+06	3489856	4732036	2122425	4498428	4757030	5537743	3.81986e+06	4617659	3774752
2277	1-(1-enyl-palmitoyl)-2-arachidonoyl-GPC (P-16:0/20:4)*	Lipid	Plasmalogen	52689	LC/MS Pos Late	100009014	2154	766.575				HMDB11220	107964688	144688112	168460608	85419760	127114568	150017632	108879552	78398360	159343824	138279600	118802432	116627536	87796368	126397016	140286208	73613936	112935552	148737792	138691712	148439056	92328976	104332072	102046176	115476640	128379952	134943584	140842400	135831184	144276016	95142856	151799200	128061312	142959136	157898688	128016312	122834152
2269	1-(1-enyl-palmitoyl)-2-arachidonoyl-GPE (P-16:0/20:4)*	Lipid	Plasmalogen	52673	LC/MS Pos Late	100009002	2270	724.528				HMDB11352	40424696	40890792	40415672	55976920	52955148	44036824	33133696	36208292	63101344	46648180	40266668	40325620	37962404	37141412	59359008	51442104	71682688	63785388	61469888	63011060	54689492	41418644	47285264	46176192	55493392	52387124	60607512	45374984	35364416	31180068	37633460	44433728	52914480	41961960	39280084	45443536
2278	1-(1-enyl-palmitoyl)-2-linoleoyl-GPC (P-16:0/18:2)*	Lipid	Plasmalogen	52682	LC/MS Pos Late	100009009	2226	742.575				HMDB11211	7034852	6.5504e+06	6562403	15978940	9905886	4565049	5467929	12162042	10759017	8.37117e+06	4803773	7.9094e+06	3.5804e+06	5022543	8806183	8138743	7340392	4063402	5053450	5.92753e+06	4149736	3124059	6072575	3513164	5922110	5205478	6.06667e+06	3.49092e+06	2320412	1.98865e+06	4799153	8714311	6592846	2179653	3.99605e+06	4538087
2266	1-(1-enyl-palmitoyl)-2-linoleoyl-GPE (P-16:0/18:2)*	Lipid	Plasmalogen	52677	LC/MS Pos Late	100009069	2351	700.528				HMDB11343	2448169	2857922	3043476	3713711	3604135	2762661	2465034	2428184	4259128	3130280	1952711	2654627	1429036	1775033	1930651	1680490	2070856	1859920	1701300	2158459	1586646	1393821	1715365	1430659	2594975	1216486	1830641	2636026	1624976	962162	2248968	2508712	1793587	1948694	2020646	2288293
2271	1-(1-enyl-palmitoyl)-2-oleoyl-GPC (P-16:0/18:1)*	Lipid	Plasmalogen	52478	LC/MS Pos Late	100009007	2443	744.59					2381861	1499188	1247676	2513812	1815736	1637293	1287309	1396689	1842875	1579991	732447	1864970	973354	1166710	2509476	1.70625e+06	2768789	2336702	3889162	2587692	2067592	1204576	1577822	1488800	3666432	2154935	2589082	1554495	1221667	637155	1221605	1281554	1.83023e+06	1200331	1163679	1249746
2265	1-(1-enyl-palmitoyl)-2-oleoyl-GPE (P-16:0/18:1)*	Lipid	Plasmalogen	52477	LC/MS Pos Late	100009005	2600	702.543				HMDB11342	3075519	1931867	1788982	3070033	1919322	2205423	2509609	1501410	2303777	2020363	1526800	2634076	1875732	1780827	3702258	2267762	3800359	2999123	4070582	4013358	3367812	1.879e+06	2608920	2763159	4771455	2427808	2912430	2628602	1630001	1625908	2011092	1661929	2.52243e+06	2399965	1942232	2153859
2267	1-(1-enyl-palmitoyl)-2-palmitoyl-GPC (P-16:0/16:0)*	Lipid	Plasmalogen	52716	LC/MS Pos Late	100009162	2454	718.575		11146967		HMDB11206	5001786	5637266	4140736	5614861	4699917	4788115	4202708	3277920	4529716	5006812	2568644	4639519	1767968	3138837	4920734	2211092	4502216	4020318	6623991	4033177	2947986	2104678	2625287	2859569	4888588	3661370	4707402	4240738	3307263	1425078	3273611	3710194	3348709	3227536	2796324	3077494
2296	1-(1-enyl-palmitoyl)-GPC (P-16:0)*	Lipid	Lysoplasmalogen	52474	LC/MS Pos Late	100002875	1547	480.345		10917802		HMDB10407	4490303	2986729	3626726	3790516	6020385	3277745	2946781	2087991	2672840	3278025	2719031	3709253	2120603	4342235	3434947	1868270	3.4236e+06	2269532	3800096	4260462	3422952	3325320	2326494	2216796	3377210	3146439	3430276	2646890	4117132	2280908	4100397	3.74354e+06	4945644	3.40414e+06	3.79119e+06	3168310
2297	1-(1-enyl-palmitoyl)-GPE (P-16:0)*	Lipid	Lysoplasmalogen	39270	LC/MS Pos Late	100003000	1558	438.298					9178347	6668722	6440410	7490277	14145341	7.22724e+06	5713407	4004376	6418609	7317274	6.84651e+06	6290059	4550630	6841475	5730839	5617518	7325523	4888069	8739034	7.21839e+06	6.94451e+06	6592110	4167580	4610052	9200068	6209911	6.91513e+06	6135969	8078870	4.07926e+06	6952414	7.64778e+06	8755238	6365616	7.38759e+06	6971240
2282	1-(1-enyl-stearoyl)-2-arachidonoyl-GPE (P-18:0/20:4)*	Lipid	Plasmalogen	52475	LC/MS Pos Late	100008999	2511	752.559		9547058		HMDB05779	39907468	45698880	41833640	40556216	44092464	46745580	41838008	29599556	51003296	41817424	40319644	39861824	26981624	25394096	49763496	32955398	44196528	45736332	71030848	47021456	37094980	28916288	39820264	34291960	45727420	32630164	48444940	42376912	31415808	21599188	30369056	32413396	35327112	32937756	33730144	39364420
2274	1-(1-enyl-stearoyl)-2-linoleoyl-GPE (P-18:0/18:2)*	Lipid	Plasmalogen	52748	LC/MS Pos Late	100009225	2633	728.559				HMDB11376	2957879	2826137	2694885	3460478	3005393	2569391	2779812	2132997	2993701	2726544	2088268	2896605	1447349	1659751	2750654	1881953	2270142	1389753	2866636	2624835	2038221	1575009	1837236	1653953	2860891	1610749	2323459	2469495	1577463	1059424	1954051	2130847	1600326	1716029	1827161	2082451
2273	1-(1-enyl-stearoyl)-2-oleoyl-GPE (P-18:0/18:1)	Lipid	Plasmalogen	52614	LC/MS Pos Late	100008919	2950	730.575	144371-68-6			HMDB11375	976137	560246	429424	760835	419199	421198	634337	152027	447234	363403	454496	842975	395680	361730	1204310	500009	799254	550904	1236374	885772	588024	393976	556054	531464	1235682	430415	757998	593399	373571	204563	514408	336379	480429	478521	576928	590462
2301	1-(1-enyl-stearoyl)-GPE (P-18:0)*	Lipid	Lysoplasmalogen	39271	LC/MS Pos Late	100003001	1649	466.329					3822637	3933133	3294151	3306594	5248655	4371451	3066554	2110897	2819068	3.30748e+06	4454961	3517341	2212162	3109655	3.36135e+06	2668621	3055353	2403263	5605827	3463087	2954090	2764419	2276701	2276507	5452947	2618567	3.4526e+06	3124530	4223752	1.9503e+06	3197967	3523034	3518978	3239296	3.55217e+06	3520599
1867	1,2-dilinoleoyl-GPC (18:2/18:2)	Lipid	Phosphatidylcholine (PC)	52603	LC/MS Pos Late	100008903	2006	782.569	998-06-1	5288075		HMDB08138	181213216	223803504	134332016	531300448	249336240	123004224	163042784	447078880	208232816	242263232	170453488	265538592	74038416	77932520	102855616	166997504	82713456	71952032	87346584	48659744	69366648	68382240	62467236	58950224	62141408	72093008	104967760	73429488	54978796	44097120	83721800	232695664	51708880	47602776	58120252	79329592
1947	1,2-dilinoleoyl-GPE (18:2/18:2)*	Lipid	Phosphatidylethanolamine (PE)	53174	LC/MS Pos Late	100009217	2083	740.522		9546812		HMDB09093	8379877	10829478	7.01699e+06	34190464	15903724	6037714	7564820	27215078	15582234	15334820	7927826	13686472	2652161	2907791	3.51922e+06	3708312	2289247	2213313	1849148	1383380	1402239	1758492	2591944	1617235	2370367	1.66896e+06	3808427	2720807	1696155	1514560	4293118	10238487	1726485	1245483	3293058	3142587
1793	1,2-dipalmitoyl-GPC (16:0/16:0)	Lipid	Phosphatidylcholine (PC)	19130	LC/MS Pos Late	100000657	2365	734.569	63-89-8	452110		HMDB00564	183520592	202895232	206711648	201681120	193186928	238570432	195340608	175829568	190067696	207252304	167597488	210624768	181502928	210533088	210120352	176174160	259752928	220753280	286259008	212497056	251982064	201704256	181316064	211617024	272175968	225110624	227722992	219908912	223978304	178628832	222955456	172126080	194302352	220367392	245197776	242084304
1909	1,2-dipalmitoyl-GPE (16:0/16:0)*	Lipid	Phosphatidylethanolamine (PE)	57341	LC/MS Pos Late	100009204	2498	692.522		445468		HMDB08923	396090	525354	507326	489739	474847	645710	523330	395958	636392	723230	298783	485222	427478	545059	366243	258677	572514	511651	709459	522853	498886	445425	289629	353968	692341	492208	525299	641924	541396	417341	473592	352415	399347	711155	551987	527692
935	1,5-anhydroglucitol (1,5-AG)	Carbohydrate	Glycolysis, Gluconeogenesis, and Pyruvate Metabolism	20675	LC/MS Neg	100000580	802	163.061	154-58-5	64960	C07326	HMDB02712	3249186	2622842	4263128	2415937	2326396	1527366	2829305	1295561	2294876	4257169	1511148	2638735	5782061	3118584	4940701	3835795	3.71059e+06	4453698	4472082	4356076	3.43501e+06	2679165	1996959	4048925	2641200	3.80382e+06	4555884	4294420	5198230	3327055	4087231	2278033	1.89354e+06	4657668	4825752	3108060
1194	10-heptadecenoate (17:1n7)	Lipid	Long Chain Fatty Acid	33971	LC/MS Neg	100001278	5555	267.233	29743-97-3	5312435		HMDB60038	18576096	13187875	8599087	13137514	12848753	7634399	12037262	6475515	6684768	12628438	7575362	8541173	9571908	11370018	4615924	15196164	8370393	5362108	6588142	4821312	17581584	8730402	3192310	10095516	7702419	13351349	8254053	28686980	16358824	5335591	15245905	17290548	11436941	12094412	7.2117e+06	5381937
1206	10-nonadecenoate (19:1n9)	Lipid	Long Chain Fatty Acid	33972	LC/MS Neg	100001277	5780	295.264	73033-09-7	5312513		HMDB13622	12198676	12954217	9198016	9972427	13632906	3989595	7515304	4.15635e+06	4540493	9444993	5967528	6393444	5073528	6267894	2314447	12731791	5059357	3611826	4560591	4024450	9398627	6027390	2250281	7843711	4050087	11431302	4192559	18154960	13389218	2193553	14822578	12993184	5783654	6.63835e+06	4563320	3542758
1591	12,13-DiHOME	Lipid	Fatty Acid, Dihydroxy	38395	LC/MS Neg	62	5137	313.238	263399-35-5	10236635	C14829	HMDB04705	295548	321868	263940	319732	250670	181561	420664	113618	200654	281590	202788	273189	92174	132310		132681	79813				241558				89167	86071	118387	242224	83105	64129	347603	313773	276492	170404	158630
1678	12-HHTrE	Lipid	Eicosanoid	57393	LC/MS Neg	1261	5175	279.197	54397-84-1	5283141	C20388	HMDB12535	37666														102632	106505	113573		109025				88500	48622	361466				149830		84160			30986	646188
1570	13-HODE + 9-HODE	Lipid	Fatty Acid, Monohydroxy	37752	LC/MS Neg	100002196	5275	295.228		43013			1789836	1828237	1945822	1429981	2555852	1229268	1.78815e+06	1319919	826011	1504952	850502	2231121	1091502	560313	711950	1761209	1161264	728588	1122335	953652	2312951	2547987	433997	1.62023e+06	812982	1195167	1104592	4097454	2547614	1119742	2034524	2679640	1387739	1057889	4266250	2928773
2099	1-arachidonoyl-GPC (20:4n6)*	Lipid	Lysophospholipid	34061	LC/MS Neg	100001551	6074	618.341			C05208	HMDB10395	13437820	7.60143e+06	6640768	6659848	9090566	8985064	13463268	5041964	6391982	9345837	10287450	8437219	5360971	11118609	3.77805e+06	7391725	3819486	3.80658e+06	6511497	3731648	7638716	7932284	2965284	7572823	5274723	9333921	8430756	9128608	12198029	6322094	14296785	10587473	7198695	5575258	7367964	3799286
2139	1-arachidonoyl-GPE (20:4n6)*	Lipid	Lysophospholipid	35186	LC/MS Neg	100001571	5874	500.278		42607465		HMDB11517	17229860	13716531	11342946	16285138	28035432	10496067	21658038	11993369	9986481	17673540	26267372	13468870	9545273	17552620	8267842	14343326	7940439	8936913	11889844	7.28286e+06	12331983	10027887	6030888	12273720	9789195	15641619	12098143	13584222	15226536	7.95689e+06	21041592	26575868	12541870	10863849	11817557	7745797
2173	1-arachidonoyl-GPI (20:4)*	Lipid	Lysophospholipid	34214	LC/MS Neg	100001654	5482	619.289				HMDB61690	9417953	7320273	6872578	6939224	8.14063e+06	7188735	6839836	7140538	7060292	10725454	6283335	10023804	9866575	16044729	8637549	9814356	6311611	4410940	9462344	7151537	7.39214e+06	7582506	4575645	9161244	4238940	5897052	6746891	9678485	11606022	6076458	9026085	6835064	8771994	6225875	7920820	6010140
2325	1-arachidonylglycerol (20:4)	Lipid	Monoacylglycerol	34397	LC/MS Neg	100001433	6250	303.233	35474-99-8	5282281	C13857	HMDB11549	34824208	25099320	21811240	31564052	26430904	14445593	21328328	15600741	22914540	26550328	39153056	26855676	24226852	62347848	16205064	40705472	17178130	25918220	22477508	15936480	30497666	44452024	11546038	36666708	24767288	61400104	35312016	53359280	64553860	15948113	60873064	52912180	47173632	21311512	21853554	24607780
296	1-carboxyethylisoleucine	Amino Acid	Leucine, Isoleucine and Valine Metabolism	62558	LC/MS Neg	100020427	2628	202.108					108308	36559	35330	126124	46483	50765	67811	65670	27853	60468	53712	155532	73229	105647	81886	287104	299555	135322	205359	95930	300246	154604	66097	100098	83882	139302	87301	59784	230534	205539	68291	85181	236928	110542	68933	95884
260	1-carboxyethylleucine	Amino Acid	Leucine, Isoleucine and Valine Metabolism	62559	LC/MS Neg	100020425	2663	202.108					399098	169954	172973	397737	237526	205973	307723	231662	147162	286687	216916	602183	322637	394021	328500	700478	853366	430305	655201	379008	1082544	576708	250419	369096	325087	403734	337857	275180	1085566	892464	291358	291082	739139	348687	282403	356091
119	1-carboxyethylphenylalanine	Amino Acid	Phenylalanine Metabolism	62566	LC/MS Neg	100020419	2844	236.093					203879	55227	99628	167505	112221	74387	139817	65131	52117	183479	85186	350932	151218	195166	184148	591322	871925	406362	462790	182937	651873	359126	147487	279623	156394	258740	200558	164156	641932	509180	141935	176746	311528	252411	137195	260917
135	1-carboxyethyltyrosine	Amino Acid	Tyrosine Metabolism	62564	LC/MS Neg	100020421	1846	252.088					33950		17539	31979			21890			50641		107909	34433	33448	54494	873305	242897	159453	109192	50656	126898	97232	43727	56187	35370	46062	42553	31264	205334	162505	26115	50808	68834	80416	36088	48728
317	1-carboxyethylvaline	Amino Acid	Leucine, Isoleucine and Valine Metabolism	62562	LC/MS Neg	100020423	2008	188.093					334783	113003	130635	363432	168600	157519	284457	193893	114997	238719	200993	562672	298171	408305	396094	1322351	1275398	641750	801492	358031	1243346	632390	290060	446870	265623	536301	396689	250035	1045382	1043802	291259	340319	718193	416082	275148	305112
2324	1-dihomo-linolenylglycerol (20:3)	Lipid	Monoacylglycerol	48341	LC/MS Neg	100006121	6400	305.249					1953389	1447594	1180562	2162806	1351809	791482	1191632	1040979	1189023	2.02774e+06	2125667	1767647	1236084	2323601	1015762	2008138	882608	654263	726138	1215589	1.58978e+06	1292847	885947	1426616	1405332	1766772	879899	2.92722e+06	2116298	974568	3345619	2754080	1871334	1047638	1242871	1162702
2343	1-dihomo-linoleoylglycerol (20:2)	Lipid	Monoacylglycerol	35103	LC/MS Neg	100001483	6800	307.264					1387046	1594050	913291	1.04782e+06	1561668	787739	933474	496339	876485	1678567	1510180	1503571	1073154	1431022	441468	1544873	565153	601720	471110	401539	981819	1055095	334674	1180754	560705	1678648	836659	2805416	2306820	812727	2344670	2320308	832209	1063356	814921	948978
2328	1-docosahexaenoylglycerol (22:6)	Lipid	Monoacylglycerol	35153	LC/MS Neg	100001481	6150	309.222				HMDB11587	60971460	35611188	20703956	42461800	50708164	26762244	22766924	10474429	17026236	55391536	34695120	39410752	31594596	67079920	9290303	27342836	10349703	23931776	15604335	8575658	30337598	53746316	4653872	29757660	27244420	51812472	28514664	46626368	101555456	17884678	86211928	67586800	47638616	25718464	27248268	29625696
2326	1-eicosapentaenoylglycerol (20:5)*	Lipid	Monoacylglycerol	53220	LC/MS Neg	100009403	5988	301.217				HMDB11580	656263	698192	466043	460403	650007	159959	416707	182360	380088	559922	532714	541512	412160	922787	338143	308224	181845	187794	115074	531009	334135	188814	241510	307126	336119	273737	80529	1051760	727906	178544	819051	654719	347168	198833	374328	431091
2339	1-heptadecenoylglycerol (17:1)*	Lipid	Monoacylglycerol	62449	LC/MS Neg	100020769	6390	267.233					1158403	763912	411126	942798	629012	280441	886759	385888	302082	916652	824241	635014	660567	949535	200894	832679	332865	252025	299670	199712	739928	692670		525544	296853	623545	604876	2487575	1610415	353573	1292415	1241505	608904	744836	319705	361087
2110	1-lignoceroyl-GPC (24:0)	Lipid	Lysophospholipid	49617	LC/MS Pos Late	100002873	1907	608.465	325171-59-3			HMDB10405	315694	299832	317574	249959	299243	367338	276576	336561	324109	352940	220708	318880	339850	328723	527853	218529	367976	374898	491081	436996	350309	364141	592195	265439	539041	307348	303816	410157	408876	256700	270521	250358	440179	317503	330567	344484
2320	1-linolenoylglycerol (18:3)	Lipid	Monoacylglycerol	34393	LC/MS Neg	100001435	6214	277.217	124151-74-2	53480978		HMDB11569	4013987	4964709	1298594	1.75046e+06	4891724	1335660	2663963	992974	1244180	3446130	3435045	3.63972e+06	2481639	3007627	836130	2366156	867345	1124841	328817	671501	1282086	1.8328e+06	327770	1266642	1101798	1304301	1110061	6.28029e+06	4388680	1001654	3077794	4.13169e+06	1655198	1.97216e+06	1142704	728221
2084	1-linolenoyl-GPC (18:3)*	Lipid	Lysophospholipid	45951	LC/MS Pos Late	100005350	1410	518.324				HMDB10388	403562	240922	206632	398500	627450	327349	316982	196451	167501	376118	311111	457390	63739	159632	101049	88815		56116		168500		155789							244447	156972	383233	386874	258794	61798	218939	126019
1871	1-linoleoyl-2-arachidonoyl-GPC (18:2/20:4n6)*	Lipid	Phosphatidylcholine (PC)	52710	LC/MS Pos Late	100009131	1969	806.569				HMDB08147	337423392	416885024	348324800	450821888	432540224	363699264	349887072	374540096	433675904	447190560	349962272	391491296	159440384	169332432	163830752	175312672	179914704	177966752	218556880	130475512	164302368	183468864	136900480	161042768	163178032	191284032	218590064	166379168	214591152	107442392	296874688	328461248	106634512	158979776	247645392	192068960
1949	1-linoleoyl-2-arachidonoyl-GPE (18:2/20:4)*	Lipid	Phosphatidylethanolamine (PE)	53189	LC/MS Pos Late	100009222	2030	764.522				HMDB09102	16502186	21490384	15922837	37878060	21829612	15781342	17021990	29425994	23812614	23853424	17432684	18356968	4730963	5062021	6333028	6148697	6958382	6752857	6960330	4875889	4699773	5751045	5782652	5436168	5058586	6352458	9272107	5605667	6651527	2443065	11940169	20581110	4227667	3.60845e+06	10373933	6744885
1868	1-linoleoyl-2-linolenoyl-GPC (18:2/18:3)*	Lipid	Phosphatidylcholine (PC)	53176	LC/MS Pos Late	100009343	1939	780.554				HMDB08141	4373152	8313246	4232568	10813840	8316798	5153922	3458594	11656893	6525431	8781531	4587420	9079353	3728623	4776027	5006518	3084564	2868972	3.79135e+06	3237449	2665794	2851395	3363697	2320242	2661413	2419216	1532908	2462937	3200373	3483243	3084842	5004842	5691383	3031580	2390513	2863064	3037216
2319	1-linoleoylglycerol (18:2)	Lipid	Monoacylglycerol	27447	LC/MS Neg	100001040	6477	279.233	2277-28-3	5283469			164278336	185481808	63986348	163697696	107940688	50400728	120948592	63083920	56137956	146200304	145248576	145760000	100743112	115929512	34313408	137086032	36036536	39552000	27904404	23418040	62779992	128176992	16506150	75500160	35833916	109482824	119985912	249388544	173288240	48071728	171720960	183323568	85706216	71332192	47739820	37033868
2082	1-linoleoyl-GPC (18:2)	Lipid	Lysophospholipid	34419	LC/MS Pos Late	100001395	1465	520.34		11988421	C04100	HMDB10386	55898340	38123564	25060660	68572120	69085848	20675202	51903968	34727144	29278576	38886504	51879776	56448288	13103605	24170286	16668084	21592676	14813942	9903762	16466842	24861406	15431936	18014400	9939475	11909341	17358244	13942532	17691900	16013816	19600918	12450175	30174772	45311840	20820612	13623111	28539576	16217609
2128	1-linoleoyl-GPE (18:2)*	Lipid	Lysophospholipid	36600	LC/MS Pos Late	100001570	1482	478.293		52925130		HMDB11507	9279354	7607538	4320205	15365370	16248713	3960342	7468125	8242996	5091190	8892837	11460243	8680476	2022695	2.54224e+06	2038625	2405097	1831795	1536639	1688777	1514170	1805287	1988813	1.03673e+06	1397103	3.0575e+06	1709421	2258025	1864767	2651900	1141486	5600810	8827216	2088730	1805821	4712968	2410112
2161	1-linoleoyl-GPG (18:2)*	Lipid	Lysophospholipid	54885	LC/MS Neg	100009227	5516	507.273					2152846	1482261	932616	1545837	3726195	2517293	2155836	1310760	1065764	1433182	1.83423e+06	1777211	1560612	3272021	1394005	6030045	1466559	952728	2098067	924058	4.18162e+06	2531358	1.03277e+06	3247155	1411364	6277077	2572874	2771297	2488598	1280001	1.97707e+06	1963980	2789679	1727064	1543951	865724
2169	1-linoleoyl-GPI (18:2)*	Lipid	Lysophospholipid	36594	LC/MS Neg	100001778	5494	595.289					1911879	1673818	993334	1628378	1859650	1326211	1526159	1678335	1125629	2107746	1301166	2118299	1829523	1848504	806195	3556785	1028599	415451	1039834	386802	1211700	835140	337811	754450	359787	842369	931328	1.7442e+06	1105190	700474	1124183	1161200	289344	691040	666594	662678
2152	1-linoleoyl-GPS (18:2)*	Lipid	Lysophospholipid	43676	LC/MS Neg	100004606	5500	520.268					122674	112249		99332	273785	92125	177745	53128	31928	92069	387595	134538	58296	96190		139989				47300		38602			213841		80704	125086	150534		281565	380157	75918	113326	124547
2316	1-margaroylglycerol (17:0)	Lipid	Monoacylglycerol	34391	LC/MS Neg	100001429	6571	269.249	68002-72-2	107036			922743	1190315	1382446	1220042	1203237	1237611	683367	357082	764039	1118891	732250	770482	884484	1368313	782692	1058909	686855	307478	883461	464581	993858	991416	431515	882151	719068	1308961		2207323	2364712	663398	1317907	1075610	468692	686822	709376	709090
2341	1-meadoylglycerol (20:3n9)*	Lipid	Monoacylglycerol	62431	LC/MS Neg	100020746	6450	305.249					250105	130092	46955	332537	132142	54857	130481	60392	75743	128269	141518	149068	104358	181024		212663	47570	51606	46127	68222	176008	145438		160148	144306	169763	100665	242697	201241	92197	515790	444681	171383	138755	109484	87539
83	1-methyl-4-imidazoleacetate	Amino Acid	Histidine Metabolism	32350	LC/MS Pos Early	100001208	2064	141.066	2625-49-2	75810	C05828	HMDB02820	157932	132203				215051		104475	58636		154238	139981	377572	262507	395395	157691	212251	234818				443119	258713	121632	217961	107314	411155		180452	197050	166972	108667	126518	100406	216049	259519
3434	N1-methyladenosine	Nucleotide	Purine Metabolism, Adenine containing	15650	LC/MS Pos Early	1242	2120	282.12	15763-06-1	27476	C02494	HMDB03331	4.70549e+06	3678949	3415860	4314434	4157935	4912929	4436833	4069275	4335350	3996334	3842009	6121721	5736114	4786985	5.11752e+06	5.53263e+06	4777766	4.90458e+06	5255410	2981746	4938370	4842410	5550908	4551037	3547103	4218808	4377295	4018750	4466186	5369418	4925660	4827653	4827663	3526372	5104300	4358115
430	1-methylguanidine	Amino Acid	Guanidino and Acetamido Metabolism	48114	LC/MS Pos Early	100000715	2149	74.0713	22661-87-6	10111	C02294	HMDB01522	6259882	2037533	1035682	4218405	1342442	1853017	5755055	1745696	1332720	2426819	1333346	4060398	1162100	911237	1.33708e+06	574699	377640	1336633	1.65299e+06	2181787	624226	693654	686900	808864	673768	1123738	1359972	1051117	1131935	801544	2534938	2505451	1369518	878683	1.3832e+06	1970267
66	1-methylhistidine	Amino Acid	Histidine Metabolism	30460	LC/MS Pos Early	100001051	2755	170.092	332-80-9	92105	C01152	HMDB00001	12342106	4581173	7.95296e+06	12218874	4947646	10788166	15575556	11345476	7105548	9112054	7785355	8738473	14977749	25119300	11833135	60832948	89820384	32321016	49842624	9642446	39221304	35653028	11787902	27112110	16829458	89180816	48635512	14940621	16881048	20166976	9763261	14104273	18666108	15851111	14942038	15895544
3582	1-methylnicotinamide	Cofactors and Vitamins	Nicotinate and Nicotinamide Metabolism	27665	LC/MS Pos Early	55	1940	137.071	1005-24-9	10129985	C02918	HMDB00699	22731008	11672540	14024022	20229312	13001863	19325364	16567185	15545777	31420812	17131452	33460164	32071552	27289178	23377758	37976772	25527904	14704056	19112008	16400473	37823320	22242988	24388920	34916464	29688480	11295094	20030204	16820584	36959472	17064572	13050899	40086208	40211336	16272072	17910600	23080244	13654552
1782	1-myristoyl-2-arachidonoyl-GPC (14:0/20:4)*	Lipid	Phosphatidylcholine (PC)	53195	LC/MS Pos Late	100009139	1914	754.538				HMDB07883	9364596	10600989	13822865	13442299	12442270	14006783	8091988	6782409	15186840	16668022	6344270	12224079	21877904	24924918	20750956	12839933	26079584	39085112	27924228	27885132	24554106	26319520	18653746	26622172	18947194	26450624	21007292	19434790	18908510	22269180	14829843	11279878	16975016	18080332	15618347	16938080
1778	1-myristoyl-2-palmitoyl-GPC (14:0/16:0)	Lipid	Phosphatidylcholine (PC)	19258	LC/MS Pos Late	100000672	2147	706.538	69525-80-0	129657		HMDB07869	12850869	11712358	13300526	18917878	13394395	15853897	10751548	11115897	14104109	15069197	9260636	17101166	18486612	21137220	19056584	15724090	22378248	22264912	22999026	23286728	23403048	20332762	17459000	21993856	24763584	24077066	16756028	20052894	18887354	17840676	16216583	14391875	16629483	18628662	17777420	21762078
2311	1-myristoylglycerol (14:0)	Lipid	Monoacylglycerol	35625	LC/MS Neg	100001618	6353.3	227.202	75685-84-6	79050	C01885	HMDB11561	5255852	5219939	2968654	3670581	6145948	3454899	4.05007e+06	2.01633e+06	3578410	4596769	3846377	6126698	4277909	6254555	2036596	4334733	2870786	3637555	1814731	2577809	4747390	3474418	2911746	5085585	3211253	6376200	2313948	7.8495e+06	9956305	2068584	6613008	7197822	3512301	5232738	2786034	2731543
1943	1-oleoyl-2-arachidonoyl-GPE (18:1/20:4)*	Lipid	Phosphatidylethanolamine (PE)	55041	LC/MS Pos Late	100009219	2200	766.538				HMDB09069	44046616	55237144	39458292	86450736	54494836	39746464	49745876	49522324	50751464	56816012	35925212	41764872	33565796	29446864	43177208	46451928	52670244	48222716	60508996	44930988	46902776	35545456	40752300	37211632	40604296	44453476	57430196	40595476	24792840	20934240	35144080	44276300	27002440	22130288	33844560	43860420
2036	1-oleoyl-2-arachidonoyl-GPI (18:1/20:4) *	Lipid	Phosphatidylinositol (PI)	54994	LC/MS Pos Late	100010951	2568	902.575				HMDB09844	3923997	5470234	2599754	6816104	3539455	4897969	3180458	4367869	3167727	4653239	3862202	4063797	2.06521e+06	2321695	1702737	3619868	3347571	3178448	3527855	1991717	4298235	2155580	1416938	2287789	2555247	2547868	3299507	3842210	3419827	1573734	4.13315e+06	4996759	1182498	2632993	2520162	3465583
1866	1-oleoyl-2-docosahexaenoyl-GPC (18:1/22:6)*	Lipid	Phosphatidylcholine (PC)	52697	LC/MS Pos Late	100009130	2011	832.585				HMDB08123	64858876	81852224	68728336	74989592	64668512	93347984	65676644	56622560	59326704	73723488	57879764	72363328	81761704	63238612	54965840	60070048	62523728	74045432	101881864	64931616	94984224	82220040	47465220	63268072	55659440	69596024	86676608	79955848	84824704	60121776	87526480	61184544	43385000	77388576	72191768	67660344
1946	1-oleoyl-2-docosahexaenoyl-GPE (18:1/22:6)*	Lipid	Phosphatidylethanolamine (PE)	53209	LC/MS Pos Late	100009220	2119	790.538					29617548	38107632	26497376	40002012	25703800	36971524	36134796	29250708	29673352	33637188	27394544	35311512	31176046	26320382	22013248	25250704	27216984	35702336	47337956	29466402	36431456	32943490	20397820	29040430	24004268	36144280	42429232	33394670	30691274	24247916	30257618	22595782	19221504	29124788	27806196	31941718
1940	1-oleoyl-2-linoleoyl-GPE (18:1/18:2)*	Lipid	Phosphatidylethanolamine (PE)	52687	LC/MS Pos Late	100009078	2270	742.538		9546753		HMDB05349	12298201	14388284	8919341	44000100	19925452	8540829	12669923	25899124	18073242	17653780	9467453	15521621	7092852	6.22878e+06	9300904	13286739	8553903	7658953	8072216	7198970	8510927	5679813	7915254	6009382	7503328	6317874	10479002	9179721	3686965	4358917	8387567	13884279	4774788	4316826	6213403	8414725
2318	1-oleoylglycerol (18:1)	Lipid	Monoacylglycerol	21184	LC/MS Neg	100000924	6650	281.249	111-03-5	5283468		HMDB11567	165537520	136562592	50528100	116232840	104962992	57718508	127769904	41236732	41385656	110029176	110230944	100013848	105497048	87339456	25250696	171035328	35556024	38413704	30542220	23321332	90977944	91468784	15325806	65486172	34751236	119559144	95076208	317510784	153600384	51161776	163890368	189407520	72178768	103266592	43648944	39756172
2079	1-oleoyl-GPC (18:1)	Lipid	Lysophospholipid	48258	LC/MS Neg	100001272	6250	596.357	19420-56-5	16081932		HMDB02815	11867191	6267309	7.1133e+06	8289583	11293596	6126110	11381423	5980541	5076633	7664679	7463479	8619696	5962373	10496865	4499085	8.03232e+06	5670589	3540407	5683657	7192109	9030284	4958717	3894147	7973106	4640037	7.91124e+06	4464145	10227016	13091885	5771193	16475525	9198242	5089816	4498837	6347390	3233264
2126	1-oleoyl-GPE (18:1)	Lipid	Lysophospholipid	35628	LC/MS Pos Late	100001569	1554	480.308	89576-29-4	9547071		HMDB11506	11565649	7.87163e+06	5491598	16502762	16512182	5761010	10095377	6959188	5774335	8616809	10533048	8456671	4591061	4091015	4596163	6157097	6768796	3931433	6815272	5395174	6.34598e+06	5378714	3229798	3869235	8200007	5147585	7048025	5027508	6987844	3.37996e+06	8026727	9070534	5437107	4512058	7322270	5243114
2159	1-oleoyl-GPG (18:1)*	Lipid	Lysophospholipid	45968	LC/MS Neg	100005716	5610	509.288					7.65215e+06	4475357	3.00506e+06	4104779	9126140	4993733	7521541	3248160	2612074	4197386	4898967	4499978	3963142	7757337	2662374	10767938	3.21369e+06	2273109	4460480	2949213	9266872	4812717	1.48666e+06	5795234	3386319	11592717	5196421	7141909	5634138	3453397	6222259	6562816	5325004	4688925	3915846	2083774
2167	1-oleoyl-GPI (18:1)*	Lipid	Lysophospholipid	36602	LC/MS Neg	100001777	5599	597.305					2128905	1131289	1072369	2923574	2369655	2413684	1771067	2129244	1230436	1828745	1395297	2224507	2246085	3241821	1132129	6023019	1890951	839562	1.96586e+06	850937	3805409	1538697	713235	1954859	1022184	1.99023e+06	1.04578e+06	3028588	4853373	1368360	2819141	3036315	830192	1247680	1189780	1160708
2150	1-oleoyl-GPS (18:1)	Lipid	Lysophospholipid	19260	LC/MS Neg	100000630	5607	522.284	326589-90-6	9547099		HMDB61694	215562	187204	90781	148124	589398	168482	317925	72327	70539	234032	630761	411736	222659	549686	295032	428623	230714	204296	256792	313187	418211	228884	204969	310936	882926	276281	162709	357694	400605	176078	391644	440105	232020	312452	406011	93127
1822	1-palmitoleoyl-2-linolenoyl-GPC (16:1/18:3)*	Lipid	Phosphatidylcholine (PC)	53180	LC/MS Pos Late	100009345	1850	754.538				HMDB08008	393669	652566	367510	1459447	584933	512788	290225	1070857	574796	703948	317101	738350	337404	554884	527273	713643	545082	480726	338158		492953	413554		383712	252657	389643	316609	535772	450342	309725	501280	593609	351575	295639	248431	333100
1821	1-palmitoleoyl-2-linoleoyl-GPC (16:1/18:2)*	Lipid	Phosphatidylcholine (PC)	52683	LC/MS Pos Late	100009075	2003	756.554				HMDB08006	27532452	34364104	22357596	64324280	34692744	25214998	21929410	50735384	28527620	38332772	21654580	38168284	23551024	29147328	29686108	38340356	34485440	32781924	31384028	23550852	37505084	28090738	23727156	21937556	23096956	22313436	27429972	34837832	21660912	17613856	23722366	36555260	20849024	17783544	16656747	24543056
2315	1-palmitoleoylglycerol (16:1)*	Lipid	Monoacylglycerol	52431	LC/MS Neg	100008952	6094	253.217				HMDB11565	10655256	6133564	2795684	7369413	8416631	3750617	5541872	3.40834e+06	3681545	5273048	8287449	7.27031e+06	7582914	11624120	2705245	10037191	3012453	5856797	3139980	2658537	9068224	7559296	1450183	5136872	5155306	10172565	7.08435e+06	21296092	16400544	3178796	10550725	19241136	7464870	11581248	3063306	3556613
2071	1-palmitoleoyl-GPC (16:1)*	Lipid	Lysophospholipid	33230	LC/MS Pos Late	100001511	1450	494.324		24779461		HMDB10383	3.6942e+06	1963677	1408296	4179714	4310226	1715207	2712376	1439700	1279145	2360131	2.93297e+06	2721860	1424604	2578302	1251505	1095498	1931628	1.59359e+06	1523046	2994041	2461032	2.68889e+06	1026493	1254870	2.00648e+06	1.32842e+06	1627805	1900628	2642149	1749467	3.53945e+06	3707772	2750144	1.69383e+06	2.80832e+06	1.70479e+06
1810	1-palmitoyl-2-arachidonoyl-GPC (16:0/20:4n6)	Lipid	Phosphatidylcholine (PC)	52462	LC/MS Pos Late	100008914	2091	782.569	35418-58-7	10747814		HMDB07982	933190592	1106463360	1071891200	928710336	1029113984	1129915264	920598656	821502528	1037812480	1082623232	843339584	1004269120	988725760	1065556224	987874624	849641536	1052696704	1243137920	1281459584	1096133504	1134065664	1080425472	993708352	1001215168	1112240128	1081259776	1140530944	1180158848	1035650496	971022592	1054121536	948161792	967471744	1133652608	1109871232	1008666432
1917	1-palmitoyl-2-arachidonoyl-GPE (16:0/20:4)*	Lipid	Phosphatidylethanolamine (PE)	52464	LC/MS Pos Late	100008990	2198	740.522		9546800		HMDB05323	42697924	49462648	41654188	74844840	55241612	42838200	41163304	47133632	55246392	53778008	35353172	43548712	43196016	34798912	42326096	51897840	61533208	64659140	64167808	51638872	54307724	44165920	48851860	44002732	41331032	56922536	58178960	51094384	33571020	31457438	40519432	41480924	37481844	39234064	39903296	44519460
1816	1-palmitoyl-2-docosahexaenoyl-GPC (16:0/22:6)	Lipid	Phosphatidylcholine (PC)	52610	LC/MS Pos Late	100008915	2023	806.569	59403-54-2	6441886		HMDB07991	558560576	660876544	663586176	447809824	552900352	767830272	471325344	400569472	421354144	604625984	395070880	550085184	652626176	764898368	469293408	346511584	398564992	596682176	698622592	544984832	621128832	575522496	403035840	487712800	551282048	484105216	475126272	777581632	722195264	637784384	726564864	471268320	462289344	841372288	747840896	581937280
1919	1-palmitoyl-2-docosahexaenoyl-GPE (16:0/22:6)*	Lipid	Phosphatidylethanolamine (PE)	52465	LC/MS Pos Late	100008991	2119	764.522		9546799		HMDB05324	92216720	110266128	101262712	91322864	90313592	115772680	86851784	71716496	89964120	108141392	68430824	94108224	88998632	112892736	66491368	55910056	61439900	110391720	109164800	94826392	92726632	83449592	64791776	76933976	88006336	83489232	89078816	121631480	91909040	98804936	91943584	58624492	77816760	129389976	105171752	94847736
1803	1-palmitoyl-2-gamma-linolenoyl-GPC (16:0/18:3n6)*	Lipid	Phosphatidylcholine (PC)	54812	LC/MS Pos Late	100009154	2034	756.554				HMDB07974	6.43766e+06	5724452	5319535	11030171	7797655	6255721	4714559	8695773	8030057	5820490	4.56909e+06	8129095	5006051	5216473	10664732	3991704	6056654	4741557	5630898	10220599	4993594	3.85208e+06	7971251	4382819	8132537	3.3185e+06	6.21751e+06	6.70463e+06	3242008	4800007	4643390	7.50368e+06	10055746	4.08099e+06	4206949	6.16626e+06
1800	1-palmitoyl-2-linoleoyl-GPC (16:0/18:2)	Lipid	Phosphatidylcholine (PC)	42446	LC/MS Pos Late	1537	2160	758.569	40811-94-7	5287971		HMDB07973	610069056	710218432	557428992	1030258944	738239424	543150144	534930048	971340032	605649280	704919168	477910048	754535360	503571552	533929568	619375936	713092992	547537216	537793984	652762880	503303968	573965568	468761696	509024320	435025792	546126080	532500768	582311168	607888896	387388224	406642816	440006752	729918592	501332064	419185856	411402848	530297472
1914	1-palmitoyl-2-linoleoyl-GPE (16:0/18:2)	Lipid	Phosphatidylethanolamine (PE)	42449	LC/MS Pos Late	100001870	2275	716.522		9546747		HMDB05322	11976469	12590780	9687141	37377624	18965520	8822626	9873698	25339546	16173557	17174240	7462058	15424667	6927616	8773121	9284697	10303008	7782268	7406317	6775709	7022633	6886638	5023888	8.1281e+06	5269909	8745838	5869458	6758750	8754118	4335303	5651547	8064678	13048246	7020028	5030423	6855406	7834779
1999	1-palmitoyl-2-linoleoyl-GPG (16:0/18:2)	Lipid	Phosphatidylglycerol (PG)	52628	LC/MS Pos Late	1543	2730	764.544	322647-44-9			HMDB10575	8243838	10465525	5781687	11731054	6877781	4517409	5707567	10777843	9879937	9543619	6650777	11356528	1122496	3.44663e+06	3191919	4748799	3497096	3108983	4321010	2293524	251603	2033430	1979173	1317976	3141614	1928338	2910556	5895464	1159829	1296066	4619939	8039471	2926782	2166591	4353506	4096520
2014	1-palmitoyl-2-linoleoyl-GPI (16:0/18:2)	Lipid	Phosphatidylinositol (PI)	52450	LC/MS Polar	1528	910	833.518				HMDB09784	668327	898637	540182	1376312	604993	593307	398225	1131765	684669	1073586	687856	925725	519640	476936	436584	985161	834619	675029	613712	414055	696625	377083	339555	523685	502318	570079	605232	1314150	630830	407760	645570	842245		691242	426023	650672
1797	1-palmitoyl-2-oleoyl-GPC (16:0/18:1)	Lipid	Phosphatidylcholine (PC)	52461	LC/MS Pos Late	1539	2358	760.585	26853-31-6;26853-31-6	6436017		HMDB07972	619059392	641914304	554606656	799458048	690915456	587876928	560203712	650082368	603970368	652255808	426361280	631997696	581618048	625671616	647438656	611796096	690662016	733734464	846694272	754272768	775706496	562491264	615665152	549302912	725424128	575967808	613454464	708081472	503268384	523069888	591304000	642749184	564864000	584763008	571741632	607172992
1913	1-palmitoyl-2-oleoyl-GPE (16:0/18:1)	Lipid	Phosphatidylethanolamine (PE)	19263	LC/MS Pos Late	1526	2509	718.538	26662-94-2	5283496		HMDB05320	10052395	10637546	8157603	19274240	13616707	10778933	11479103	9903599	15038920	13229139	6824716	10936634	8387172	8766701	10694152	10523895	11764362	13364757	13980927	14341929	12296129	7845166	10698944	8035002	13293975	9635636	11646648	13687645	7079477	7705627	8257102	9028160	9163122	9319760	7.70543e+06	10218869
1998	1-palmitoyl-2-oleoyl-GPG (16:0/18:1)	Lipid	Phosphatidylglycerol (PG)	52448	LC/MS Pos Late	100000641	3206	766.559		5283509			25679966	29807098	22063390	32558028	21220540	25432216	21540970	24518768	30080040	27164840	22000044	33608040	16251429	22572944	22757902	29183938	29205852	29965368	46319584	30354770	28555808	20652718	21082730	23499364	25232670	30359636	25899768	40123172	18597456	17843104	25186512	25357046	21817092	33333916	24357348	23878026
2012	1-palmitoyl-2-oleoyl-GPI (16:0/18:1)*	Lipid	Phosphatidylinositol (PI)	52669	LC/MS Polar	100009066	893	835.534				HMDB09783	3554196	5284692	3823217	3485672	3046458	4320610	3411024	4286551	4.18355e+06	3.79891e+06	3480029	5084196	2699865	3400796	2634650	2892136	2143979	4212205	5087675	4196493	2771053	3129592	2122405	3705588	3113066	3191993	3533943	4799891	3792751	2393482	3319680	4.0061e+06	2367499	5205798	3.7079e+06	4230182
1794	1-palmitoyl-2-palmitoleoyl-GPC (16:0/16:1)*	Lipid	Phosphatidylcholine (PC)	52470	LC/MS Pos Late	100008984	2160	732.554				HMDB07969	38031344	31961240	30575748	58999888	37126184	37399512	30775900	35141156	35316344	37134772	23192208	39991524	45521784	47986420	49631996	51497716	65485612	60685272	62447700	68820528	76359832	52758048	51694160	49371196	68446952	51119120	44408416	57900400	40930704	42002792	38243924	41678768	49067280	41906608	36772768	49344056
1795	1-palmitoyl-2-stearoyl-GPC (16:0/18:0)	Lipid	Phosphatidylcholine (PC)	52616	LC/MS Pos Late	100008921	2653	762.601	59403-51-9			HMDB07970	34800996	45209268	43465916	37413388	37958428	47318600	42216252	32355396	37071880	42273952	34332136	43352804	40302896	32106104	48847040	46159012	62099944	51705796	102776608	46383284	58312264	40143460	34814492	48068636	57144528	63705208	71028456	60079216	41480900	26621798	46316920	31458860	26597300	49346412	42952256	57591312
1912	1-palmitoyl-2-stearoyl-GPE (16:0/18:0)*	Lipid	Phosphatidylethanolamine (PE)	57388	LC/MS Pos Late	100009205	2850	720.554		5326793		HMDB08925		493205	482309	304326	444443	686206	637281		404875	497062	333685	430666	533248				388389	392055	781250	411422		219462		471578	323993	485070	502289	554930	395414		329738	239773		669083	363193	523849
2314	1-palmitoylglycerol (16:0)	Lipid	Monoacylglycerol	21127	LC/MS Neg	100000827	6550	255.233	542-44-9	14900		HMDB31074	127700560	110294464	81886288	87718976	103315872	69100848	89020064	48821740	56088460	110804448	88445048	90124384	89240840	137708240	48155852	120804912	47363120	42647584	49597928	44358752	105644672	81204160	36897896	87447248	45227228	135703792	64855584	226524720	216550288	56088952	166065248	155504272	82169416	84680504	57232324	57784776
2069	1-palmitoyl-GPC (16:0)	Lipid	Lysophospholipid	33955	LC/MS Pos Late	100001263	1525	496.34	17364-16-8	86554		HMDB10382	243853664	144499552	153520000	217554272	267415152	153048384	215132720	127190704	124259472	153661040	175870960	228482048	139861584	213572000	161336528	91756376	188899520	132270440	188669936	251224384	202005872	216405872	134906096	132957360	198806224	145073264	155827344	154783248	213956432	161264656	213140736	197719312	214363824	150839424	232227552	146064272
2117	1-palmitoyl-GPE (16:0)	Lipid	Lysophospholipid	35631	LC/MS Pos Late	100001567	1544	454.293	53862-35-4	9547069		HMDB11503	13981167	9573918	9038371	16705270	18790620	9476323	9916085	8369483	7.84848e+06	11462650	11087207	10834076	9884341	11062446	9882182	11014780	12131995	9241827	13974706	11467942	13156901	10167837	7069199	8673457	15544806	10893048	11271692	9898202	11464425	7.83813e+06	11573235	10662820	13106361	11436865	13775928	9998879
2155	1-palmitoyl-GPG (16:0)*	Lipid	Lysophospholipid	45970	LC/MS Neg	100005717	5570	483.273		3300276			8940778	3104913	4.06077e+06	3788892	10313778	5676022	6839338	3492869	2623356	4564429	5063882	4550412	1.93568e+06	5791078	1373777	3122087	1788083	1496632	2308919	1885765	3139586	2731466	1049809	2447734	3774747	4037837	1759072	4.17325e+06	6670596	2412695	6908072	6662081	4518369	3156216	4554872	1418207
2162	1-palmitoyl-GPI (16:0)	Lipid	Lysophospholipid	35305	LC/MS Neg	100001655	5564	571.289				HMDB61695	1080377	567678	871179	1036743	1170974	1401631	715854	928353	667717	1091078	988256	1161311	1416306	2879729	746353	1989897	1.14499e+06	740988	1272198	799627	2130236	1232506	697083	1339478	1330067	1639013	487132	1.66225e+06	3191123	1237270	1679222	1557375	1073220	1051935	964585	780234
2313	1-pentadecanoylglycerol (15:0)	Lipid	Monoacylglycerol	47898	LC/MS Neg	100001431	6200	241.217	104140-07-0	190750			1836140	1991125	1546138	2096127	899334	1289628	1182943	724041	917060	1394251	1.72475e+06	1460374	1601336	1.56829e+06	1079654	1589236	686262	573081	1067344	884820	1387995	1.39513e+06	688478	1033393	715610	1779180	1208811	3688043	3.8797e+06	1496145	2575732	2204884	1203290	1501331	1110954	590604
84	1-ribosyl-imidazoleacetate*	Amino Acid	Histidine Metabolism	61868	LC/MS Pos Early	100001668	2006	259.092	29605-99-0	5117448	C05131	HMDB02331	3564955	3276557	2150749	5478503	3.69568e+06	4559998	5824935	4832107	2694120	2373784	6072284	9672296	5933190	7.22332e+06	5624306	10392685	17521292	8528399	7.52686e+06	6607387	2995295	8754139	8722154	10116872	3281652	9494426	9307381	3.54659e+06	6.61583e+06	8772839	9362796	7209249	6179215	6.838e+06	6720497	6664360
1843	1-stearoyl-2-arachidonoyl-GPC (18:0/20:4)	Lipid	Phosphatidylcholine (PC)	42450	LC/MS Pos Late	100001869	2300	810.601	35418-59-8	16219824		HMDB08048	1188371200	1506533376	1402661760	1128149248	1344854144	1436150272	1341423616	941920256	1425975552	1414956032	1245731200	1200624896	1037431552	1082012288	1134423552	990469120	1153798272	1394667520	1547671296	1242588032	1125087232	1201791616	1058200384	1182436096	1127044736	1306800000	1537707264	1356198016	1181590400	994281792	1130342528	1091647232	1031033408	1159301248	1173221120	1247037824
1934	1-stearoyl-2-arachidonoyl-GPE (18:0/20:4)	Lipid	Phosphatidylethanolamine (PE)	52447	LC/MS Pos Late	100008977	2424	768.554		5289133		HMDB09003	175953040	230582944	200171680	272661408	229529440	196424608	197457312	224344112	214479120	233139312	165329488	185935536	180547968	145015488	250882912	232515776	259943216	270638272	381960736	231102432	215500864	194288672	226485184	214740592	175872416	244988944	295949984	222740416	150391072	124772120	149065920	176644176	165090864	155930160	158289376	189658544
2031	1-stearoyl-2-arachidonoyl-GPI (18:0/20:4)	Lipid	Phosphatidylinositol (PI)	52449	LC/MS Pos Late	100000616	3000	904.591	383907-33-3			HMDB09815	20781792	29082622	21002764	25454466	20311200	22823004	19791888	18848792	27555086	25484266	19880196	25384920	16092634	17706372	28353340	18385590	24610740	33545784	41435344	30353118	21950244	19707100	22920528	24929798	26435426	25847876	31398182	29169132	17945088	15779617	21614698	21258120	24719018	27354722	20149218	22100228
1988	1-stearoyl-2-arachidonoyl-GPS (18:0/20:4)	Lipid	Phosphatidylserine (PS)	52235	LC/MS Pos Late	100001872	2565	812.544				HMDB12383	22502348	23257650	17118716	24265080	17472736	21559872	17799460	19997630	24867152	20670220	21525712	30279532	22650932	20263468	46385284	46342736	62194024	49435096	75577432	35552584	44756136	26452240	38204192	49576728	45301016	50468004	43250224	40993332	26388912	16495231	28239342	20076440	25389036	27925540	28307080	31206108
1849	1-stearoyl-2-docosahexaenoyl-GPC (18:0/22:6)	Lipid	Phosphatidylcholine (PC)	52611	LC/MS Pos Late	100008916	2197	834.601	59403-52-0			HMDB08057	456951232	594428160	573193792	384500128	438642656	670917312	441391168	337525376	418890048	509278912	386745792	458407232	522593536	562741504	399020544	342728192	358379168	539819904	718187456	494693664	504250144	506528768	360789600	468816256	443841984	499461568	545307520	669827712	577619200	496263584	515826208	367310240	412954496	678226240	536203040	519370816
1938	1-stearoyl-2-docosahexaenoyl-GPE (18:0/22:6)*	Lipid	Phosphatidylethanolamine (PE)	52466	LC/MS Pos Late	100008992	2317	792.554		9546798		HMDB05334	121999264	191122112	169055584	149642048	128178704	177895328	144120672	131007120	129262552	177746624	111196832	148376000	130529856	138463648	76162640	84166112	71428664	131556744	143240912	110998880	109518144	112045696	75828080	109926888	92278536	117317320	114332656	177132288	128461936	129617328	131306072	112287592	71898360	167843056	133296784	125544040
1835	1-stearoyl-2-linoleoyl-GPC (18:0/18:2)*	Lipid	Phosphatidylcholine (PC)	52452	LC/MS Pos Late	100008980	2380	786.601				HMDB08039	655166400	865833984	611396352	1224707584	845792128	572711808	642694656	1064068160	766048896	813671168	602503936	811356992	459992032	423628320	558142016	866510912	532623104	473805408	758907904	468040576	527832416	414841056	489126848	403780480	477266752	578947456	701759232	620171648	337083200	307662272	410332256	744283328	403913280	391036480	344107264	548675648
1929	1-stearoyl-2-linoleoyl-GPE (18:0/18:2)*	Lipid	Phosphatidylethanolamine (PE)	52446	LC/MS Pos Late	100008976	2522	744.554		9546749		HMDB08994	45604312	64635160	40837704	135330016	70496984	40832532	49448796	94301480	68292624	75642104	33933436	64507376	29659790	28294190	39651672	48964352	32549176	35616064	45407188	30337634	30574424	23005098	32690948	23603598	32869088	29325578	41858472	45942280	19003772	18656834	31043964	47744240	20890826	21673342	26541748	35723972
2020	1-stearoyl-2-linoleoyl-GPI (18:0/18:2)	Lipid	Phosphatidylinositol (PI)	52468	LC/MS Polar	100008994	910	861.55				HMDB09809	2260276	4237635	2.07285e+06	4640322	2368123	2523014	2519450	3250028	3386743	4078370	3140090	3820795	2.93903e+06	1.93389e+06	2050849	5679033	3360774	3024871	3687585	1951819	2664479	1738361	1.86112e+06	2638235	2043106	3277540	3918897	5996760	1811646	1561186	2425630	3127969	803945	2897454	1857790	3157773
1986	1-stearoyl-2-linoleoyl-GPS (18:0/18:2)	Lipid	Phosphatidylserine (PS)	53009	LC/MS Pos Late	100000642	2689	788.544	322647-11-0	9547091			10542518	11402316	7124083	18026498	7196225	9439340	8646295	10460432	11940823	10953539	8797683	16232693	10501117	8899267	18113400	17226792	16705065	17434860	20365084	15991428	12887986	8786556	13108686	13536190	17426324	15357660	16046698	23085084	7898012	7.26059e+06	11462455	11690901	11613008	12299394	9595845	11904228
1832	1-stearoyl-2-oleoyl-GPC (18:0/18:1)	Lipid	Phosphatidylcholine (PC)	52438	LC/MS Pos Late	100008904	2644	788.616	56421-10-4			HMDB08038	233231600	269231168	205105104	358989984	276236928	223982480	216465600	229730880	280305056	282734528	151024656	251662208	214173552	177145344	234889632	309841216	289540416	323981472	520455072	303212224	300201568	216567200	214051344	230525424	280083776	290014784	390813536	289780640	150074080	132492272	175596160	191258720	173005360	199151024	168920608	234273728
1926	1-stearoyl-2-oleoyl-GPE (18:0/18:1)	Lipid	Phosphatidylethanolamine (PE)	42448	LC/MS Pos Late	100001856	2858	746.569				HMDB08993	6040180	6581736	5022637	8962073	6366568	6575742	7786760	4559678	7002409	6952671	4345970	6381529	7641373	5998268	9550227	11320898	10694578	10400833	17583360	11703482	10870862	7663745	8463878	7943352	10699665	9244094	12325834	11254224	5376513	6163393	5548239	5058533	5339730	6818154	4833128	8828929
2005	1-stearoyl-2-oleoyl-GPG (18:0/18:1)	Lipid	Phosphatidylglycerol (PG)	52623	LC/MS Pos Late	100001866	3714	794.591	322647-48-3				636037	826880	733631	777084	484059	906063	532304	375288	1122539	828625	845806	1329222	1295565	939111	1403827	2538685	2036270	1953960	4900669	1958769	1982139	1553766	1428573	2157115	1165018	2719291	2170513	2987298	978956	946383	1108079	931521	826078	2306298	938752	1374936
1985	1-stearoyl-2-oleoyl-GPS (18:0/18:1)	Lipid	Phosphatidylserine (PS)	19265	LC/MS Pos Late	100000639	3000	790.559		9547087		HMDB10163	28060376	17926876	13828789	23183016	11928121	17838548	18334884	14037551	18037016	16256879	15237560	27426866	15516627	14620620	36373304	24800616	38532892	28930508	51692584	31629508	23652668	18451176	30710518	27010060	36734688	22700968	30451976	28451020	13450820	12912031	21234874	14802819	22945482	19068518	16252028	18577370
2077	1-stearoyl-GPC (18:0)	Lipid	Lysophospholipid	33961	LC/MS Pos Late	100001271	1606	524.371	19420-57-6	497299		HMDB10384	431280096	332557632	308531456	425888416	494607840	334181952	424235296	246740400	286011424	322950848	383164224	410241344	228048384	317395072	263740000	175248608	300315456	206596176	403363168	396301344	290891488	345890848	258321648	234719584	327288128	256060432	295769024	293029888	351924128	252006416	376776672	334790112	319896192	259487504	342552352	282806912
2124	1-stearoyl-GPE (18:0)	Lipid	Lysophospholipid	42398	LC/MS Pos Late	100001461	1626	482.324	69747-55-3	9547068		HMDB11130	32277378	32031076	25681028	44195484	47672856	26701164	26915372	28190346	19990660	31431008	35164352	28771038	23117514	20927888	21294448	28434112	27533484	20873580	35917684	22157824	22944330	21471036	16905968	20044640	30853616	24982952	27017980	23829652	28297636	15311867	27840370	32308016	23819712	25383252	29809828	20602368
2157	1-stearoyl-GPG (18:0)	Lipid	Lysophospholipid	34437	LC/MS Neg	100001462	5816	511.304					2511954	2145912	2556831	1528705	5272927	2844787	2460662	1553321	1729699	2138552	2308517	2275453	1629333	4245721	1020366	3575016	1871336	988377	2401167	1.68685e+06	2557893	1983729	927366	3100592	1588569	3928268	1403578	4547676	5186478	1486237	3153474	2666786	1747494	2029391	2239509	1225749
2165	1-stearoyl-GPI (18:0)	Lipid	Lysophospholipid	19324	LC/MS Neg	100000656	5794	599.32	796963-93-4			HMDB61696	9357331	6643109	9516458	9063594	10640586	11356690	8385036	9233071	8.00831e+06	10665347	6161982	9506788	13637305	26047220	16458840	22133396	13173966	11632803	26531006	15262985	18075896	14704717	13157678	21920748	15228400	28297964	11936287	13298894	25977420	18662516	14492633	12233046	22016688	10074190	9137982	9983268
2149	1-stearoyl-GPS (18:0)*	Lipid	Lysophospholipid	45966	LC/MS Neg	100004327	5800	524.299		9547101			1338121	784805	1129684	1.65414e+06	1187279	1350205	1393164	1117635	1219109	1219887	1269178	1314730	1463298	2831085	2388488	4371370	2264198	1474548	3909653	1649948	3075069	1.66036e+06	1591680	2906018	3601567	4811862	1855520	2530311	3148861	1258448	2391852	2131213	1.93756e+06	1506110	1.89002e+06	1396865
3913	2,3-dihydroxyisovalerate	Xenobiotics	Food Component/Plant	38276	LC/MS Polar	100002417	1050	133.051	1756-18-9	677	C04039	HMDB12141			74448								103667	115354	178389	88008	72910	102107	73784	165677	94335	135020		132622	76907			150995	224813	70790	255354	121174	167721		127384	290039
102	2-aminoadipate	Amino Acid	Lysine Metabolism	6146	LC/MS Pos Early	381	1912	162.076	542-32-5;1118-90-7	469	C00956	HMDB00510	1538692	1495840	1463504	1467409	982443	1476899	1.52774e+06	1576434	1158662	1436077	1384216	1502069	1257822	1677109	1549552	1849772	1022835	978904	1786306	1554817	1179061	1513202	1363890	956823	2022650	1322569	1337119	1445305	1224801	1272275	1639171	1578719	2200839	1241734	1821170	1.551e+06
1398	2-aminoheptanoate	Lipid	Fatty Acid, Amino	43761	LC/MS Pos Early	100004542	3160	146.118	1115-90-8	227939					212585	186565	326989	272658		274901		310667	297741	416015			406051		153305		219162								276552	135273		207293	204531	238667	407180		322376
4790	2-aminophenol sulfate	Xenobiotics	Chemical	43266	LC/MS Neg	100004322	1677	188.002		181670		HMDB61116	62870	46601		53792	39378	14049	37972	25838		19876	36508	134935	30676	39917	25012			33476	25530	60028		32498	59630	17066			37423		21808	35606		23134	45794			31288
3423	adenosine 2'-monophosphate (2'-AMP)	Nucleotide	Purine Metabolism, Adenine containing	36815	LC/MS Neg	100001694	1497.7	346.056	130-49-4	94136	C00946	HMDB11617	808149	469244	498306	825120	897814	353582	446221	456068	340149	746013	387927	531945	348634	231396	605928	865776	796315	310243	832288	259813	662069	272548	449180	874110	405083	277722	253830	718778	360896	236071	194410	474950	568053	684864	311153	1012212
2335	2-arachidonoylglycerol (20:4)	Lipid	Monoacylglycerol	19266	LC/MS Neg	100000584	6170	303.233	53847-30-6	5282280	C13856	HMDB04666	12101500	8982416	6138573	7980894	11609764	4362537	5695670	4708541	9747949	10722063	10607227	10755031	8251832	23085392	5660197	9731845	4999901	11632198	9886530	6.25901e+06	12185140	14267128	3939822	15346036	13430438	24741980	11984417	19288544	30888944	5586901	20442686	20381016	20307512	8114099	7342115	10655755
1449	2-butenoylcarnitine	Lipid	Fatty Acid Metabolism(Acyl Carnitine)	61778	LC/MS Pos Early	100016058	2765	230.139					1145185	1022245	1120512	1458408	1228587	838323	1542068	1260521	1037557	1252769	1247391	2240151	758145	819967	737069	502001	405077	544086	893026	759537	960774	1260113	704815	939070	900266	759123	601753	801683	2218092	970131	769067	1062818	648733	829289	1270892	723764
3449	2'-deoxyadenosine	Nucleotide	Purine Metabolism, Adenine containing	1553	LC/MS Pos Early	211	2252	252.109	16373-93-6	13730	C00559	HMDB00101	930388	761930	1325836	770433	1105168	670053	1105872	728195	1258772	746103	849303	1380671	678745	1304912	847855	535724	296552	385001	564945	1359268	650937	1467862	629521	565489	1432409	632130	1.04533e+06	1175877	1074541	1479249	3288176	1.00774e+06	1220639	815028	4008528	1003110
3447	2'-deoxyadenosine 5'-monophosphate	Nucleotide	Purine Metabolism, Adenine containing	46333	LC/MS Neg	100000485	1315	330.061	653-63-4	12599	C00360	HMDB00905			27729	11548		12542	14154	12905	26250			42219	72493	84957	85892	38881		45856	71642	172784	46060	58929	113405	23041	73401	48841	126509	89159		58688	38572			21729	65032	58798
3535	2'-deoxycytidine	Nucleotide	Pyrimidine Metabolism, Cytidine containing	15949	LC/MS Pos Early	100000125	2193	228.098	951-77-9	13711	C00881	HMDB00014	91789456	101425336	79318080	133076760	97919920	105251824	115210280	82846784	81193080	115661144	112721712	87764872	118472280	122790448	156453760	187814096	185235712	149020992	128853760	110315248	182962096	113577912	96243120	152430528	110002896	219033168	181066496	128288072	101248256	99407680	111868976	114143784	130429544	111612264	100416080	113623808
3478	2'-deoxyguanosine	Nucleotide	Purine Metabolism, Guanine containing	1411	LC/MS Neg	348	1751	266.089	961-07-9	187790	C00330	HMDB00085	157161	118432	140595	191845	134202	103023	192781	132085	113808	142161	122469	184648	130649	201707	177613	225054	145854	155699	251978	138043	213937	164187	110765	184125	201856	250591	179071	228504	173787	173611	369510	275860	288998	233961	275224	199050
3411	2'-deoxyinosine	Nucleotide	Purine Metabolism, (Hypo)Xanthine/Inosine containing	15076	LC/MS Neg	100000135	1688	251.079	890-38-0	65058	C05512	HMDB00071	160794	126985	162350	209106	159175	110374	153324	110781	107074	186089	117865	212373	195277	259413	290846	328019	293864	159084	389456	307050	457338	209376	161610	281925	243754	282666	243945	322841	214164	236804	382938	283969	342562	207967	442627	293836
3511	2'-deoxyuridine	Nucleotide	Pyrimidine Metabolism, Uracil containing	1412	LC/MS Neg	536	1586	111.02	951-78-0	13712	C00526	HMDB00012	426688	375468	255409	534176	372604	423654	625140	381664	305782	479877	539355	351758	392671	458185	388774	702949	344716	222053	240270	184881	572685	368396	196019	239885	182799	326332	367565	215107	158216	151240		160450	351103	176155	223524	309815
2323	2-dihomo-linoleoylglycerol (20:2)*	Lipid	Monoacylglycerol	62450	LC/MS Neg	100020771	6700	307.264					604420	791033	406744	442234	622566	345056	345459	241449	505460	733497	747288	822786	449589	693325	188536	568187	267072	278738	188136	253031	403078	533615	130698	642994	360722	768261	457242	1339021	1273365	464489	1300718	1207816	467228	443111	423716	420352
2337	2-docosahexaenoylglycerol (22:6)*	Lipid	Monoacylglycerol	48675	LC/MS Neg	100006352	6050	309.222				HMDB11557	14671756	10991517	3.9402e+06	7487362	12941740	5909572	4752451	2152210	5157427	14809505	7674433	11215412	8340664	17934040	2362068	5118849	2516324	6318560	4853241	2819950	8680990	11733855	1220534	8096903	9149953	13246456	6694929	11712743	35083048	4540511	19040606	16803450	12966172	7050268	6996074	8.04357e+06
320	2-hydroxy-3-methylvalerate	Amino Acid	Leucine, Isoleucine and Valine Metabolism	36746	LC/MS Neg	100001541	1800	131.071	488-15-3	164623		HMDB00317	144706		63385	57052		83787	69899	86021			106540	517980	211152	163942	116111	3467240	1078892	714237	124109	83851	455330	365224	192992	257360	54152	347697	130297	95248	475280	364858	151015	269619	135606	410711	74354	73698
1327	2-hydroxyadipate	Lipid	Fatty Acid, Dicarboxylate	31934	LC/MS Polar	100001153	3000	161.046	18294-85-4	193530	C02360	HMDB00321	174559		177021					442913				398308			206185	691887	432384		752468		680785			243889		269795	391562	204906	594771		161080	272354		227426		198517
446	2-hydroxybutyrate/2-hydroxyisobutyrate	Amino Acid	Glutathione Metabolism	52281	LC/MS Polar	100008928	1258	103.04					5587401	4580512	2487085	3.26721e+06	3117792	2731928	3944277	5678752	3443117	2482018	6.99231e+06	27632910	6245432	6541323	7037946	70752400	22058764	23721636	10857239	3976388	21141060	12111684	7.12067e+06	8441842	4664093	12303601	5596963	3.95074e+06	13490870	11785494	6242463	11936962	5567953	16170888	9340409	2143574
1323	2-hydroxyglutarate	Lipid	Fatty Acid, Dicarboxylate	37253	LC/MS Polar	100002070	3352.8	147.03	40951-21-1	43	C02630	HMDB00606	93682440	54224424	56484064	42686296	48298368	76050632	46161676	156686144	60809852	43152080	83571800	316381408	32032352	74325592	49562216	64974824	60009488	54683052	63757420	43094020	85284280	73248664	30237552	39555328	36726964	57315200	48900268	76764256	95622248	39719172	89898136	82326056	50348328	62141508	118575160	75834808
2334	2-linoleoylglycerol (18:2)	Lipid	Monoacylglycerol	32506	LC/MS Neg	100000987	6250	279.233	3443-82-1	5365676		HMDB11538	66704040	68392656	21317010	56764716	54045876	22512432	41087504	24484828	25083034	62935988	49445028	58117472	36750144	52289456	12111412	46476324	12240998	23794644	14276483	8558569	28293456	58874340	5838494	32937172	26300384	55040608	60021280	95276944	85829080	20504084	63572436	94831432	52521936	30366920	19353984	21023204
300	2-methylbutyrylcarnitine (C5)	Amino Acid	Leucine, Isoleucine and Valine Metabolism	45095	LC/MS Pos Early	100001509	3050	246.17	31023-25-3	6426901		HMDB00378	17534666	9854676	10180472	13240195	11029505	15820815	10530962	15231068	11994520	9381409	11605379	38818580	16010480	13071790	7.51926e+06	62871396	13748806	19420214	13692216	6636793	38219372	15311646	12278975	5773649	8.34213e+06	13230164	4399236	9257295	26339972	13476450	5516680	18037432	6037803	10337982	8833648	6.32537e+06
1153	2-methylcitrate/homocitrate	Energy	TCA Cycle	52282	LC/MS Neg	100008929	575	205.035					792670	635764	661377	539988	476334	474050	741012	465358	609959	768842	517368	657022	1597959	1919099	2.03702e+06	3265763	1786412	1964312	2642548	3044379	3265360	2833727	1810107	2619015	1531582	3658048	2533741	2112512	2376445	2307391	2.06368e+06	1638894	4205250	1762856	1.96837e+06	1411535
1161	2-methylmalonylcarnitine (C4-DC)	Lipid	Fatty Acid Synthesis	35482	LC/MS Pos Early	100001596	2440	262.129	149181-64-6	53481628		HMDB13133	45415676	31005392	32058432	33260500	29846772	27690368	34214048	26794904	26591548	30387052	29180780	46179772	32008752	27492378	16856240	21286768	14475956	22086616	28730316	25312764	33107692	36736968	20108380	20418608	21306474	30320006	36976520	35234888	33037902	28463554	42098804	44270092	29782314	22295702	45665608	30263298
2329	2-myristoylglycerol (14:0)	Lipid	Monoacylglycerol	34383	LC/MS Neg	100001408	6230	227.202	27214-38-6	137938		HMDB11530	1284540	1872599	723992	1150579	2.03419e+06	960240	1329819	520598	1351083	1440736	849779	843009	1363862	1936208		751577	1569961	1324913	672361	1.04844e+06	1936100	1.42862e+06		1.85459e+06	1400081	1118405	684100	2426415	3702008	655357	2.83612e+06	2616486	1229357	1.86794e+06	835834	845098
2333	2-oleoylglycerol (18:1)	Lipid	Monoacylglycerol	21232	LC/MS Neg	100000943	6500	281.249	3443-84-3	5319879		HMDB11537	60012752	62734568	17050370	42900744	35408688	21203994	43775428	17393508	21805980	43289252	48979568	43347340	42169568	39250152	10815255	53826816	14437649	18621776	14040986	12328439	40887836	44294912	7258388	33192328	20205704	52903088	43199016	146839632	86894272	24715076	76103352	82675296	35788228	49676324	20844628	17815248
3536	2'-O-methylcytidine	Nucleotide	Pyrimidine Metabolism, Cytidine containing	57554	LC/MS Pos Early	100010895	2411	258.108	2140-72-9	150971			257907	288215	393998	278123	218436	830057	380935	882620	193499	501949	717879	1373068	1152319	933303	1158901	2856259	2.03677e+06	1874687	1580523	685472	1675848	1158916	1816662	1.03804e+06	982694	762957	809027	563453	1125993	1536250	852813	1351047	967672	1057430	534220	753438
3499	2'-O-methyluridine	Nucleotide	Pyrimidine Metabolism, Uracil containing	57655	LC/MS Neg	100010896	1831	257.078	2140-76-3	102212						13672		24666	12102	37250		21841		65279		20152	17223	86142	46811	40249	41398		60370	25802	34457	19581	23953	13339	23992	24768	35631	46490	52853	62131	35758	29725	26023	25723
374	2-oxoarginine*	Amino Acid	Urea cycle; Arginine and Proline Metabolism	55072	LC/MS Pos Early	100002784	1760	174.087	3715-10-04	558	C03771	HMDB04225	1270360	822807	761866	1206968	878124	826835	1220555	887094	849362	696967	948199	906848	704964	798033	794242	419067	571025	805464	777645	1557767	421736	559427	549840	581721	608974	617119	1177210	516383	917488	630317	995410	1300257	1712973	566839	797446	845300
2331	2-palmitoleoylglycerol (16:1)*	Lipid	Monoacylglycerol	52432	LC/MS Neg	100008953	6016	253.217				HMDB11565	2834023	2425561	527884	1220990	2279888	1141463	1172503	480979	798113	1514820	2344971	2307409	1.95221e+06	2909734	1071385	2126653	671399	1416947	1059940	576131	2202883	1391150	287926	1.97743e+06	1724734	2569319	1695850	7515442	6250726	829031	3312064	5132768	1698493	3928008	743069	711740
2072	2-palmitoleoyl-GPC (16:1)*	Lipid	Lysophospholipid	35819	LC/MS Pos Late	100001561	1425	494.324				HMDB10383	324541	136575	117486	427133	211145	132328	203054			129046	185708		120020	201697	102251	180988	257798	134580	181699	406584	264749	196824	162466	156658	259987	115012	156238	141445	220444	197126	207516	252927	342337	90207.5	176868	235066
2330	2-palmitoylglycerol (16:0)	Lipid	Monoacylglycerol	33419	LC/MS Neg	100001048	6400	255.233	23470-00-0	123409		HMDB11533	29769772	29858838	17113176	22477124	24376896	19032938	21488460	8527099	13914936	30550976	25359792	25524076	23202994	31686266	10693427	22182708	12537755	10527401	12125382	10500206	26954232	22083856	8.19031e+06	24393264	14315095	32721888	20017536	59944188	59758024	15299416	37813928	39219776	22093480	26299904	14425622	17846772
2070	2-palmitoyl-GPC (16:0)*	Lipid	Lysophospholipid	35253	LC/MS Neg	100001562	6215	570.341		15061532		HMDB61702	3206601	1324744	3040559	3005381	1617972	1922111	2834373	2539247	1.68435e+06	1.91435e+06	2486658	3040863	2.06105e+06	4220079	2044395	2408672	2399865	1228267	2993782	2702043	3.44642e+06	3.63301e+06	2156055	4018215	1.61221e+06	4073414	3129075	4291564	4135176	3.30375e+06	5851492	3143980	2391994	2486683	2793753	1100039
951	2-phosphoglycerate	Carbohydrate	Glycolysis, Gluconeogenesis, and Pyruvate Metabolism	35629	LC/MS Polar	100000093	4346	184.986	70195-25-4	59	C00631	HMDB03391	65362992	87221232	81275088	55503956	78396072	154459088	75526256	100328984	141655072	75675704	110744288	176409344	106714512	121973120	104168064	54196296	58348184	123498688	91271824	111967872	88010056	82087280	91330256	70079192	113517376	96759024	114594912	175581648	92280872	120971624	196326016	263435232	91146440	114053688	90837016	87077136
3829	2-piperidinone	Xenobiotics	Food Component/Plant	43400	LC/MS Pos Early	100004295	1675	100.076	675-20-7	12665		HMDB11749	1571195	3228058	3132588	2299913	5341758	8456616	2250849	931519	939694	1344121	8419395	1.59179e+06	1289674	784252	4907049	1203349	1374598	418116		792007	1838497	906932	1491360		989370	2062733	1902132	1.61187e+06		1477717	8862259	27819856	5953980	515885	1382050	1200017
2125	2-stearoyl-GPE (18:0)*	Lipid	Lysophospholipid	41220	LC/MS Neg	100003901	6350	480.31				HMDB11129	4530095	4296091	4305057	5836162	6319686	3718683	4972366	4764936	3550827	5286564	6117450	4409293	4161014	6012388	3623756	6419191	3677705	2791932	4774649	3428562	4240198	2560807	2740742	6721995	3581017	6916455	3958503	8703502	7914300	2523027	10084695	6471566	3233250	4095403	4015741	1818408
3786	3-(3-hydroxyphenyl)propionate sulfate	Xenobiotics	Benzoate Metabolism	45415	LC/MS Neg	100005391	1294	245.013	86321-32-6	187488			125570						22192				114152	2433479						111611				48230					170051			98727		346312		43348	157268
146	3-(4-hydroxyphenyl)lactate	Amino Acid	Tyrosine Metabolism	32197	LC/MS Neg	240	1379	181.051	6482-98-0	9378	C03672	HMDB00755	2852173	1778821	1063603	1615592	1108668	1607232	1764037	2829592	1431330	1436914	1687706	4918954	2333265	2742740	4052959	44872288	7571449	6586581	4744541	1956220	4628914	4979486	3.36404e+06	4111390	2081691	4010435	3.32471e+06	1631680	4.02357e+06	3695170	2615016	5333181	2734112	3066375	3786734	1669685
3422	adenosine 3'-monophosphate (3'-AMP)	Nucleotide	Purine Metabolism, Adenine containing	35142	LC/MS Neg	100001449	1245	346.056	84-21-9	41211	C01367	HMDB03540	2074431	1989354	1506363	2420620	1457566	1579977	1569565	1.88664e+06	1490686	1843187	2458280	2061435	855060	1065007	928370	2481539	1213566	478079	414902	339275	825115	628409	383352	468729	366358	374015	467928	987933	301680	121799	582264	717504	246709	470253	719355	1459944
3601	3'-dephospho-acetyl-CoA	Cofactors and Vitamins	Pantothenate and CoA Metabolism	54675	LC/MS Neg	100010805	2313	728.152		193680			399786	246900	434655	266913	282615	301294	407095	277811	415295	304554	219084	305943	115394	471868	243556	36287	148013	178237	230021	802644	326110	544804	472213	269361	432676	253113	495495	297431	394879	517642	370312	308164	542037	199648	734287	432414
3600	3'-dephosphocoenzyme A	Cofactors and Vitamins	Pantothenate and CoA Metabolism	18289	LC/MS Neg	100000138	2013	686.142	3633-59-8	444485	C00882	HMDB01373	723369	367682	521354	554165	483588	499427	699436	369031	453952	486140	334909	570633	538064	1506895	867889	221183	724917	961603	1200493	2161824	1575626	3144343	1711517	1068416	1242884	1363003	1.86583e+06	768425	1637485	2880026	1174749	608390	1757567	580325	2472824	1200186
306	3-hydroxy-2-ethylpropionate	Amino Acid	Leucine, Isoleucine and Valine Metabolism	32397	LC/MS Polar	100001170	1443.3	117.056	4374-62-3	188979		HMDB00396		204362	219388	191319	212418	237622	283558	281513	151240	285969	318033	971875	236196	297798	444346	2338964	1272490	798694	612589	244110	926686	615181	508454	549593	301160	788908	244720	363803	646061	414929	230003	576331	218022	871515	360901	248096
2562	3-hydroxy-3-methylglutarate	Lipid	Mevalonate Metabolism	531	LC/MS Polar	112	2850	161.046	503-49-1	1662	C03761	HMDB00355	13582139	8.15686e+06	8659799	11182418	5220689	9852213	10666014	9011366	6729007	7.33516e+06	14076248	19618732	16889880	23899072	15149277	24577440	27985260	16256071	26348636	20971182	42339164	28110478	18538212	18343668	24707168	22912170	22172128	12565236	24545228	16161468	20184682	15031687	19206082	14722791	28478458	20379356
1328	3-hydroxyadipate*	Lipid	Fatty Acid, Dicarboxylate	62069	LC/MS Polar	100004396	3131	161.046		151913		HMDB00345	477591		458853		390786	490732	428207		400343		509842	623585	331933	511754	874545	3325184	1945095	1124332	522995		1160867	573975	809163	1023356	592910	2303876	776516	356417	527599	341840	746250	403444	945492	436085	397420	512190
1514	3-hydroxybutyrate (BHBA)	Lipid	Ketone Bodies	542	LC/MS Polar	254	1444	103.04	625-72-9	441	C01089	HMDB00357	39465848	32241548	19599768	25258084	20073180	19149066	38105528	49715288	35588320	26418036	30642388	56380624	31348792	44808648	36414160	40152608	32394604	18733776	32133254	38009124	57671716	58815820	40170220	33631936	37737152	68406160	18650358	27054050	67474864	45626416	28528436	32645396	26708954	35618092	47513672	21573280
1450	3-hydroxybutyrylcarnitine (1)	Lipid	Fatty Acid Metabolism(Acyl Carnitine)	43264	LC/MS Pos Early	100003926	2400	248.149		53481617		HMDB13127	361310496	344889824	160876480	257816720	243388752	187973952	261221520	361470976	226351040	240159424	210112688	525179040	146068784	212241760	119737040	255108736	99892600	120414848	231315632	129570600	476401824	331559232	152548848	198231520	203091088	266443984	73052872	181422448	512747840	150711040	107117040	215935712	80888048	222963504	291559328	104346896
1451	3-hydroxybutyrylcarnitine (2)	Lipid	Fatty Acid Metabolism(Acyl Carnitine)	52984	LC/MS Pos Early	100009271	2340	248.149				HMDB13127	420943008	279309120	247163360	551673344	325710848	137779184	538252544	256828320	261597696	272671712	369341568	643735424	140853280	186271984	152987888	108185880	68672544	88961192	205857168	183290928	249084528	213632768	201785632	119308288	140551232	157733072	94179848	125145784	310662016	149045168	91983864	226262512	163554496	152882688	97886552	190558752
1549	3-hydroxydecanoate	Lipid	Fatty Acid, Monohydroxy	22053	LC/MS Neg	100000997	4634.7	187.134	5561-87-5	26612		HMDB02203	479966	1160050	992549	1067237	990890	486822	640889	483062	549561	474407	458368	360165	350980	514757	485255	952636	434615	623625	729627	416214	1042736	534991	529317	1233114	1161564	2239880	657436	1662135	1034884	689646	2816269	2445954	2146671	1.03821e+06	1338679	667072
1546	3-hydroxyhexanoate	Lipid	Fatty Acid, Monohydroxy	53230	LC/MS Neg	100006367	1725	131.071	10191-24-9	151492			365244	213753	249592	457116	185797	139050	420683	140706	180665	325954	222140	1448190	113913	180641	164579	434813	376204	236569	226144	283119	392076	184534	212866	229588	174031	473567	126137	205270	563825	193518	183457	239656	236831	242569	166701	204536
1455	3-hydroxyhexanoylcarnitine (1)	Lipid	Fatty Acid Metabolism(Acyl Carnitine)	62557	LC/MS Pos Early	100020825	2918	276.181					41770268	16053806	13147945	31619612	11553367	9502185	51482060	10587998	13857058	28596322	13938085	139205056	6363105	11663613	7430184	9894340	4666190	6672482	11434849	13786884	20968422	15390776	9684598	9937648	8160186	16819476	5517927	8837276	32589524	5116344	9469076	18267756	10301296	8544309	10160612	10512810
1454	3-hydroxyhexanoylcarnitine (2)	Lipid	Fatty Acid Metabolism(Acyl Carnitine)	62556	LC/MS Pos Early	100020826	2968	276.181					2647956	2249629	2370768	2268317	1570467	1332959	2138298	1012999	1183871	2631344	1333919	8813252	643266	967103	892295	2.85506e+06	1350207	1453582	1589823	698550	3.94591e+06	1488013	858101	1869613	1191683	3755519	483558	1204373	3493467	739605	1220753	1570218	891945	1136200	1.3844e+06	1224519
324	3-hydroxyisobutyrate	Amino Acid	Leucine, Isoleucine and Valine Metabolism	1549	LC/MS Polar	111	1619	103.04	2068-83-9	87	C06001	HMDB00336	7945468	2147966	2515422	2426843	2076658	5084247	2825484	5049172	3526083	2380974	8805773	12212632	8520941	5663108	9015612	25876188	15028968	18957384	6555824	7644173	12236557	13770211	7.57532e+06	10901173	6654779	12345312	5374349	6782793	14566022	5878808	7844118	13061764	4657259	9993311	5248156	5043993
1551	3-hydroxylaurate	Lipid	Fatty Acid, Monohydroxy	32457	LC/MS Neg	100001112	5175	215.165	53941-38-1	94216		HMDB00387	712539	2069517	1841860	1.98756e+06	1786451	903357	1083674	827243	1092697	623292	707391	433298	615737	1248079	903305	1502407	704648	930035	610912	607296	2.08124e+06	1056348	630527	2184812	1117713	2849827	496419	1240047	709282	323515	1044514	1179446	810127	896525	1215356	658509
1553	3-hydroxymyristate	Lipid	Fatty Acid, Monohydroxy	21158	LC/MS Neg	100000882	5335	243.197	3422-31-9	16064			2270669	4583895	4383278	3619705	4899470	2185669	2844363	2487900	2745232	2069221	2160917	1349334	1868470	3747946	2320652	3439141	2336054	2435312	1919774	2054882	4663614	2794859	1860500	5.84729e+06	2663111	6309912	1677780	2781623	2317686	1410219	2850116	2978398	2325219	2174817	2.60515e+06	2112096
1547	3-hydroxyoctanoate	Lipid	Fatty Acid, Monohydroxy	22001	LC/MS Neg	100000773	3446	159.103	88930-08-9	26613		HMDB01954	225914	420932	473488	645411	313735	275029	364057	275366	296811	267853	266221	762167	158654	235724	239085	532359	315140	269902	255781	221041	541321	180683	249430	480380	369285	735268	212635	371706	330647	103553	481348	423384	391896	273840	362135	207965
1555	3-hydroxyoleate*	Lipid	Fatty Acid, Monohydroxy	61843	LC/MS Neg	100019966	5508	297.244					3.8036e+06	5998348	5469146	4988286	6256309	2790074	3.51001e+06	2726482	3.21461e+06	2752138	2758143	1.73412e+06	2505268	5184513	2028086	4983286	2227807	1868000	2275237	1902797	5405953	3179626	1462361	7686782	2447696	11825591	1633373	6.22356e+06	4361284	1180693	5090870	3251513	2650726	2426953	2618667	1988255
1554	3-hydroxypalmitate	Lipid	Fatty Acid, Monohydroxy	27503	LC/MS Neg	100000983	5476	271.228	928-17-6	301590		HMDB10734	2365141	4953492	4018486	3599400	4.68351e+06	1882930	2133069	2244112	2079609	1857475	1845891		1672260	4.76625e+06	1624558	647262	2011671	1799423		1266743	4062358	2343626	1255441	5993560	2085811	7121813	1258166	3798540	2555475	1022840	2797084	2887448	1581585	1394059	1704305	1416175
1506	3-hydroxypalmitoylcarnitine	Lipid	Fatty Acid Metabolism(Acyl Carnitine)	61839	LC/MS Pos Late	100019800	1380	416.337					26565848	129310232	80813216	106153784	125756848	37329992	37461228	54101608	37781664	19617934	48406520	9394116	18225028	35340892	22928356	35716160	14265095	40437480	23838956	11356896	53008028	36970620	11395550	71518480	35638412	83684464	8324123	27230442	15491584	4257012	15884826	30527690	9745156	22534002	23887440	15346216
4894	3-hydroxypyridine sulfate	Xenobiotics	Chemical	48448	LC/MS Neg	100006098	1595.5	173.987	1955-23-3				106447	31570	36052	80617	25592	50840	85728	46595	35093	71834	102117	227028	75374	70229	136195			155210	41368	108711			98873	12425	42829	35574	131759	24701	70000	70545	65737	64537	102087	48437	28111	111626
1585	3-hydroxystearate	Lipid	Fatty Acid, Monohydroxy	52938	LC/MS Neg	100008933	5674	299.259	45261-96-9	5282907			2419156	2575440	2306520	2373853	2270935	1671764	2388015	1.67349e+06	1749658	2492642	1960214	1534691	1654836	2554319	1626425	4846498	2.09033e+06	1930153	1488524	1458329	2971776	1939681	1201630	3458699	1652296	4413508	1474871	1881642	2881435	1.00624e+06	2.07578e+06	2480356	1366817	1769948	1671709	1349924
252	3-indoxyl sulfate	Amino Acid	Tryptophan Metabolism	27672	LC/MS Neg	100000467	2222.2	212.002	2642-37-7	10258		HMDB00682	2020208	473322	901230	802323	929909	483525	862256	249242	1100422	96540	758615	301377	1180852	259504	672762	2667002	4477200	712816	731114	319538	1.99826e+06	552711	915236	386450	1975942	1320310	2352125	646059	1077698	722136	242111	1404360	100864	2029863	383137	572363
164	3-methoxytyrosine	Amino Acid	Tyrosine Metabolism	12017	LC/MS Pos Early	1342	2555	212.092	300-48-1	1670		HMDB01434	220956	209421	325143	188241	178525	230708	330740	158140	272286	224440	229548	336847	426089	317009	476996	273941	299024	334781	390203	315906	446807	263374	327114	208095	355324	258869	396607	372490	275361	383981	475122	448929	506055	169647	384110	281824
297	3-methyl-2-oxovalerate	Amino Acid	Leucine, Isoleucine and Valine Metabolism	15676	LC/MS Neg	100000036	2064.2	129.056	1460-34-0;51829-07-3	47	C00671	HMDB03736	161630	199508		197574				79011		227266	240575	306503	196681	199111	93870	719681	205342	255566	127914	122525	215548			157427				133981	114625	108679					78885	106948
3527	3-methylcytidine	Nucleotide	Pyrimidine Metabolism, Cytidine containing	35132	LC/MS Pos Early	100001466	2176	258.108	21028-20-6	159649			462851	508763	356096	513400	618895	595262	419782	412141	367487	509842	341570	271893	1616426	799596	1251775	1528532	2640320	1271717	2774330	86841	1040531	527154	634303	1378763	586184	1032319	994377	1.47018e+06	877146	698913	397676	570230	624615	604061	204814	1893719
280	3-methylglutaconate	Amino Acid	Leucine, Isoleucine and Valine Metabolism	57747	LC/MS Polar	100002458	2700	99.0452	5746-90-7	1551553		HMDB00522	389934	121974	90689	164790	100004	183837	261619	191465	155814	152682	116485	350050	400531	468924	221451	962060	468060	291442	371429	242396	762997	335766	347050	231168	162520	330476	323007	265889	603277	304911	397575	337259	152490	141698	271584	218332
67	3-methylhistidine	Amino Acid	Histidine Metabolism	15677	LC/MS Neg	100000042	906.3	168.078	368-16-1	64969	C01152	HMDB00479	256866	149415	294605	272956	195435	181601	343868	208203	275573	334160	248269	186808	508769	725558	349553	537951	1285727	568972	686975	231567	357055	587009	292278	554457	335776	1552523	1320235	423405	312739	464854	517706	306501	559576	359963	388526	316056
3791	3-phenylpropionate (hydrocinnamate)	Xenobiotics	Benzoate Metabolism	15749	LC/MS Neg	100000010	2860	149.061	501-52-0	107	C05629	HMDB00764	91593	40907	45000	130773	98531	57245	78930	25926		66553	61323	145494	52898	39947	72369			152348	41499	52393			26521										47931	77755		36371
952	3-phosphoglycerate	Carbohydrate	Glycolysis, Gluconeogenesis, and Pyruvate Metabolism	1414	LC/MS Neg	132	583	184.986	80731-10-8	724	C00597	HMDB00807	10568473	17931424	13680401	9225196	10995490	37043856	11755751	30630350	34245096	14296565	19293496	42617904	23382748	23634096	17698670	10645541	11938017	17190774	12955546	12249922	12583804	11251988	14696535	11957307	10156681	10713780	11808747	24947506	11464199	11721293	6.64174e+06	14601424	5625972	18237672	9397519	12309289
365	3-sulfo-L-alanine	Amino Acid	Methionine, Cysteine, SAM and Taurine Metabolism	47089	LC/MS Polar	382	2890	167.997	498-40-8	72886	C00506	HMDB02757	1726704	669495	912158	2865942	1656791	2225490	1.7647e+06	1962182	1657837	1649475	562052	1027516	1415273	2879460	2555457	229236	413885	1011153	2245185	3687576	1287170	1715004	2895977	761660	2154083	321192	2107526	743916	841131	1611842	2309232	1148396	6241470	308499	1880159	2777296
3514	3-ureidopropionate	Nucleotide	Pyrimidine Metabolism, Uracil containing	3155	LC/MS Pos Early	1053	875	133.061	462-88-4	111	C02642	HMDB00026	1363467	719075	688244	1364959	693826	1296261	1538421	1656836	1265308	881984	2889206	7467816	2816078	3055541	14039636	37359640	40673036	55036680	8.1262e+06	2155654	24011176	21428568	11874195	30324720	9043905	22990984	16553569	1449289	10231737	3629823	3562160	4917436	9995161	15633574	3001704	2339132
2601	4-cholesten-3-one	Lipid	Sterol	38125	LC/MS Pos Late	100002227	2520	385.346	601-57-0	91477	C00599	HMDB00921	368507	337627	452100	474727	489501	430242	544435	374470	530993	602958	402096	571958	320813	461152	345323	424008	427360	334826	458770	296122	514603	352237	494202	386228	497856	397596	404510	426833	361782	342135	570774	509991	472279	478127	451018	477773
4246	4-ethylphenol glucuronide	Xenobiotics	Food Component/Plant	52937	LC/MS Neg	100009049	3167	297.098					984378	175312	121554	852846	247546	211922	881557	218352	176138	247809	522524	1948349	667951	484512	352383			532827	263313	749487		328384	644613	142434	333836		389504	158013	438251	558885			376243	251496	322245	279358
3753	4-ethylphenylsulfate	Xenobiotics	Benzoate Metabolism	36099	LC/MS Neg	100001756	3580	201.023	123-07-9		C13637		7876626	2.0862e+06	1724970	5796131	3007455	1720572	6414067	2609388	3330886	4.11714e+06	3149488	8648933	2270089	2330397	1996795	34137		1487630	1840392	6612089		1402531	2779870	715114	1781352		1595936	645613	1425034	1194876	24857		3409534	433398	782271	1487611
431	4-guanidinobutanoate	Amino Acid	Guanidino and Acetamido Metabolism	15681	LC/MS Pos Early	100000096	2320	146.092	463-003;463-00-3	500	C01035	HMDB03464	11864750	7013195	9839110	13805493	7.7883e+06	6169239	11994342	6167388	5323188	7952652	8537673	21329220	4988886	7.09598e+06	8977476	1322467	1540621	4525103	4427190	8.04158e+06	3426073	4531923	3448326	3708974	7.72422e+06	1836171	4404982	6248563	5522766	4518047	19119452	15423437	10010033	3.62316e+06	18881624	8155793
1530	4-hydroxybutyrate (GHB)	Lipid	Fatty Acid, Monohydroxy	34585	LC/MS Polar	100001507	1765	103.04	502-85-2	10413	C00989	HMDB00710	4669929	1643070	1.82163e+06	1280192	2806810	691132	1589614	662699		1649870			1563989	2916441	1620600	1368235	908502	1400013	3.45726e+06	2185413		5702690	940276	1285106	1742824		1822991	2404523	2250031		1480888	1050359	2114315		3160428	1520205
47	4-hydroxyglutamate	Amino Acid	Glutamate Metabolism	40499	LC/MS Pos Early	100002544	1141	164.055	2485-33-8	439902	C03079	HMDB01344	635244		207734	574966		494710	494241	1673891	270118	579797	543360	297084	126840	173459	974900	428285		169949	1033517	104709	2010455	760323	191154	86944	1053719	120673	510726			250494	222170	1801698	277897	1194369	1521929	63498
451	4-hydroxy-nonenal-glutathione	Amino Acid	Glutathione Metabolism	48487	LC/MS Neg	100006240	3319.2	462.192	99927-70-5				68405	70746	107931	124703	88096	55245	65774	149401	86323	109570	73881	144104	89620	74548	115736	98461	111783	80791	106711	52151	71364	97212	70935	43129	88321	124199	120897	90232	55663	61321	72127	96436	148663	75707	189201	108153
143	4-hydroxyphenylpyruvate	Amino Acid	Tyrosine Metabolism	1669	LC/MS Neg	1141	1690	179.035	156-39-8	979	C01179	HMDB00707	71803	67086	62004	31868		58280	57470	59914	105929	71056	64976	148775	79717		38872	660748	203539	203308	158041	146787	132688	122397	184925	132482	94875	102063	121971	115532	208381	122057	112427	155761	143538	87426	231353	142909
85	4-imidazoleacetate	Amino Acid	Histidine Metabolism	32349	LC/MS Pos Early	100001207	2055	127.05	645-65-8	96215	C02835	HMDB02024	2774962	2075572	1682142	3327981	2708020	1796832	3570804	2630652	2328334	2077072	2870963	2105202	3049836	3850374	3610438	3945819	4011913	4011232	2695353	3.77431e+06	2528500	3697951	2.9879e+06	3586078	2082760	1462557	1910722	1321238	2435509	1949153	3.67686e+06	2349430	3125300	2250623	1473109	2240434
262	4-methyl-2-oxopentanoate	Amino Acid	Leucine, Isoleucine and Valine Metabolism	22116	LC/MS Neg	100000551	2170	129.056	816-66-0	70	C00233	HMDB00695	234301	211719	86139	203472		144492	112617	187159	131646	182926	224420	357421	255600	207682	153929	848268	287602	440320	341211	1194544	273992	219009	256841	269044	179321	412675	183570	273550	391939	260117	270897	244867	199718	220545	224804	236950
3456	guanosine 5'- monophosphate (5'-GMP)	Nucleotide	Purine Metabolism, Guanine containing	2849	LC/MS Pos Early	347	800	364.065	5550-12-09	6804	C00144	HMDB01397	8.0925e+06	2493669	6577386	3579320	2370393	3930939	12579798	8330333	10347338	2129701	10936939	13058808	4325712	13797071	2328289	3782725	4653339	14339632	4057176	17368316	15275392	27908588	20251820	2198786	14967583	15808517	25063336	4727899	5768046	13141357	18200182	7242386	5022289	4314396	10685474	3286859
100	5-(galactosylhydroxy)-L-lysine	Amino Acid	Lysine Metabolism	43582	LC/MS Pos Early	100002462	2755	325.161	32448-36-5				4482692	3074124	3.95455e+06	3985734	3.89146e+06	3729440	3886872	3437282	3777367	3794694	2721374	3745918	9571316	8464033	13536881	10287248	17504618	8.09536e+06	15611280	10347886	14683758	9418853	10975561	8871992	9328178	9957809	10795901	5819184	5923426	8508145	5758390	3685436	12372057	3.95605e+06	5858877	9468908
3498	5,6-dihydrouridine	Nucleotide	Pyrimidine Metabolism, Uracil containing	61833	LC/MS Neg	100001425	1119	245.078	5627-05-04	94312			405265	225117	358903	393699	270060	385869	364254	304850	324311	258677	451763	731981	607925	467728	503130	651012	920913	578636	616060	378457	458459	748622	554116	511011	453840	486232	727996	452092	623460	524167	686908	492124	512126	609096	602075	409805
114	5-aminovalerate	Amino Acid	Lysine Metabolism	18319	LC/MS Pos Early	100000454	2220	118.086	660-88-8	138	C00431	HMDB03355	6.76142e+06	7.15881e+06	8.17018e+06	5919591	5287518	7.7246e+06	7.33798e+06	3759981	5361484	5837274	3428520	5561548	5588251	5867863	6.52773e+06	14217735	33768440	3600337	3969665	7.0509e+06	14544857	5602584	4185638	2983607	3674214	7.76292e+06	14987039	7532369	4254707	4.10448e+06	20660216	12775219	4600613	9200434	6298843	8.0395e+06
1183	5-dodecenoate (12:1n7)	Lipid	Medium Chain Fatty Acid	33968	LC/MS Neg	100001232	5224	197.155	2430-94-6	5312378		HMDB00529	975230	1585740	1.76291e+06	1112633	1714304	1618286	1059242	1311368	1491204	840659	1485833	555917	735107	919789	603065	1898168	1124170	1183758	764812	494769	1816553	802519	600317	866452	824854	2085646	467878	1479874	1120372	463585	2045570	2195377	1031220	1728549	1310519	760212
1460	5-dodecenoylcarnitine (C12:1)	Lipid	Fatty Acid Metabolism(Acyl Carnitine)	61769	LC/MS Pos Late	100016069	1135	342.264					1219535	2045974	4293706	5827316	1452274	3552018	2901015	7478241	4515360	837512	7997846	1615812	474874	2139863	839128	2749025	910187	2212201	1160318	1181280	2206438	1453065	1002706	2.09084e+06	2161244	3576848	816601	2258070	1214428	425475	2.0497e+06	3628149	858945	883298	2265922	1157984
99	5-hydroxylysine	Amino Acid	Lysine Metabolism	15685	LC/MS Pos Early	100000054	2790	163.108	13204-98-3	1029	C16741	HMDB00450	2495724	1659801	1638574	2683231	1.99841e+06	2524205	2220318	1.8361e+06	1765836	2186376	1662231	2021663	1527963	1590181	1.84412e+06	658728	1659374	1137651	2.09623e+06	1535374	1349481	1300498	1492383	965283	1411931	1241190	2010514	1051802	1.66946e+06	1543392	1857385	1.87955e+06	2132518	1065899	1906094	1321919
3537	5-methyl-2'-deoxycytidine	Nucleotide	Pyrimidine Metabolism, Cytidine containing	38159	LC/MS Pos Early	100002300	2303	242.114	838-07-3	440055	C03592	HMDB02224	3358565	1232275	1625706	1629551	2703527	2607865	3.93926e+06	1564882	1996676	1409328	4079187	3289722	4934533	2816043	6281841	5343450	10553031	6709131	3676496	4912405	6263910	5223519	3.9623e+06	7437297	3416407	6906653	6303765	3831432	5462496	6068120	9225392	3817978	3106752	4528310	2352139	2583303
3528	5-methylcytidine	Nucleotide	Pyrimidine Metabolism, Cytidine containing	22119	LC/MS Pos Early	100000763	2227	258.108	2140-61-6	92918		HMDB00982	14137253	13361879	14138708	15912924	13510913	13492576	17261856	12748725	10663321	15453084	15049366	11642939	11922426	14404159	14534443	15727253	15099442	13223649	16333708	16919044	18889674	13819917	11658229	12234439	13402000	17080728	13048765	14659719	11567050	12139026	11416901	12949852	14261766	6920983	12994710	14421349
421	5-methylthioadenosine (MTA)	Amino Acid	Polyamine Metabolism	1419	LC/MS Pos Early	212	2752	298.097	2457-80-9	439176	C00170	HMDB01173	40849216	40978304	44954928	43566480	36087992	46248924	47752448	38796812	47348968	60592900	26845500	39677472	44543624	46474320	54094008	64187028	59325760	40780120	59906872	43969944	68183472	40164344	32160314	36576336	38959520	60794584	53663808	79781272	43845564	35366536	37472400	45751608	42235332	35307744	45548304	49050548
340	5-methylthioribose**	Amino Acid	Methionine, Cysteine, SAM and Taurine Metabolism	62100	LC/MS Pos Early	100002103	790	181.053	23656-67-9	494		HMDB01087	1144020	510656	521579	693248	374268	498454	618000	439365	358516	669443	618149	675047	432142	458229	600156	364337	899394	390216	561916	377706	518385	379432	417576	447174	555978	831815	957498	527599	611759	357715	700142	495498	648429	362004	614499	702244
3500	5-methyluridine (ribothymidine)	Nucleotide	Pyrimidine Metabolism, Uracil containing	35136	LC/MS Neg	100001446	1778.1	257.078	1463-10-1	445408		HMDB00884	99713	105925	85475	113166	77442	80634	84454	61421	37813	82038	54551	146638	181286	157655	163379	413742	559094	239125	468314	117488	490436	100986	86285	388993	103380	227721	256566	177884	185104	150102	190235	129855	121780	207695	111575	215083
443	5-oxoproline	Amino Acid	Glutathione Metabolism	1494	LC/MS Neg	1021	738.5	128.035	98-79-3	7405	C01879	HMDB00267	35259804	20124486	22592368	25898554	24112028	33550634	39032052	23202098	19888584	25304188	15976584	23758440	14932120	30576532	14986596	12572553	15450485	11721450	15029936	13981185	16809304	13819333	10295183	11385959	12128581	12215113	15762547	13286884	18665708	12043876	18987080	17930456	17379972	13199011	19489992	15534992
961	6-phosphogluconate	Carbohydrate	Pentose Phosphate Pathway	15442	LC/MS Neg	100000341	583.9	275.017	921-62-0;53411-70-4	91493	C00345	HMDB01316	866244	1244964	1728969	550877	1042321	2356607	682839	1392765	1175615	838838	1086348	1896252	6480335	5353609	5963450	673454	561519	1282618	4166444	3979019	1091660	4206157	3271464	2390513	2566612	3585781	4475213	5206706	1794744	2336667	1567886	2867074	1941687	3180103	2471431	5594108
2588	7-alpha-hydroxy-3-oxo-4-cholestenoate (7-Hoca)	Lipid	Sterol	36776	LC/MS Neg	100001609	5288.1	429.301	115538-85-7	3081085	C17337	HMDB12458	79683	63013	96218	100025	514031	154737	363376	93771	166325	98722	165563	137234	208969	118087	115598		48087	61397	114078	181622	100692	44045		49660	204574	65869	141844	242313	177044	302770	217092	41725	313192		201641	176009
3464	7-methylguanine	Nucleotide	Purine Metabolism, Guanine containing	35114	LC/MS Pos Early	100001456	2175	166.072	578-76-7	11361	C02242	HMDB00897	313807	288597	159435	421950		285663	386202		222398	269732		1011541	1709764	673488	992746	1297002	1.82871e+06	1.89623e+06	1299486	288287	996701	830725	1269753	1.01526e+06	688318	1110724	891450	943286	1178255	1418027	767784	1.02596e+06	851572	1162159	535808	767274
1592	9,10-DiHOME	Lipid	Fatty Acid, Dihydroxy	38399	LC/MS Neg	179	5180	313.238	263399-34-4	9966640	C14828	HMDB04704	299297	256629	86200	181844	143785	154676	318316	38513	89342	203480	54910	98324		72407							124759								53716		168663	147072	95730
1448	acetylcarnitine (C2)	Lipid	Fatty Acid Metabolism(Acyl Carnitine)	32198	LC/MS Pos Early	100000802	2282	204.123	5080-50-2	1	C02571	HMDB00201	4870215680	4107184128	4009594880	4881045504	3508350720	4101055488	4175685120	3862652416	3743053568	3319329024	3640713728	4121249024	2751348224	2447626240	2154601728	2253824768	1586121088	1989104000	2663790080	2773944576	2845455360	2721086976	2208243456	2036209408	2310131712	2190271232	2497070848	3214559232	2224101632	1931360896	2786363392	4148635648	2995079168	2066862848	3057558272	2906214912
1162	acetyl CoA	Lipid	Fatty Acid Metabolism	43840	LC/MS Neg	1830	1691	403.556	102029-73-2	444493	C00024	HMDB01206	699492	472982	875982	784836	470200	950446	1171931	924225	1389019	710921	762587	1160764	394062	973426	516431	138934	340225	514840	506663	1722862	641234	1126594	819333	489872	825996	669329	1222382	658873	741058	951421	1002874	863013	1203174	571469	1799251	668100
1155	acetylphosphate	Energy	Oxidative Phosphorylation	15488	LC/MS Polar	1211	4013.9	138.98	94249-01-1	186	C00227	HMDB01494	5432818	15941122	25848996	5698984	27187364	16727117	5620582	6602231	16537445	12147556	12370643	25285774	12609034	16507924	13635262	4134307	6279234	11629757	11933102	18971864	6176109	15528405	15676174	8597293	16779416	13204732	14410677	21335720	19712780	12397016	23998104	19846612	15161174	14761549	25245514	13767912
417	acisoga	Amino Acid	Polyamine Metabolism	43258	LC/MS Pos Early	100004541	1813	185.128	106692-36-8	129397				179895	365923	127446	257311	139449	122010	87985	92755	188000	132951	508492	1243340	377239	562778	3303607	5659409	1237329	863226	105151	1659702	1.54573e+06	929783	963715	355160	659127	817046	336434	1003039	243630	433453	222248	211691	547105	501424	240607
1134	aconitate [cis or trans]	Energy	TCA Cycle	46173	LC/MS Neg	100001359	580	173.009					1368546	1538057	3002439	1.68472e+06	1621404	2608026	2255705	1.74234e+06	2740819	1450863	2989629	1.73252e+06	2161998	2806044	2780573	1.86559e+06	3.06586e+06	6941584	3088428	3002815	6.09238e+06	2652615	4088314	3003285	3006579	6.09553e+06	4359198	4653687	1826281	3467147	5675091	5301332	4937429	5522131	3154704	3226012
3429	adenine	Nucleotide	Purine Metabolism, Adenine containing	554	LC/MS Pos Early	880	2221	136.062	73-24-5	190	C00147	HMDB00034	43372000	41487400	60062268	30413278	61505824	22484096	27826476	46837728	65956576	33980676	37333064	57199624	7361018	17567528	21595794	12279729	25240934	17304502	11454092	34168384	18913692	39506900	35101872	17102028	34721308	20779028	26534800	20680840	44670752	38035716	37280824	35819156	47835352	19008728	39231612	19552874
3428	adenosine	Nucleotide	Purine Metabolism, Adenine containing	555	LC/MS Pos Early	798	2169	268.104	58-61-7	60961	C00212	HMDB00050	1063074048	696242432	876300032	749474240	810587520	600213568	1102623104	1312415232	1446663040	633808768	1462379008	1666661248	543177344	916675328	438684800	443484800	412629024	601374720	427618784	791499392	813337216	1262827520	724599104	475757472	806768448	801954560	797858752	545677760	891072576	967094144	1631261696	1030280448	725832640	614394752	1326500864	593222272
3424	adenosine 3',5'-cyclic monophosphate (cAMP)	Nucleotide	Purine Metabolism, Adenine containing	2831	LC/MS Neg	207	1952.2	328.045	60-92-4	6076	C00575	HMDB00058	147277	150560	181297	267599	118845	222684	178519	270079	178763	152395	90453	159541	114652	178858	129330	117331	76203	142811	233867	168268	223412	151223	119195	133075	95458	176901	191826	206520	75503	116725	161327	213691	153273	111388	156705	180052
3426	adenosine 3',5'-diphosphate	Nucleotide	Purine Metabolism, Adenine containing	15691	LC/MS Neg	1214	575	426.022	75431-54-8	159296	C00054	HMDB00061	3436622	3892001	2905938	4304108	2708702	2450319	2552037	3845229	3396250	3625883	2637174	4356365	1528885	1527788	1230918	2385696	1351201	1075721	1523097	785586	1378669	902495	639097	1068392	919479	1442287	1605648	3054611	1119181	352018	1.81297e+06	2472991	683407	2357041	1514302	1940045
3591	adenosine 5'-diphosphoribose (ADP-ribose)	Cofactors and Vitamins	Nicotinate and Nicotinamide Metabolism	558	LC/MS Neg	215	920	558.064	68414-18-6	192	C00301	HMDB01178	22200032	28622766	38208812	33367514	24777486	22845062	26872272	33116978	37238072	34413196	27963240	46091456	21779914	32202776	22536494	13989330	11900845	22949900	20057660	37182120	19729604	30145970	26954284	13229428	22159260	19169408	30426726	37675672	31372450	24117624	34133760	19792164	16307127	24757746	38131084	27410676
3427	adenylosuccinate	Nucleotide	Purine Metabolism, Adenine containing	18360	LC/MS Neg	1303	560	230.53	19046-78-7	195	C03794	HMDB00536	5294119	823260	2859611	2401884	834382	910045	6618062	3568896	2509356	809646	5645784	9022529	819871	5100555	575546	6707509	2393275	8725573	3063218	5910789	19396504	8540289	4.1323e+06	2579413	4.1916e+06	10835107	6524249	1.96184e+06	3.78514e+06	7001272	7335798	3776589	1104848	2713206	5684457	573228
3420	adenosine 5'-diphosphate (ADP)	Nucleotide	Purine Metabolism, Adenine containing	3108	LC/MS Polar	208	4393	426.022	20398-34-9	6022	C00008	HMDB01341	22696700	29919664	34071060	36857000	21239176	19043892	39198964	26303978	42788996	22306882	25986254	41271112	22371148	25555618	26200940	20018560	21062048	39940456	41891944	46413512	22265308	29443932	31254910	19997040	39335984	42750752	45178640	25613068	27161808	34590928	49058940	34408640	17515376	20301758	28596744	27095706
1243	adrenate (22:4n6)	Lipid	Polyunsaturated Fatty Acid (n3 and n6)	32980	LC/MS Neg	100001193	5678	331.264	2091-25-0	5497181	C16527	HMDB02226	53872392	50948484	52020292	44620228	70577392	38981056	25231346	31482206	31951204	106738256	70236248	40594160	44767408	74899696	24335144	157185408	95873384	24302802	65004792	17415916	135440720	41184768	17580308	119471992	38262416	138663360	39557504	127861552	115164056	25172884	112214896	80211728	63369884	36313736	41714156	42970108
1486	adrenoylcarnitine (C22:4)*	Lipid	Fatty Acid Metabolism(Acyl Carnitine)	57528	LC/MS Pos Late	100015850	1415	476.373					844198	1114750	1750720	4399172	2265536	3721251	1310913	3982057	3037400	510790	3898071	1473687	244330	741472	497691	673747	2023206	2253953	772256	637213	1798013	1.49721e+06	1130975	712932	1508639	1389939	333597	770934	1601426	281346	752618	2133208	595001	414801	1085102	682738
3399	AICA ribonucleotide	Nucleotide	Purine Metabolism, (Hypo)Xanthine/Inosine containing	38325	LC/MS Pos Early	216	797	339.07	3031-94-5	65110	C04677	HMDB01517	300110	257601	222543	138919	230435	176414	147069	183197	145575	129551	244733	530968	936230	342901	336415	1199911	1144526	765209	835487	454472	2126859	955784	302654	1131648	225708	1797650	1311995	846549	529201	342357	324514	481711	407073	398323	298545	440619
28	alanine	Amino Acid	Alanine and Aspartate Metabolism	1126	LC/MS Pos Early	811	1700	90.055	56-41-7	5950	C00041	HMDB00161	781102720	582200192	646419392	727268608	649179520	527808832	664295872	490493568	442672416	806249216	685565952	967541504	625237056	598480896	719788928	1575038464	1220990080	878280000	1055262208	666536320	1272758016	697279424	519274752	734348480	519433248	842241600	708184384	887091712	907987456	858947840	679001472	664425344	579107008	680067264	678830592	614964288
484	alanylleucine	Peptide	Dipeptide	37093	LC/MS Pos Early	100001890	3055	203.139	1638-60-4	259583		HMDB28691	279876	202722	285526		463312	279026	122725	166756	102973	383071		121893	176528	306680					221069	159232	277903	691757	167569		315378		144902	68913	1098777	490021		164054	350291		371700	347215
3415	allantoin	Nucleotide	Purine Metabolism, (Hypo)Xanthine/Inosine containing	1107	LC/MS Polar	1002	1672	157.037	97-59-6	204	C02350	HMDB00462	30722932	19183776	21323684	28306156	16665713	19312878	26495568	20186122	19874168	19981704	29627512	43633080	38251832	29808314	40425700	68995248	85169776	47947916	57608244	28071232	44342620	42920028	36304744	46519328	30063320	49893272	48126116	29654356	48476096	33283764	40598456	35895244	33910988	35142688	33680664	29626462
265	alpha-hydroxyisocaproate	Amino Acid	Leucine, Isoleucine and Valine Metabolism	22132	LC/MS Neg	100000706	1840	131.071	10303-64-7	83697	C03264	HMDB00746	116787		41908			67312	55316	62763		45979	89224	514536	282283	153861	85932	3384286	822759	925458	109892	86058	462531	338858	282313	187613	66219	381740	155341	106177	519554	534474	232897	377300	153556	488718	102913	43937
298	alpha-hydroxyisovalerate	Amino Acid	Leucine, Isoleucine and Valine Metabolism	46537	LC/MS Polar	100001300	1052	117.056	600-37-3	99823		HMDB00407	3049868	1293610	1205882	1241519	991539	1535064	1514172	1638185	1000646	1188129	2426288	5189175	4216672	3602933	4373024	72477744	25513720	12402927	4509318	2405401	18810956	8642292	4245836	9087384	2139520	17032868	5545713	2850567	9698175	7554390	5154128	7742526	3644205	8406612	2107825	1483706
1138	alpha-ketoglutarate	Energy	TCA Cycle	528	LC/MS Polar	93	2700	145.014	305-72-6;328-50-7;22202-68-2	51	C00026	HMDB00208	163253824	57325424	53591464	141615376	56372032	72754456	160524112	85434544	60481744	89412432	95009456	159067568	24135344	57095232	30744370	80683368	65023900	59857280	40262152	49416568	45712100	78858872	30988958	36259376	44629324	40744336	47174396	46937780	56833364	35704828	58493720	99417800	55389684	37431268	66717972	46669228
2779	alpha-muricholate	Lipid	Primary Bile Acid Metabolism	34092	LC/MS Neg	100001280	4765	407.28	2393-58-0	3083761	C17647	HMDB00506	64322		496534	530674	640609	28568	2046914		50874		102688	480468	845632	21789	126177	906987	1.04422e+06	948905	345826	24921	1.9456e+06	119981	161997	328497	106783	52659	73587	309881	877747	1614742	739714	795518	314352	2398321	126709	149287
3616	alpha-tocopherol	Cofactors and Vitamins	Tocopherol Metabolism	1561	LC/MS Pos Late	1105	2522	430.378	59-02-9;10191-41-0	14985	C02477	HMDB01893	113083896	141476752	79817232	145219040	119567464	110853168	108573664	122656432	114824408	106095544	76474176	114183048	67720328	99234384	89409872	79958608	93786784	108918424	148809024	93065184	79615640	71246240	72579256	79359624	115846032	92039152	123281560	90342968	60531752	51828888	70087464	70067672	72363072	77125536	78878112	100952856
3421	adenosine 5'-monophosphate (AMP)	Nucleotide	Purine Metabolism, Adenine containing	32342	LC/MS Pos Early	209	1013	348.07	149022-20-8	6083	C00020	HMDB00045	206289024	96871072	177308560	135923392	83551752	78654056	370269440	204900960	217245344	102109128	292074752	325500704	75629416	175685088	64940880	75352440	91545968	206520800	82963264	175530064	172041920	308858880	216485520	55839348	208869328	177222208	261893456	119779608	120838360	186460624	332935392	155184992	85243664	101495552	173140304	86986888
80	anserine	Amino Acid	Histidine Metabolism	15747	LC/MS Pos Early	100000044	2924	241.13	10030-52-1	112072	C01262	HMDB00194	141527424	80649024	98241520	117391432	97128944	90571176	117211288	83182752	55648072	94355016	54840392	60913384	70978672	114112696	36649804	53842348	29637116	58126608	61254080	69335616	95741216	102976880	35718340	72628592	47013480	75599376	87853344	118571024	119863864	70454584	162129232	151998080	72173504	53583080	154584432	94384184
995	arabitol/xylitol	Carbohydrate	Pentose Metabolism	48885	LC/MS Polar	100006430	1932.4	151.061		6912	C01904		1127565	1.04665e+06	1157070	988360	1142676	1073460	1716247	699248	827356	1103198	625216	1268301	1187704	1095020	1.75512e+06	1210569	1482811	2315949	1.61e+06	1363193	1122022	1490811	1037830	1952950	1303143	970354	1799845	1092401	1.53589e+06	1218395	1258937	1265368	1522995	1787009	1792733	1.33874e+06
997	arabonate/xylonate	Carbohydrate	Pentose Metabolism	48255	LC/MS Polar	100006115	2700	165.04					3806855	2064918	3843200	3553639	2713542	1816842	3088254	2.07536e+06	4178565	2197720	2269531	3791733	2049073	2418646	3539014	1826220	3960804	2721418	3748948	2177113	3157141	1746810	2.42708e+06	3500628	1928121	1774429	1970501	2074136	2046349	1869864	3449971	3154332	2380852	2024107	3744673	2921938
1209	arachidate (20:0)	Lipid	Long Chain Fatty Acid	1118	LC/MS Neg	893	6240	311.296	506-30-9	10467	C06425	HMDB02212	23046152	19818980	22074984	24368304	20628104	22505900	22831724	17149256	16965962	22828984	17514084	19769484	18853412	28341568	16323225	25038928	13413651	13433688	14335967	12739822	20767248	16413268	13341986	23507292	12700318	26204836	15282916	27543032	31068276	15812543	33013684	23474054	17034340	12984368	14342380	13729150
1242	arachidonate (20:4n6)	Lipid	Polyunsaturated Fatty Acid (n3 and n6)	1110	LC/MS Neg	229	5535	303.233	506-32-1	444899	C00219	HMDB01043	533244832	456630656	477059424	300552576	611293120	290020768	253283424	213012416	244189024	575749184	323819360	279529472	275623904	525993408	156340368	594221696	350873568	232246512	381362944	138852480	556153280	309073472	122589248	648519808	289149408	656163456	261548832	937592704	926740352	134793040	905653248	638246976	416299488	252456256	341891744	229622768
1485	arachidonoylcarnitine (C20:4)	Lipid	Fatty Acid Metabolism(Acyl Carnitine)	57518	LC/MS Pos Late	100015837	1353	448.342					43233284	29701816	36365636	32837780	29380594	49723136	38784392	42552320	30660448	27006436	37185836	50709492	21002108	34756372	25176852	26266856	21098672	35593344	43200272	31397790	51685172	50203324	19795968	25124774	24504776	38712060	29320186	29888456	47418424	31611732	35171908	40581604	35183736	19710182	57702872	29681964
1525	arachidonoylcholine	Lipid	Fatty Acid Metabolism (Acyl Choline)	53261	LC/MS Pos Late	100009332	1390	390.337						91606	257860			245285		88504	117155	123854	195923	90134	70212	89550	76120		220578	142600	69181		114753	100988	122717	163351	50188				138235		139024				94856
1484	arachidoylcarnitine (C20)*	Lipid	Fatty Acid Metabolism(Acyl Carnitine)	57513	LC/MS Pos Late	100015833	1512	456.405				HMDB06460	15336471	18430668	10855963	47187936	18326752	19015412	21561344	15203763	12836152	11024249	18303004	9056154	2505255	4509321	6166042	12565240	17673872	21363440	7075298	7184128	19357992	11480875	5027975	9485463	10869516	18472192	2494631	4503171	18590856	1566699	4529798	14937334	4127956	6.62344e+06	5015947	3771678
367	arginine	Amino Acid	Urea cycle; Arginine and Proline Metabolism	1638	LC/MS Pos Early	231	2825	175.119	1119-34-2	232	C00062	HMDB00517	1327640704	907149184	1029153792	1398218752	966378944	1284513664	1015354112	1143367424	1003320512	1089475712	841000000	1018368832	672301824	941031744	602004032	326190624	571878976	520968288	871952448	845923008	653301568	652931840	470267008	635172224	616610304	610363392	648993472	636819136	866382400	669851008	855942848	784491456	779507520	570564480	773799680	627929280
368	argininosuccinate	Amino Acid	Urea cycle; Arginine and Proline Metabolism	15497	LC/MS Polar	232	4311	289.115	156637-58-0	828	C03406	HMDB00052	841995	678704	366245	886282	460121	421239	525416	307478	427737	705239	578998	662336	518411	429223	661427	886594	948923	885979	1.38508e+06	679895	1173714	363433	363010	1405934	323062	919218	240817	533768	622451	616262	529016	600738	429843	717178	285604	497616
3608	ascorbate (Vitamin C)	Cofactors and Vitamins	Ascorbate and Aldarate Metabolism	32354	LC/MS Pos Early	233	770	177.039	134-03-2		C00072	HMDB00044	23277168	19435428	22497500	41438172	18543728	21753942	35041612	23640876	27263844	19531596	18300206	37301180	44791124	46398016	82397480	65200528	64459820	52411712	84568024	62323240	85526136	47331960	66610480	52812040	34488168	45470464	45826084	36489984	20808784	35414640	21136576	14128635	39018728	26306832	23453492	36450456
38	asparagine	Amino Acid	Alanine and Aspartate Metabolism	512	LC/MS Pos Early	917	1225	133.061	70-47-3	6267	C00152	HMDB00168	262836448	170075088	153548480	297121152	189047488	394821760	325507488	336901504	195403168	238203264	170668688	210198240	175469584	251042000	246311024	234519712	213989088	153245696	231268816	255433360	322813024	139116032	126662664	142040416	133110800	189237312	226207856	234621440	153655920	197795248	148053888	160360416	213880320	77649208	131867984	176219328
34	aspartate	Amino Acid	Alanine and Aspartate Metabolism	443	LC/MS Pos Early	234	1165	134.045	56-84-8	5960	C00049	HMDB00191	382939488	324867296	446727808	697707520	317945888	726728192	565565696	522188608	495935872	375161376	416247520	285631296	1010551168	826398272	1517604480	1415394688	1031984640	589769088	1579816704	1355203328	2110629632	771804928	1291603968	1056616640	747517696	1395497088	1188608640	737023872	316080480	965581184	662959616	500936704	1090395520	476537280	610673472	981565952
1338	azelate (C9-DC)	Lipid	Fatty Acid, Dicarboxylate	18362	LC/MS Neg	2029	1276	187.098	123-99-9	2266	C08261	HMDB00784	123183	109839	1.041e+06				151046	33953	110731			96946					131226			60334		112576	53709	63896	99827				50634		88265	76791	236853	167183	134995	112992
2520	behenoyl sphingomyelin (d18:1/22:0)*	Lipid	Sphingomyelins	48492	LC/MS Pos Late	100006294	3083	787.669				HMDB12103	21960396	33608932	29242070	29376368	24391330	31170768	27022824	20425416	26694844	30545238	20139640	28444756	18734704	16497022	23450940	14501368	19409008	24165386	28421268	24738918	19748306	17627116	17735400	16726843	22815536	18239112	25366542	37676952	23236822	15417533	25661816	19619136	15573123	25772508	22958476	20977860
1487	behenoylcarnitine (C22)*	Lipid	Fatty Acid Metabolism(Acyl Carnitine)	57514	LC/MS Pos Late	100015832	1561	484.436					2436034	3613672	2557195	5393290	2243865	3755090	3117455	1399936	1224030	2387742	1141907	1411862	747050	733645	1227209	1.51605e+06	2507135	2412904	1291894	1090642	1635069	1082497	765852	1960187	1180601	1681283	1.03893e+06	1192243	2.83143e+06	432557	1151365	1404484	704850	1471880	1156966	1015137
3717	benzoate	Xenobiotics	Benzoate Metabolism	15778	LC/MS Neg	100000008	1750	121.029	65-85-0	243	C00180	HMDB01870	2168539	1842574	2054102	2381194	2098550	1469098	2302378	2485197	1.88516e+06	1.94783e+06		1943798	1.76067e+06	2030563	1955315	583820	1637411	1437020	1.92753e+06				654054	1508003	1093611	1618685	1585772	411734	1548601	346369		1415448	1397015	2120802		1754631
3515	beta-alanine	Nucleotide	Pyrimidine Metabolism, Uracil containing	55	LC/MS Pos Early	244	1905	90.055	56-41-7;107-95-9	239	C00099	HMDB00056	25065240	22603090	22446248	23763966	29825256	24009742	25602528	20347660	20200232	24659672	20544098	22326102	22473668	28816450	22443316	29031808	18635848	19344088	28997276	20031586	21991620	22783596	18920692	18661792	16831364	26445822	24234260	24189988	22841072	21880506	25483404	22169166	23476226	17496358	24726930	20818178
53	beta-citrylglutamate	Amino Acid	Glutamate Metabolism	54923	LC/MS Neg	100003271	530	320.062	73590-26-8	72715786	C20775		498318	165325	140174	309850	80791	221352	355464	214704	174626	130484	251200	491684	501333	491854	1019844	5085572	2087931	1228846	1719535	815344	2961719	1143645	1264521	1396971	1221727	2224009	1618675	1053423	483445	750418	460076	296540	1104355	836456	387822	1140922
3966	beta-guanidinopropanoate	Xenobiotics	Food Component/Plant	35101	LC/MS Pos Early	100001411	2145	132.077	353-09-3	67701	C03065	HMDB13222	129234352	58569652	249642672	103601000	101234488	82954568			57212820		55056792	117882544	182975840	93943056	75864224	63727784	60008772	46294000	241395056	59156552	253820384	92714280		41009768		62154892	82745016	187870992	81669816	58209080	239067728	103843192	221482544	38701424	138175184	93317024
277	beta-hydroxyisovalerate	Amino Acid	Leucine, Isoleucine and Valine Metabolism	12129	LC/MS Polar	1442	1149.8	117.056	625-08-1	69362		HMDB00754	2120042	1150395	1352581	1499968	1643690	2.01829e+06	1468966	1470007	1446906	1303142	1729118	2084895	1806903	2178262	1770125	10529819	3581180	2631455	2084255	1459844	4852749	2440763	1608426	2772551	1410511	4781360	2239679	1528667	1.95242e+06	2804696	1854308	2358982	1799037	2480259	1578038	1268625
278	beta-hydroxyisovaleroylcarnitine	Amino Acid	Leucine, Isoleucine and Valine Metabolism	35433	LC/MS Pos Early	100001594	2584	262.165	99159-87-2				73692848	36437536	45751180	51775744	50942176	44448092	45207060	40862752	35659604	50792100	34180064	59122944	56307964	54606896	29424702	92156240	47654176	52579324	55675368	49978752	111311256	68902720	35340200	44247924	29540628	65342724	45782568	44964192	67836768	57871452	41553372	79158760	51915344	42994824	40295552	35233880
6	betaine	Amino Acid	Glycine, Serine and Threonine Metabolism	3141	LC/MS Pos Early	799	1064	118.086	107-43-7	247	C00719	HMDB00043	710542592	609397760	1007383360	814461312	786908800	790933888	893026176	583286912	765825472	691866688	916024576	940155136	1196004992	868907264	1206184576	1077169152	724552320	759482752	1047387200	1101248640	1840076160	1002480704	942096832	822411136	753158208	703117056	896684224	1379001344	1026573184	1132559360	1412392064	1323092864	1215903872	944243264	1288906624	892218112
2778	beta-muricholate	Lipid	Primary Bile Acid Metabolism	31885	LC/MS Neg	100001066	4794	407.28	2393-59-1	5283853	C17726	HMDB00415	292089	160168	1204829	2565825	3811633	124186	9438263	152829	92493	255434	573110	4267704	1839965	322111	1012867	5547609	3541519	13074115	2709540	286456	11861526	2337002	666336	3517600	1324421	1103424	1065666	440051	1837515	2276534	741562	1467512	820489	4619635	634528	1004566
3940	betonicine	Xenobiotics	Food Component/Plant	38100	LC/MS Pos Early	100002153	1012	160.097	515-25-3	164642	C08269	HMDB29412	2392117	1332757	1348702	2218352	1210244	1515158	2568903	1352504	1565941	1240316	2123468	2321126	1.80928e+06	1465629	1.95543e+06		510197	1152483	1857487	2369278	1352626	1485647	1475755	739567	1013937	320579	1473422	1749596	1403371	1396817	3.39408e+06	2516211	2299845	668771	1540492	1677318
3661	bilirubin (Z,Z)	Cofactors and Vitamins	Hemoglobin and Porphyrin Metabolism	43807	LC/MS Pos Late	1090	1840	585.271	635-65-4	5280352	C00486	HMDB00054	83335	60871		158101	74113	150871	134978	90876		56610		260447	1186454	1050510	897879	2286282	1.86988e+06	1064790	747602	641285	1103583	1.40799e+06	1.01128e+06	551389	1112545	899431	1718731	678437	843908	903950	317698	242339	471289	472061	303764	717206
3664	biliverdin	Cofactors and Vitamins	Hemoglobin and Porphyrin Metabolism	2137	LC/MS Pos Late	250	1016	583.255	55482-27-4;55482-27-4	5353439	C00500	HMDB01008	1066603	582838	951773	844489	664782	604783	1138660	383511	653321	893601	550445	765486	345895	889848	745528	856637	1249218	440408	960780	887536	1290159	665383	397883	401110	883116	665635	705702	879898	822726	447052	694623	901167	953588	560671	1321393	712148
1414	butyrylcarnitine (C4)	Lipid	Fatty Acid Metabolism (also BCAA Metabolism)	32412	LC/MS Pos Early	100001054	2860	232.154	25576-40-3	439829	C02862	HMDB02013	460966528	182541648	139358416	456487584	219281952	241244160	459530304	351932672	263838016	192835152	376687520	923308736	78443424	116302600	50786776	104826464	75498768	78425792	89997280	122470008	197136160	173125456	84254408	48509736	94727840	121825000	76329664	124281384	216280432	91166624	132984496	289736896	126030472	78420760	155607136	109608544
2604	campesterol	Lipid	Sterol	33997	LC/MS Pos Late	100001269	2873	383.367	474-62-4	173183	C01789	HMDB02869	250705	381728	272317	235399	200954	320167	251723	215938		270306	136610		124866	312655	233553	239416	276615	221312	529157	434647		103803	217175	333317	478251	286728	429128	380846	129188		113980		161287		307173	366771
1175	caproate (6:0)	Lipid	Medium Chain Fatty Acid	32489	LC/MS Neg	926	2713.7	115.076	142-62-1	8892	C01585	HMDB00535	582004	346367	242300	420967	407131	317961	496028	358658	529108	313355	479840	848807		317783	289312	271378	647928	564937	820662	417970	486667	393808	440648	487378	1045251	1313102	753948	1185644	1101469	639740	1833964	1993226	1965910	955837	952097	762308
1177	caprylate (8:0)	Lipid	Medium Chain Fatty Acid	32492	LC/MS Neg	932	4362	143.108	124-07-2	379	C06423	HMDB00482	2604419	2491464	1.82216e+06	2963176	2013391	2231805	3.10157e+06	2644319	2986307	1781605	2745789	3187016	2187798	2176299	1.8315e+06	2102519	2640737	3055680	4834074	2832336		1412345	2869084	1975218	4227495	4154356	3305813	5791489	6589148	3.33801e+06	6800869	8441859	4903198	4089213	3742135	3122635
1509	carnitine	Lipid	Carnitine Metabolism	15500	LC/MS Pos Early	100000007	1978	162.112	461-05-2	10917	C00318	HMDB00062	3760237056	3130796288	3274273024	3185651968	3565075456	3454792960	3051430656	2890182400	2674851584	3407005184	2645583872	3661405440	2889561600	3118443520	1891048064	2273694976	1707452544	2316606720	3078020608	2725734400	3066613504	3779569152	2012632320	2194647552	2403932672	2470488832	2878955008	3265673472	3555462400	2849451008	3214219264	3254632448	2662817536	2493505536	4219847168	2892052480
77	carnosine	Amino Acid	Histidine Metabolism	1768	LC/MS Pos Early	249	2942	227.114	305-84-0	439224	C00386	HMDB00033	275401536	126292136	135703408	253378304	197173280	176463104	197790384	201324544	100258336	205243408	122545928	148549360	119961632	213546960	113924200	104315232	74425816	152863520	108512464	109061184	157577776	216688496	73134344	171973104	67032584	145638448	225126496	134312576	181621024	99667968	209935536	214043456	108252928	59899056	169107168	154788128
3735	catechol sulfate	Xenobiotics	Benzoate Metabolism	35320	LC/MS Neg	100001605	1906	188.986	4918-96-1	3083879		HMDB59724	1423369	437743	107568	734430	334566	226087	613250	196776	245724	268306	508942	1741422	418393	353931	349005			434420	510131	1029646		329364	538317	101458	124706		630501	77483	298371	364255	153645	526339	336333	90228	90821	362237
1751	cytidine 5'-diphosphocholine	Lipid	Phospholipid Metabolism	34418	LC/MS Polar	1220	4200	533.106	33818-15-4	13804	C00307	HMDB01413	3254852	2640683	2442630	2126965	2482264	1781819	2898552	1500214	1584143	2926126	2354575	2672484	3.91318e+06	2931845	3402099	3.88566e+06	7261282	4404958	5546163	4622953	6224224	4775413	3197761	4045692	2765332	3822051	2746718	3444524	7675294	5740349	2368175	2262622	3613383	4221508	3.31884e+06	2772245
1756	cytidine-5'-diphosphoethanolamine	Lipid	Phospholipid Metabolism	34410	LC/MS Polar	100001407	4210	445.053	72842-05-8	123727	C00570	HMDB01564	5764494	6060314	4569960	2747845	4962924	2752300	4096218	2783250	3120421	4902503	3.85708e+06	5763827	9207310	5597541	9611121	11554669	7615306	7.29463e+06	8.28458e+06	10158975	10044429	9264814	8867722	7.9398e+06	5875608	9420879	8177462	10126029	7.55301e+06	7614318	4692567	5351760	6669425	6985882	6471688	5550346
2469	ceramide (d18:1/20:0, d16:1/22:0, d20:1/18:0)*	Lipid	Ceramides	57440	LC/MS Pos Late	100015755	3920	594.582					471012	864698	588261	1009509	762166	712763	1001850	1060107	676898	551180	719383	1.00951e+06		331393	216435	253352	229302	332091	328613	200442	123731		179133		355153	126917	153154	420543	420259		583854	700122	133852	294705	311973	207223
2471	ceramide (d18:2/24:1, d18:1/24:2)*	Lipid	Ceramides	57443	LC/MS Pos Late	100015744	3858	646.613					363935	599300	328160	561202	587922	555960	335021	472256	339614	345350	334975	589755	533282	557874	830438	1.14528e+06	1368633	1137703	1785595	617572	981701	410837	547127	722689	1341375	857692	1042639	638491	420592	366279	416005	584815	679462	427547	427167	517041
215	C-glycosyltryptophan	Amino Acid	Tryptophan Metabolism	48782	LC/MS Pos Early	100006379	2700	367.15	180509-18-6	10981970			6259741	3.81817e+06	4312822	7308899	4658339	4454932	4831826	4733875	5420574	4762122	3922206	8389437	13220439	12759100	23940480	14892629	21610988	14454477	19669916	18703884	20793000	15437995	19528098	16609300	13490512	16792496	17082208	8552392	10125657	10991250	6480332	5391729	20504426	5695344	7.54406e+06	11564869
2775	chenodeoxycholate	Lipid	Primary Bile Acid Metabolism	1563	LC/MS Neg	1123	5264	391.285	474-24-9;474-25-9	10133	C02528	HMDB00518	280398	56800	863425	1936908	1120722	80797.6	4147362	77164	320299		428197	1118207	2010279	52781	255061	1.02165e+06	425468	1514247	562463	65328	2624355	309163	355369	357123	419353	121706	253022	977747	1532411	3.432e+06	2422249	1.2389e+06	752503	2189380	379641	406435
1721	chiro-inositol	Lipid	Inositol Metabolism	37112	LC/MS Polar	100001859	3191.2	225.062	643-12-9		C19891	HMDB34220	5127592	2647733	5324074	5444073	3348006	3048519	5734927	3290643	3208176	2573438	3091581	4173949	6640893	3799070	7240902	1639041	2469910	4970098	12520709	6765486	5901573	5340699	7420839	3374165	2396079	1454261	3311522	4876259	4145691	4583928	6265396	4661747	5162818	2766437	3923002	4.17516e+06
2772	cholate	Lipid	Primary Bile Acid Metabolism	22842	LC/MS Neg	136	5165	407.28	81-25-4	221493	C00695	HMDB00619	2048574	285271	2622832	7.55445e+06	7.69826e+06	279586	14262653	220335	381490	322452	1446443	3100980	4408715	1.79245e+06	5299187	10182262	10493243	49352540	8.21352e+06	783764	9426219	3735300	3483385	14588422	3903479	640349	3.55892e+06	1483536	7.46771e+06	7192097	3025267	4860326	3215502	10940079	1120132	2603143
2577	cholesterol	Lipid	Sterol	63	LC/MS Pos Late	266	2707	369.352	57-88-5	11025495	C00187	HMDB00067	66092300	79919424	78626552	89228216	83194208	89073000	65552392	74392856	79155424	84511520	53579912	77503696	63248432	67410368	86567128	76266960	92960864	98017904	117000104	83392032	89028240	68748536	73075416	92227640	104045112	77570912	95876904	70804232	72014472	53545440	68703192	73674832	79307320	77804728	67751832	70272896
1749	choline	Lipid	Phospholipid Metabolism	15506	LC/MS Pos Early	1256	1961	104.107	67-48-1	305	C00114	HMDB00097	342126656	329623072	328317280	463088096	256723392	455144736	395664736	421139168	393917536	313895552	433891648	522670432	264884912	295456096	432915072	498452160	652072768	418405568	357318144	310033280	427057504	272463104	425853824	406466816	331172384	271884992	212893552	208816864	277044544	307961856	279281920	386636544	320207936	266089792	238977104	256064160
1461	cis-4-decenoylcarnitine (C10:1)	Lipid	Fatty Acid Metabolism(Acyl Carnitine)	38178	LC/MS Pos Late	100002259	1057	314.233	98930-66-6				769074	1.59107e+06	3633499	2878113	1286709	3.39798e+06	1641275	3.55325e+06	3.75103e+06	1089569	4.69136e+06	1.51765e+06	521033	2055814	530486	934387	657785	1067634	968085	1189417	1318522	1334902	712778	1376677	1.74319e+06	2.39604e+06	736517	1224278	1224527	299014	973207	1.7121e+06	483750	410070	1367800	738422
1132	citrate	Energy	TCA Cycle	1564	LC/MS Neg	1124	582	191.02	77-92-9	311	C00158	HMDB00094	11015896	13491105	22546810	17581046	12195937	15345058	19619362	13034618	18541800	12731612	20029946	17374374	11201887	16296416	18429248	20761052	23282662	42382112	21028246	25167938	57060768	16427357	26693584	20644844	18500924	34922772	22054964	23766836	12310600	16696710	34597076	26628600	25013046	32298564	21035314	15985218
375	citrulline	Amino Acid	Urea cycle; Arginine and Proline Metabolism	2132	LC/MS Pos Early	391	1520	176.103	372-75-8	9750	C00327	HMDB00904	740516608	571793024	734407808	746668288	701314752	701960448	700601024	630788608	416750752	650328896	649332672	718594752	648346944	575081600	450455296	322447840	260324784	395575808	414869760	458720864	367453600	408728576	414622624	353745152	381711616	228246000	367354592	494176800	482038272	493969792	947369408	895532544	483778272	420653984	712154752	485486400
3521	cytidine 5'-monophosphate (5'-CMP)	Nucleotide	Pyrimidine Metabolism, Cytidine containing	2372	LC/MS Pos Early	282	835	324.059	63-37-6	6131	C00055	HMDB00095	8356542	8437615	8401380	7763713	6863083	6885583	8669346	8546982	8.36211e+06	7907731	8882408	10880410	18021360	17236068	12933734	11672121	10141599	14349085	17508588	18625032	22498836	30730118	32842302	8.27113e+06	16458903	20873280	30534650	19342086	9997749	13677556	13507146	9194752	12102944	9593335	10168109	12006316
3602	coenzyme A	Cofactors and Vitamins	Pantothenate and CoA Metabolism	46322	LC/MS Neg	270	1448	382.55	85-61-0;18439-24-2	317	C00010	HMDB01423	742162	842543	1372247	1523936	819249	1.7739e+06	1498226	1.59767e+06	1491728	1160115	1085100	2476403	958243	1900202	1536662	797112	916696	1522062	1563804	3.45785e+06	2295467	2883699	2.00143e+06	1835214	1697298	2292526	2462961	1560177	2322573	3917468	2157519	1406600	1905971	1908411	3694423	1407490
2675	corticosterone	Lipid	Corticosteroids	5983	LC/MS Neg	272	5040	345.207	50-22-6	5753	C02140	HMDB01547	964799	645920	399416	339429	165242	439778	392719	478905	193203	180672	657061	2019709	605976	1153313	235360	1260950	579049	765929	135837	361562	1267325	728395	1142588	32821	753692	1691994	52778	1032223	2550723	2.06004e+06	911722	1708394	852038	1537845	1.96653e+06	235044
403	creatine	Amino Acid	Creatine Metabolism	27718	LC/MS Pos Early	1221	1947	132.077	57-00-1	586	C00300	HMDB00064	11444984832	9756420096	10217380864	10807126016	10577678336	10036311040	10722859008	9678002176	9790993408	10168598528	8875223040	10092430336	8935051264	9827276800	8752928768	7995636224	7688823296	8290849280	9845951488	9059468288	9857487872	9253693440	7781623296	8412968960	7988315648	9620637696	9568772096	9160224768	9126774784	8710159360	10374054912	9847821312	9437249536	7792012800	10188723200	9339356160
405	creatine phosphate	Amino Acid	Creatine Metabolism	33951	LC/MS Neg	100000112	603	210.029	922-32-7	587	C02305	HMDB01511	2033066	1639038	1785570	1682673	1511978	2705114	1913199	3227329	3032835	2608136	1349260	1508366	300822	1053143		1469705	1067334	1343463	2335396	3894047	3045921	1827291	1014591	2677467	2121397	4742882	1781800	4899957	1016307	1598630	4.10613e+06	9214981	6560523	2891125	4301205	3742654
404	creatinine	Amino Acid	Creatine Metabolism	513	LC/MS Pos Early	275	2055	114.066	60-27-5	588	C00791	HMDB00562	366999040	358117856	314481408	348571456	381703712	395970848	410284096	298176864	416841664	488749664	244210640	323770656	259411600	354933408	319962720	225862896	282268960	277986368	319856256	250739840	283501856	280048736	211685424	211214848	221192272	292677312	288110240	244218128	291573184	262671168	287413728	312389920	258380656	203804912	308699680	263464864
345	cystathionine	Amino Acid	Methionine, Cysteine, SAM and Taurine Metabolism	15705	LC/MS Pos Early	310	2270	223.075	535-34-2	439258	C02291	HMDB00099	586445	691678	1016709	861027	664828	714539	743437	590728	713227	822066	601129	1170157	368797	414457	599241	5730988	1125317	893797	998489	609850	790639	593414	527323	557951	598669	713963	670945	882685	733158	373886	597465	558426	735223	252824	600825	752937
347	cysteine	Amino Acid	Methionine, Cysteine, SAM and Taurine Metabolism	1868	LC/MS Pos Early	800	1488	122.027	52-90-4;56-89-3	5862	C00097	HMDB00574	17269860	8361104	10320446	16909316	9959220	9749837	15435535	9303268	9310349	9928903	12372908	16933924	21276412	17306964	21766342	24356566	28570240	29013228	22362312	23689856	26481396	24577172	25070988	23536680	21128336	21990508	20962394	14809818	25055172	27884904	19578246	12314027	22456560	15212940	14334202	17723620
437	cysteine-glutathione disulfide	Amino Acid	Glutathione Metabolism	35159	LC/MS Pos Early	100001437	2465	427.095	13081-14-6	4247235		HMDB00656	7587262	3.94081e+06	4528936	5399370	3785565	4579390	5490363	4319593	5104952	4513982	5735686	10090511	3816460	6298333	3449176	7147266	5737293	7619215	5980555	4749188	6.52329e+06	6.75869e+06	4446603	4520875	7.46889e+06	3.99477e+06	5.79733e+06	6375530	12768685	7461885	7307881	7613249	6.13348e+06	4825907	6217652	6.95347e+06
440	cysteinylglycine	Amino Acid	Glutathione Metabolism	35637	LC/MS Pos Early	278	2132	179.048	19246-18-5	439498	C01419	HMDB00078	6.3347e+06	3388790	4075704	6.31583e+06	3443031	2703143	5218736	3.45355e+06	3.33132e+06	4.02129e+06	2683929	4286003	6182781	5540011	11692412	7686424	8561040	6213489	9956556	11361309	10832152	7738232	10219986	8235990	6153349	9893856	7.77234e+06	4714710	4848530	7444854	6511374	3516361	11026847	3324105	7146975	5934914
3525	cytidine	Nucleotide	Pyrimidine Metabolism, Cytidine containing	514	LC/MS Pos Early	827	2124	244.093	65-46-3	6175	C00475	HMDB00089	173056016	167098128	171506816	176378848	192478448	170920208	183188016	170246512	154920864	156652832	159006576	194303440	336583232	256281408	331296384	359541248	231510352	190191072	298763488	209356160	314647808	325199328	273094240	243073856	248796416	260074192	257771024	345159584	163398112	223252960	223471344	216497216	293640160	206709008	258664272	260965056
1091	cytidine 5'-monophospho-N-acetylneuraminic acid	Carbohydrate	Nucleotide Sugar	36831	LC/MS Polar	1223	3900	613.14	3063-71-6	448209	C00128	HMDB01176	566706	1.02657e+06	995680	668273	787278	654296	640443	563660	1261763	1122760	867751	1777001	1239910	737174	1699285	776796	962571	704141	1021615	1987772	1266449	1539123	1325110	1375516	750353	1034119	1016293	1333317	1310840	698730	1270134	867242	1097132	1222619	991624	746997
3519	cytidine triphosphate	Nucleotide	Pyrimidine Metabolism, Cytidine containing	2844	LC/MS Neg	281	575	481.977	36051-68-0	6176	C00063	HMDB00082	146680	132375	149952	123994	125112	335714	154533	135681	177629	144037	77395	68636	303843	279087	210296	339921	79202	40128	273598	445599	456381	193189	193910	323840	209421	357612	201829	1165152	119677	203646	211914	451162	618718	261002	334190	361090
3526	cytosine	Nucleotide	Pyrimidine Metabolism, Cytidine containing	573	LC/MS Pos Early	881	2060	112.051	71-30-7	597	C00380	HMDB00630	944326	301215	402700	1295616	368115	219746	690169	653558	201131	312613	552063	581904	367258	566152	365041		311101	390830	498362	1.53223e+06		375929	571723	359597	741729	175198	2202988		817492	536539	411350	1368393	1231598	929064	1300896	1249107
3533	2'-deoxycytidine 5'-monophosphate	Nucleotide	Pyrimidine Metabolism, Cytidine containing	533	LC/MS Pos Early	298	975	308.064	1032-65-1	13945	C00239	HMDB01202	394511	643026	467109	631235	376313	469713	403721	460369	370316	488564	443847	357741	860231	811404	1.71552e+06	1189495	1289437	705905	1471551	1112365	990174	992827	1236963	769222	790577	1309641	1475325	1065690	468863	521611	579666	441493	689046	470457	390408	789634
1458	decanoylcarnitine (C10)	Lipid	Fatty Acid Metabolism(Acyl Carnitine)	33941	LC/MS Pos Late	100001251	1130	316.248	1492-27-9	10245190		HMDB00651	3372334	5.74833e+06	5943743	13480010	5704693	12361733	7812053	11441468	7481185	1385165	13454902	9522427	729810	4201045	1.4457e+06	5045193	1419814	5611309	1344564	2988199	6525043	4724862	1669652	2125537	2940074	9054322	1050320	6245250	1851864	503908	4575637	6242686	1435453	2044167	3450056	1218792
3609	dehydroascorbate	Cofactors and Vitamins	Ascorbate and Aldarate Metabolism	34302	LC/MS Neg	301	739.6	173.009	490-83-5	835	C05422	HMDB01264	15151224	12841440	10838188	19483772	12761537	8008902	12236979	13190847	10915872	13015769	8453401	14536260	15625639	15975750	14346071	25314970	11440745	14673378	22251524	12484620	23332994	20716968	11918925	15829473	13968377	13608187	16672617	14853217	17255584	13250722	9903201	12957649	14976511	10088248	19472812	21155028
3620	delta-tocopherol	Cofactors and Vitamins	Tocopherol Metabolism	33418	LC/MS Pos Late	100001216	2259	402.349	119-13-1	92094	C14151	HMDB02902	286030	197602		290132		234119	242286	168585			88474	253845	94234	147044	106942					225621			106689	79112	140242		175528	136199			120725					174882
1508	deoxycarnitine	Lipid	Carnitine Metabolism	36747	LC/MS Pos Early	100001662	2052	146.118	6249-56-5	134	C01181	HMDB01161	241390624	196897088	250742272	277410112	230045312	269623008	286221504	202022384	254176720	221730800	204699136	253798272	272145568	312295200	355814720	398181184	201867216	315634080	321490944	341288896	448288064	511054912	200768016	374846464	235083024	325615584	340270496	356065376	340781056	268262736	373355552	350532832	387030752	262616656	430099360	301182816
2792	deoxycholate	Lipid	Secondary Bile Acid Metabolism	1114	LC/MS Neg	302	5294	391.285	83-44-3	222528	C04483	HMDB00626	62787	63965	528577	534670	595825	12943.4	809010	22988	54436	129126	46281	249171	659970	116504	560892	972371	494781	10942766	1101208	53745	1062463	467308	349749	2221484	825549	1.88033e+06	1613722	109006	644873	477381		75648	121169	2726026	339799	285358
2348	diacylglycerol (16:1/18:2 [2], 16:0/18:3 [1])*	Lipid	Diacylglycerol	54966	LC/MS Pos Late	100010940	2733	608.525					322836	570232		330540	334643		124880	244467		452592	176585	331886	335642	85630		208681	164094	441726	143144						169018		601646	1099883	658251	264211	184358	735100	178646	982469	68216
1246	dihomo-linoleate (20:2n6)	Lipid	Polyunsaturated Fatty Acid (n3 and n6)	17805	LC/MS Neg	1231	5730	307.264	2091-39-6	6439848	C16525	HMDB05060	53714696	63639092	43723088	36229804	84851768	26363176	26454808	14158445	21996732	55643800	27758828	30579300	29492218	35614880	16023310	58794800	27247900	16795952	20556240	17024202	48020160	33068238	10486413	45532904	18274952	57079028	21551138	74611192	57156432	15541436	71587568	64725208	30845528	19325338	27960228	22702736
1241	dihomo-linolenate (20:3n3 or n6)	Lipid	Polyunsaturated Fatty Acid (n3 and n6)	35718	LC/MS Neg	100001739	5596	305.249	17046-59-2	5280581	C03242	HMDB02925	45901220	45204320	41267236	34755496	58054004	27260206	19291700	15911760	21010588	62892260	22504772	24831544	25588522	44509324	20426880	61911944	23519288	14357824	25274356	18494124	52001320	26371642	13618506	50090984	25451664	49341908	17497128	91849496	52097976	14019723	65811628	65799096	34457648	17386868	26350956	22360594
1489	dihomo-linolenoylcarnitine (C20:3n3 or 6)*	Lipid	Fatty Acid Metabolism(Acyl Carnitine)	57521	LC/MS Pos Late	100015840	1392	450.358					2298664	2933893	3071571	7104252	4088987	5060865	2694702	7540470	3607129	1311693	6051478	2176798	756419	1269595	1450655	1680131	1697894	2858454	1801178	1381725	2586614	2330549	1493981	1316357	1890936	2482676	584376	1710802	1803521	623317	1332262	4279373	1120062	806163	1911347	1415467
1490	dihomo-linoleoylcarnitine (C20:2)*	Lipid	Fatty Acid Metabolism(Acyl Carnitine)	57520	LC/MS Pos Late	100015839	1436	452.373					39254176	51505036	29169548	84585472	56743648	27800168	40079208	53210728	32480152	18280994	70621304	16296728	3487107	8993817	4456965	15700762	10822298	19280160	7.31642e+06	7.16045e+06	31736512	14791431	4416728	10714244	10821439	42491380	2348380	13570646	12378935	1008071	8943459	25949164	6053741	6234491	8712631	6112794
3482	dihydroorotate	Nucleotide	Pyrimidine Metabolism, Orotate containing	601	LC/MS Polar	923	1910	157.025	155-54-4	648	C00337	HMDB03349	57537		101768	121525			85259			59228	76059	107949	94331			475833	206198	196205	187766		242252			119089		75498	142190	227704			104407	114479			121855	87408
947	dihydroxyacetone phosphate (DHAP)	Carbohydrate	Glycolysis, Gluconeogenesis, and Pyruvate Metabolism	15522	LC/MS Neg	309	603	168.991	102783-56-2	668	C00111	HMDB01473	1.60787e+06	5.97319e+06	6414548	1766804	9105790	3916116	517105	3279767	4268350	3015584	3095488	5546305	7654714	5522084	4966541	577374	595919	2861810	8382540	9229068	3.54064e+06	8.18692e+06	4643265	3205242	8204090	3789352	7124678	6.38783e+06	8.09594e+06	6847583	5129895	8.22892e+06	8912755	8063807	8903079	11431719
381	dimethylarginine (SDMA + ADMA)	Amino Acid	Urea cycle; Arginine and Proline Metabolism	36808	LC/MS Pos Early	100001810	2850	203.15	102783-24-4	123831	C03626	HMDB01539	21601516	16049214	21623606	27702128	24647968	24785924	17049544	19431920	17719774	20794596	19785436	24674026	18136278	25376278	13511300	19289248	25226468	14612934	25105582	14218142	24226020	16708401	13659063	15563859	17946292	15485776	23350990	18692540	20043700	18626316	28568374	28165362	22804550	13135298	22531676	20729122
5	dimethylglycine	Amino Acid	Glycine, Serine and Threonine Metabolism	5086	LC/MS Pos Early	806	1104	104.071	1118-68-9	673	C01026	HMDB00092	16730694	10821758	10926909	14952387	7759753	15758722	18911944	14472374	9601276	11850422	22708168	28469028	19760128	15981456	19191992	45276068	27420712	31128424	20693040	10868381	20031002	23515596	19583020	12109501	14060733	22003328	18300000	11802487	22727432	19870436	16994296	25009428	19773678	18599012	16429399	13010507
1245	docosadienoate (22:2n6)	Lipid	Polyunsaturated Fatty Acid (n3 and n6)	32415	LC/MS Neg	100001182	6034	335.296	7370-49-2	5282807	C16533	HMDB61714	4.05904e+06	3201312	2195978	3.3036e+06	4729957	2845343	2248480	1333124	2024104	4447883	2.03561e+06	2474639	3074147	4258141	2557614	11073033	3227263	2962757	3600360	1455398	7171261	2718511	1230209	7003588	3085196	8862473	2869412	5436995	6294771	1307771	5653964	5298591	5337634	1.98865e+06	1781919	3.46068e+06
1493	docosadienoylcarnitine (C22:2)*	Lipid	Fatty Acid Metabolism(Acyl Carnitine)	57526	LC/MS Pos Late	100015848	1493	480.405					6116261	5.32621e+06	2954440	15576818	6524097	2067123	7493126	2.69611e+06	3129002	5962747	6651593	2945073	416471	1225941	1259637	1742024	6548484	5201717	2.35894e+06	2458515	8070864	2175367	1256335	2306421	2194887	5287914	280174	1130496	9733424	210696	517199	2033388	1.18125e+06	1899624	684687	1243315
1232	docosahexaenoate (DHA; 22:6n3)	Lipid	Polyunsaturated Fatty Acid (n3 and n6)	44675	LC/MS Neg	100000665	5525	327.233	6217-54-5	445580	C06429	HMDB02183	298773376	258904144	304748256	282199680	352829984	228755488	94036496	67114616	123082600	461969632	131903800	130072880	123285520	301604256	61133676	234302624	102538400	73226808	183346912	65667924	238653792	114258968	34553812	331461184	115702416	336025536	93018072	348379520	477404896	58131668	515925952	296638848	143879296	112815440	208952656	123358632
1231	docosapentaenoate (n3 DPA; 22:5n3)	Lipid	Polyunsaturated Fatty Acid (n3 and n6)	32504	LC/MS Neg	100001181	5571	329.249	2234-74-4	6441454	C16513	HMDB06528	84538608	92941824	102517552	98661064	152809424	68332256	24649780	27339892	40085812	203498848	31002268	38727904	34428416	111709192	22271252	82539552	43764292	21021816	41533120	22081420	92947200	36614588	17061212	89925360	45294668	128711720	34906432	132516656	94774720	22237700	125011984	114858320	50545888	23357088	64745884	57911956
1244	docosapentaenoate (n6 DPA; 22:5n6)	Lipid	Polyunsaturated Fatty Acid (n3 and n6)	37478	LC/MS Neg	100001580	5624.5	329.249	25182-74-5	6441454	C16513	HMDB01976	26378768	19553436	23163624	22759760	20876532	16799794	10721971	10403957	18059224	32813194	20355462	16352940	12013994	24424108	8654525	15848175	11815547	8741537	20812452	9416040	22294876	10398165	4610631	32116624	12747673	27596846	9746535	31080502	45691288	6991700	53460596	41861232	21204132	12022449	18329808	11895035
1495	docosapentaenoylcarnitine (C22:5n3)*	Lipid	Fatty Acid Metabolism(Acyl Carnitine)	57529	LC/MS Pos Late	100015851	1387	474.358					496794	497715	1.04613e+06	3.88135e+06	1383477	2.69954e+06	561154	2136415	1500059	495166	1.04159e+06	1.17453e+06	339080	697914	657080	408541	977225	793168	752639	841922	824895	1140073	838623	625060	930871	626277	384057	462303	696514	444268	266179	1078162	393192	165288	1.00716e+06	968631
1504	docosapentaenoylcarnitine (C22:5n6)*	Lipid	Fatty Acid Metabolism(Acyl Carnitine)	57530	LC/MS Pos Late	100015852	1417	474.358					128489	235033	207838	565990	291577	382121	202042	428275	294633	53999	337895	175725	71032.9	110731	179281	63419	118302	120820	289385	91001	207503	201868	107062	161197	188464	216756	67527.1	78599.1	234629		75003	282137	137527	51975	142422	133205
1233	docosatrienoate (22:3n3)	Lipid	Polyunsaturated Fatty Acid (n3 and n6)	32417	LC/MS Neg	100001195	5823	333.28	59708-86-0	5312556	C16534	HMDB02823		2.06026e+06	1.70568e+06		4375681	916285	604522		1335810	2407132		1206605	1357019	1981791	952394	3751904	2790737	932384	1326763	883018	3.87349e+06	1200093	1013596	3745973	1278907	3.78309e+06	930584	4299088	3.53555e+06	527386	4479604	2937004	2224825	999249	1.83224e+06	1402175
1249	docosatrienoate (22:3n6)*	Lipid	Polyunsaturated Fatty Acid (n3 and n6)	57467	LC/MS Neg	100015762	5850	333.28					6483133	3368430	2017067	5302166	6632678	2433343	1731295	417889	1178306	3732681	2631735	1519948	1769828	1546093	975354	4959709	3676896	768844	878819	913788	5171900	1526505	1020356	2677992	1864168	3258648	986126	4712278	3120989	1016885	7608022	5488965	2590215	1088846	2143702	2051527
1494	docosatrienoylcarnitine (C22:3)*	Lipid	Fatty Acid Metabolism(Acyl Carnitine)	57527	LC/MS Pos Late	100015849	1460	478.389					1740073	1644788	1240172	5495018	3140294	1936758	2128285	2217132	1718108	1027670	3197841	857126	122526	419499	406422	398676	1287762	1627913	406637	620192	1737638	1091071	781888	425254	867141	1083954		475514	3109608	66308	424304	1690161	341083	257292	414474	385217
1342	dodecadienoate (12:2)*	Lipid	Fatty Acid, Dicarboxylate	62276	LC/MS Neg	100020478	5146	195.139					366233	405044	359222	305420	312583	217052	160757	206881	721456	313554	230188	124672	169276	226407	175297	294036	1002495	524847	424647	220852	321303	206399	314531	415029	1296214	1183590	629179	1126862	788024	434777	1.03067e+06	1212027	1.99289e+06	1173508	907952	532921
1230	eicosapentaenoate (EPA; 20:5n3)	Lipid	Polyunsaturated Fatty Acid (n3 and n6)	18467	LC/MS Neg	2050	5450	301.217	10-2005-9;10417-94-4	446284	C06428	HMDB01999	40838768	37945592	33932404	32198432	45164804	19253648	18932336	15068021	13728258	43251352	15266925	19370916	12956010	28244216	10127597	24116504	13436758	6469448	9804725	8498656	22558778	15813645	5839370	17444584	15979643	15677339	8460088	50863776	26831372	7327953	30510566	45037552	12739123	7222993	15578371	18720552
1212	eicosenoate (20:1)	Lipid	Long Chain Fatty Acid	33587	LC/MS Neg	100001335	5950	309.28		5282768	C16526	HMDB02231	91705840	114171480	73470936	56532660	120734952	60700452	63322820	27466760	42385132	144577840	40541704	56002808	63546900	66509360	40903248	132430816	45024984	41851436	38355320	34312728	89341664	48123608	16105581	124082520	40810568	171658512	45346420	107222464	118446824	19636408	114388768	89792528	68460464	40184196	45866544	42602712
1491	eicosenoylcarnitine (C20:1)*	Lipid	Fatty Acid Metabolism(Acyl Carnitine)	57519	LC/MS Pos Late	100015838	1484	454.389					50346304	50392916	27938876	119354712	61215052	35094832	60475888	53185680	38137248	23309480	61512288	14617317	4906349	10248004	7.46837e+06	24100302	19125020	25916826	12188887	14103610	55406960	18508384	6.23259e+06	15016260	15920574	67453696	3823005	13551227	18704276	1.71445e+06	11392570	32677164	9192526	10418724	10460207	6745425
4019	equol glucuronide	Xenobiotics	Food Component/Plant	41948	LC/MS Neg	100003895	3215	417.119					615390	206876	285572	895060	487721	107428	1250051	116859	63790	578688	229103	940762	388897	503408	734047	512765	96351	440541	406018	636904	164033	285226	349153	456026	478498	496661	504754	47608	355072	262061	55615	388963	384218	2361634	152132	250460
4020	equol sulfate	Xenobiotics	Food Component/Plant	40478	LC/MS Neg	100003429	3630	321.044					416673	119546	275090	283264	228043	57892	644704	83066	86829	415606	876647	1440201	203866	240186	319733	531744	644107	345425	227815	123111	229307	175287	237905	116430	654840	53866	155509	160986	375418	355852	58225	103506	535179	530263	130949	206726
4021	ergothioneine	Xenobiotics	Food Component/Plant	37459	LC/MS Polar	100002154	2655	125.018	58511-63-0	3032311	C05570	HMDB03045	6665605	5027045	3.56036e+06	5932093	4974616	4469630	5124264	5373968	4712223	4667447	2385845	4271045	5836574	6330281	4448707	7190689	3164160	3643268	6454008	4461533	6668220	9472819	4126995	4568767	4219758	5.74379e+06	5.92268e+06	5629595	5988477	5901300	5773364	5848192	3094494	3787253	6577561	6.24195e+06
1217	erucate (22:1n9)	Lipid	Long Chain Fatty Acid	1552	LC/MS Neg	1087	6355.6	337.311	112-86-7	5281116	C08316	HMDB02068	9086070	9272620	8.12952e+06	10239057	5209427	9784043	7294744	5129067	5061781	14227587	4507134	6205451	7.65402e+06	7.66667e+06	5749548	16270145	4590748	3740731	5967065	3371166	10081483	5071250	2160907	15228885	4892491	16149881	7502105	8571792	9842834	3376354	17644806	9637867	7515161	3566118	5233058	5535078
1492	erucoylcarnitine (C22:1)*	Lipid	Fatty Acid Metabolism(Acyl Carnitine)	57525	LC/MS Pos Late	100015841	1535	482.42					7591712	7767598	4519112	22846954	7502108	6541329	12276609	3934786	4218795	5818910	6406740	3187512	1.01829e+06	1949433	2350287	4696797	10691351	8404638	3772792	5261950	13171879	3719196	1540707	3812393	3416845	9608559	1365734	1844277	13533863	610972	1633843	4070812	2142392	3547284	1823503	1680601
1125	erythronate*	Carbohydrate	Aminosugar Metabolism	42420	LC/MS Polar	100001320	2186	135.03	88759-55-1	2781043		HMDB00613	25262716	5385910	28471752	29237130	5078351	4496971	20595966	7.55704e+06	7.23548e+06	12831460	16745932	27032846	38479200	32026630	59172864	110130136	79020704	94911992	92271024	46142864	91221352	37202336	26182524	64109188	24098048	70030600	43882316	28438536	36003232	35506180	17754844	16377509	30834576	20957664	21999208	34906800
308	ethylmalonate	Amino Acid	Leucine, Isoleucine and Valine Metabolism	15765	LC/MS Polar	2054	2785	131.035	601-75-2	11756		HMDB00622	4920014	5521392	4015271	3165254	4468688	5212542	7009639	3.69906e+06	5.73285e+06	7.10925e+06	5.62621e+06	15487023	4230654	6406468	4319416	5809404	9947819	2733033	11217578	10543915	5.96789e+06	5.55816e+06	6891158	4562126	8419205	2599643	6996151	2451147	10505397	3434332	1637926	2514073	4771194	2956466	3416288	4635754
3595	flavin adenine dinucleotide (FAD)	Cofactors and Vitamins	Riboflavin Metabolism	2134	LC/MS Neg	327	2425	784.15	146-14-5;84366-81-4	643975	C00016	HMDB01248	11245736	11528766	9924619	15526867	9763990	10183068	11090091	14260544	12194466	11545332	9669268	13970764	8.15789e+06	10325522	9703502	12141557	7834615	8396097	11839180	8726174	9690501	9861524	7.70823e+06	9125570	7233181	11129768	11192973	11270888	8.15249e+06	7355230	10468140	10951781	8704311	8040535	11069469	11521102
4028	ferulic acid 4-sulfate	Xenobiotics	Food Component/Plant	47114	LC/MS Neg	100005389	1200	273.007	86321-29-1	6305574		HMDB29200	124773			56418			92831	21177		28011	30460	248030		16768	26575			72624	45436	43900					28918	10649	49852		32371	81969		41464	40076		28115	46620
3596	flavin mononucleotide (FMN)	Cofactors and Vitamins	Riboflavin Metabolism	15797	LC/MS Neg	100000251	2390	455.097	130-40-5	710	C00061	HMDB01520	1136591	1122248	995267	1491068	1022063	1159305	1074540	1267560	997273	1178717	904577	1483693	867695	981307	1174945	1894620	1.04733e+06	842518	1470388	880037	1368316	1012712	752383	1237176	706464	1169533	1001550	1201520	815264	760969	913522	1179406	979009	982101	997190	1123875
75	formiminoglutamate	Amino Acid	Histidine Metabolism	43493	LC/MS Pos Early	100002500	1880	175.071	816-90-0	439233	C00439	HMDB00854	168299					139174		160173			199740	573891	527631	300989	646364	15738288	2233269	2249912	579760		673156	694539	541348	734447	398144	529543	575521	251888	895938	484768	794811	367264	422039	718671	274487	203524
1048	fructose	Carbohydrate	Fructose, Mannose and Galactose Metabolism	48195	LC/MS Polar	878	2065	225.062	57-48-7	5984	C00095	HMDB00660	1537484	2217866	6.59055e+06	312643	9803960	3.48566e+06	672772	646414	1681112	2.0362e+06	3869738	2634920	5670637	6231097	2659485			1177420	798942	2899481	508721	5901381	3284943	382607	4935403	914013	4094563	4.05828e+06	4966649	4907209	7397265	7.95997e+06	4437332	2083125	8685119	3202036
942	fructose-6-phosphate	Carbohydrate	Glycolysis, Gluconeogenesis, and Pyruvate Metabolism	12021	LC/MS Polar	1232	4261	259.022	103213-47-4	69507	C05345	HMDB00124	4022953	64504456	374826080	2139373	392096672	137924544	4443725	17242144	81014752	13187237	43708728	122879888	277522496	285065824	119686880	600560	2050238	80309184	62483540	176543936	18461960	373119232	136978576	9812786	179462864	42312668	310434144	169091104	212124176	197232912	406494400	203886944	179784432	145624112	524137248	122212824
1142	fumarate	Energy	TCA Cycle	1643	LC/MS Polar	330	3084	115.004	100-17-8	444972	C00122	HMDB00134	313756192	211142480	172668704	234044736	212705872	165281872	230627392	190592912	143549536	194133440	244754416	325495616	201595392	225601392	223328720	521094624	294957280	362750880	377254528	204370048	494148832	258837856	160491760	303070112	147399712	352623872	193342272	243793088	317891104	247193888	219546032	237285632	181659856	221560704	224825296	187557312
1064	galactitol (dulcitol)	Carbohydrate	Fructose, Mannose and Galactose Metabolism	1117	LC/MS Polar	1003	2360	181.072	608-66-2	11850	C01697	HMDB00107	3283428	2702299	3.29063e+06	2891679	2110181	2665022	4380250	2365616	3051168	3023339	2473574	3.80192e+06	2850469	3487367	3217357	1882339	1832614	3489275	4.9816e+06	3.52587e+06	4492402	2816029	2065751	2774369	1942781	4596048	3.04786e+06	3.49876e+06	2.8372e+06	4.38366e+06	3624606	9582822	5178947	1133838	2538956	4250545
1074	galactonate	Carbohydrate	Fructose, Mannose and Galactose Metabolism	27719	LC/MS Polar	100001026	3085	195.051	299-28-5	128869	C00880	HMDB00565	2485554	1766181	2253890	2158192	1151813	1277221	2065973	2450997	1151795	2057038	1386779	5212656	5389980	3741335	5044462	4736283	3180579	5399227	3226323	3430077	2642482	3717227	5350058	5417792		560368	4045313	1728611	2396689	3778068	3540709	2198688	3353972	1773507	2234430	1809301
1065	galactose 1-phosphate	Carbohydrate	Fructose, Mannose and Galactose Metabolism	15706	LC/MS Polar	100000300	4552	259.022	19046-60-7	123912	C00446	HMDB00645	2930960	5528816		1760084	10859978	8296884	1919555	3306510	4972937	4.07509e+06	3785720	4722137			7783362	1563833	2166426	4793582	5254112	8707836	3263724		8.01474e+06	2851890		4121599		6868212								7481875
463	gamma-glutamyl-alpha-lysine	Peptide	Gamma-glutamyl Amino Acid	55015	LC/MS Pos Early	100010901	2784	276.155		65254			373320	141053	213491	326569			196244	173308	110849	148930	271066	615670	337700	382187	522457	794322	688670	861498	536391	338565	502405	422458	400633	274917	410108	444045	320082	264412	644507	349384	440210	304260	228321	470750	357205	272828
464	gamma-glutamyl-epsilon-lysine	Peptide	Gamma-glutamyl Amino Acid	33934	LC/MS Pos Early	100001262	2717	276.155	17105-15-6	7015685		HMDB03869	995510	499492	533340	882501	487364	598453	717295	693790	643421	764861	709616	1306873	2049365	2726163	2502651	5032260	5687280	1884222	5128808	2370701	4411637	2508945	2099868	1771800	2623277	4.63346e+06	2809443	2.02499e+06	1959516	1662038	1262794	1002847	2513142	1637067	1084164	3139891
457	gamma-glutamylglutamate	Peptide	Gamma-glutamyl Amino Acid	36738	LC/MS Pos Early	331	1775	277.103	1116-22-9	92865	C05282	HMDB11737	2571170	1484484	1908926	1958106	2082875	1033503	1382939	1042365	1302472	1658450	1421277	1893120	2893432	2397727	2156745	2317351	2815014	1458951	3266118	2111514	2962804	2969122	1820481	2781754	2351170	1499254	2005023	4085648	4062046	1494653	2457206	2014346	3376275	1690479	2376489	2757770
458	gamma-glutamylglutamine	Peptide	Gamma-glutamyl Amino Acid	2730	LC/MS Pos Early	1140	1430	276.119	10148-81-9	150914	C05283	HMDB11738	9741645	5404341	5514491	8658435	3117051	4513342	7678110	5344552	4191306	6032329	6118039	10288364	6296299	10878161	8393939	7880026	11259990	9653690	8423013	6873744	10800448	5981557	5736802	9819657	8154439	6852938	9428316	8991526	9272777	5887286	8996558	5070681	11263394	6656980	5840804	6994777
460	gamma-glutamylhistidine	Peptide	Gamma-glutamyl Amino Acid	18245	LC/MS Pos Early	1235	2740	285.119	37460-15-4	7017195			126718		66308	165116	108594	133817	106282		82735	114297	127768	184583	138858	197496	203985	331831	621164	176109	189506	145241	204449	176216	180866	177782	152437	87338	136962		257248	159076	135897		176944	102834	99494	127189
461	gamma-glutamylisoleucine*	Peptide	Gamma-glutamyl Amino Acid	34456	LC/MS Pos Early	100001485	2940	261.144		14253342		HMDB11170	142441	107418	142731	141903		279470	157559	220053	275028		390775	354813	488954	584325	543069	862152	1052581	486423	582217	460549	859138	521399	657938	498494	516644	578897	481332	253143	489927	509823	290114	258794	529792	437941	351429	233030
462	gamma-glutamylleucine	Peptide	Gamma-glutamyl Amino Acid	18369	LC/MS Pos Early	1268	2991	261.144	2566-39-4	151023		HMDB11171	963522	519194	713197	895704	608670	944930	773950	798089	744771	706128	940301	1114629	1094830	1536652	1445298	1656437	1936621	1138219	1500027	1544176	1969404	1462741	1587946	1210058	970565	1168882	916627	771509	1621114	1128418	1253088	777446	1771954	915416	1025241	854151
466	gamma-glutamylphenylalanine	Peptide	Gamma-glutamyl Amino Acid	33422	LC/MS Neg	100000491	1825	293.114	7432-24-8	111299		HMDB00594			14778	24778		29306	20667	32754		15767	24271	53243	31793	48969	47273	100200	90294	77317	64042	35171	100023	59189	52718	56425	34424	42771	50717	23223	71065	55353	47567	45294	49356	51845	35783	34606
467	gamma-glutamylthreonine	Peptide	Gamma-glutamyl Amino Acid	33364	LC/MS Pos Early	100001314	1750	249.108	5652-48-2	76078708		HMDB29159	1509166	827222	1156002	1364364	1060678	1642417	1603420	1480276	1120779	1136030	1322174	1809950	2700379	2726968	3209571	1602160	2420251	2120935	2937453	3172350	2739691	1745168	2567587	1648660	2833549	3364713	3327792	2931034	2159955	2028325	2665308	2046200	2717470	1709645	2303182	1911949
470	gamma-glutamylvaline	Peptide	Gamma-glutamyl Amino Acid	43829	LC/MS Pos Early	100001126	2700	247.129	2746-34-1	7015683		HMDB11172	456914	324886	418505	611826	364465	650230	600806	683015	553020	506395	893946	970460	871086	973543	1169296	1.8391e+06	1825768	1199094	1249180	899650	1400376	1122890	1094927	813336	771322	1440067	859435	905518	815797	932146	820503	741908	989644	910480	547130	494370
3638	gamma-tocopherol/beta-tocopherol	Cofactors and Vitamins	Tocopherol Metabolism	52473	LC/MS Pos Late	100008998	2384	416.364					10784792	6.96401e+06	4538499	15457697	5593280	10956743	10235948	9622018	6.68483e+06	5189327	5588082	11900304	6264721	6112940	4634800	4349673	6.28139e+06	6744227	7816052	5467689	5834839	4638060	5321594	5766617	6.96809e+06	5060604	7.5079e+06	6464706	4531336	4723512	7074693	8150123	8167078	6010180	5994314	7.64936e+06
3944	gluconate	Xenobiotics	Food Component/Plant	587	LC/MS Polar	338	2922	195.051	527-07-1	10690	C00257	HMDB00625	5069190	4465708	3909241	1710844	3762059	6.76081e+06	2604737	4917556	2716028	3343599	5684577	5799227	17049372	17182376	41515144	2902500	4.14886e+06	6102769	13183928	14357591	4.18902e+06	12514170	19249372	9983851	15168590	13413723	10387978	12587326	5327004	6107136	4376406	10137530	7240850	5938443	6.49885e+06	13607426
1098	glucosamine-6-phosphate	Carbohydrate	Aminosugar Metabolism	580	LC/MS Polar	290	4521.5	258.038	3616-42-0	439217	C00352	HMDB01254		1548706	6.63571e+06		7374904	3.30868e+06		336321	1794207	227115	906613	2414369	5225926	5296258	2689409			1427272	1100498	3192734	294513	6355949	2818830	96086	3.27368e+06	704403	5498296	3463701	4201305	3519550	7.53006e+06	3867576	3505469	2895649	8772128	2673326
938	glucose	Carbohydrate	Glycolysis, Gluconeogenesis, and Pyruvate Metabolism	48152	LC/MS Polar	572	2342	225.062	50-99-7	79025	C00031	HMDB00122	328041696	314976416	358314720	213280240	317306784	329605120	264823872	343578368	272808480	215104768	459925152	523067968	230827152	390607648	98405440	6889775	9602267	61495120	65898012	218628160	41210472	335338496	247676848	24573748	155993824	72020976	130737016	258793344	111315808	281385952	456631040	501752736	451818784	89072648	366948768	195930704
939	glucose 6-phosphate	Carbohydrate	Glycolysis, Gluconeogenesis, and Pyruvate Metabolism	31260	LC/MS Polar	291	4537	259.022	103192-55-8	5958	C00668	HMDB01401	22287408	176342752	499706176	9285264	492776608	331550464	17592416	73946496	198020336	36009932	140028304	256733600	488356128	430451072	253571776	5746982	8915061	248090368	184489456	307339936	69382464	492625312	273403616	27966020	292154432	159779632	439616448	308709728	339729504	364954400	536776704	391401664	317216160	265151600	514069440	281111552
1102	glucuronate	Carbohydrate	Aminosugar Metabolism	15443	LC/MS Polar	100000257	3233.3	193.035	207300-70-7	444791	C00191	HMDB00127	3779676	3.98856e+06	1.67397e+06	4.06603e+06	2187070	5485623	5749091	5569740	2893697	1373816	11180018	11784423	14127534	8842770	15393859	8630795	6841297	15686424	5922203	5194007	5139391	16172768	15304275	5992790	15261422	3556203	13007616	5253680	12709624	19171224	16981372	10731231	12606906	16137433	6488411	5139405
41	glutamate	Amino Acid	Glutamate Metabolism	57	LC/MS Pos Early	561	1500	148.06	56-86-0	611	C00025	HMDB00148	7648183296	5802958848	6810120704	7200657408	5849606656	7068191232	6881058304	6529835008	6187577856	6253466624	5144825856	6661923328	6187702272	8032317440	6823946240	5796315136	5329843200	4254292224	8192801280	9004597248	7206670336	8298046976	6170159616	5146144768	6535373824	5044916224	7135459840	7372494848	5506015744	5242839040	7466428416	7086092288	8660415488	3995526656	8312810496	6939432448
50	glutamate, gamma-methyl ester	Amino Acid	Glutamate Metabolism	33487	LC/MS Pos Early	100001103	2170	162.076	1499-55-4;1499-55-4	68662		HMDB61715	736827776	757625088	961550464	831773632	1158953344	1187977344	817459968	615525696	732805440	596325120	540322496	592392576	758626048	1173810560	856666304	585917696	765353856	575981248	1039971328	961468992	871994496	1036161600	710971840	590402240	917959680	686379584	886913792	874524416	975106816	778624000	1117594496	1097119616	1183148160	649215808	1134801024	895282496
42	glutamine	Amino Acid	Glutamate Metabolism	53	LC/MS Pos Early	563	1291	147.076	56-85-9	5961	C00064	HMDB00641	7761204736	5398550528	6306794496	6815561216	5526382080	5896528384	6295142912	6231246336	4764161536	6792026624	4966625280	7300318208	3080330496	6223484928	2746323712	1865394432	1944566912	2837607424	3137019392	3681459968	3666301696	4274848768	2627166976	2881356288	3732242688	2220672256	3995437056	3989263104	5040734208	2956615424	5958929408	5202847744	4325219328	3349424640	6268447232	4279659264
593	glutaminylleucine	Peptide	Dipeptide	42994	LC/MS Pos Early	100003160	3009	260.16					442731	364674	392872	199151	530027	444753	251251	299602	199958	481913	152924	353882	378942	358453	188757	129080	166284	164568	297874	329022	325963	740999	330653	222539	398156	172194	228127	252583	1.236e+06	658875	240112	260108	257498	124409	412405	297664
1319	glutarate (C5-DC)	Lipid	Fatty Acid, Dicarboxylate	396	LC/MS Polar	339	2900	131.035	110-94-1	743	C00489	HMDB00661	1125037	440752	593173	676217		721706	857642	659660	477874	571537	1331978	4781676	911886	835757	1061509	5018589	4057684	6224307	1074832	565587	2160185	1583744	1601511	922077	849111	670241	686762	484240	2790143	2308854	697746	2688185	1.86186e+06	3517193	950875	496543
106	glutarylcarnitine (C5-DC)	Amino Acid	Lysine Metabolism	44664	LC/MS Pos Early	100001593	2393	276.144	102636-82-8	71464488		HMDB13130	247720	96166	156615			229186		202944		124579	214981	415568	245293	138531	137842		104055	260378	89426	452122			133599	102697	184091	62836	318484	118021	256870	319233	149902	216074	191889	320413	157643	296816
435	glutathione, oxidized (GSSG)	Amino Acid	Glutathione Metabolism	27727	LC/MS Pos Early	448	2667	613.159	103239-24-3	65359	C00127	HMDB03337	88108744	83658152	93383984	91731784	81573896	85646168	80587144	81978776	91687464	82513224	71968536	110740256	93007768	101019256	125447224	122527480	111031488	89704512	140886096	118939744	130734952	103854112	91545032	84612368	93904072	115092528	104302360	107522240	75724400	79449808	102356704	110377616	112656712	65716076	120752280	99625296
434	glutathione, reduced (GSH)	Amino Acid	Glutathione Metabolism	2127	LC/MS Pos Early	496	2000	308.091	70-18-8	124886	C00051	HMDB00125	496113344	313113440	388340320	538244736	341913088	279554112	438513152	329716000	336298048	347385184	273880320	390671328	608651328	530817600	1038947904	679069760	756427136	554381760	940054336	1109288064	884218496	754837888	913303360	730690240	609507136	959906560	766943744	460073664	388920576	644270656	584024448	367857472	976864000	375096768	657223424	536905728
958	glycerate	Carbohydrate	Glycolysis, Gluconeogenesis, and Pyruvate Metabolism	1572	LC/MS Polar	1052	2070.4	105.019	600-19-1	752	C00258	HMDB00139	40149576	66345396	36501828	21714958	50493564	118269872	62672420	67643232	118444808	59319364	67253840	125075640	53966084	66237788	57952500	35362416	29964574	43763948	24663946	40215936	47186220	44137500	48100456	30247988	51560028	38527800	36644324	95770248	36100096	41971784	74644640	103806600	48169848	37331984	66129540	49698112
2304	glycerol	Lipid	Glycerolipid Metabolism	15122	LC/MS Neg	1254	758	91.0401	56-81-5	753	C00116	HMDB00131	16728861	10703070	8441982	11993887	10953493	6479942	10139541	7938206	5857586	14238015	8810229	9802881	7166147	6684458	6060237	7610258	9167502	5695126	6826500	6985638	10763342	8417811	5406223	6008246	7472498	8652357	8631250	10475131	13083744	11162588	15648593	20669766	16035651	8034314	11457893	7769723
2305	glycerol 3-phosphate	Lipid	Glycerolipid Metabolism	43847	LC/MS Neg	100000258	613.2	171.006	29849-82-9	754	C00093	HMDB00126	165285216	79263112	85967592	113517232	71477696	112102920	115671904	114875608	105757480	97280608	115617304	170467536	62045876	96498000	77218736	57742272	90962280	99040024	76899192	104836384	126722288	109669888	72997008	71828272	60077120	96793536	97785976	110620376	134574496	107276600	96251416	142805696	107314056	106226416	97864808	79033552
1757	glycerophosphoethanolamine	Lipid	Phospholipid Metabolism	37455	LC/MS Polar	100001620	3075	214.049	33049-08-0	123874	C01233	HMDB00114	20791024	14968392	15432670	19449562	15063205	23072356	19246620	19914620	15112649	13443580	14900337	21475848	15824399	32114240	36288416	24473008	29334044	11929900	50925196	43946572	38555100	27245012	35931468	20254840	35021356	21214068	22674990	13780382	16841224	21524886	20392728	16169960	51702736	9599359	21442584	33806304
2310	glycerophosphoglycerol	Lipid	Glycerolipid Metabolism	48857	LC/MS Polar	100001619	2430	245.043		439964	C03274		32621144	18642964	17342586	22088668	19863844	31329504	21974016	23051052	18700044	18551968	21369500	30422692	18300484	30964716	29488176	31989688	24669716	12277396	53802760	43201172	46972528	35440032	24201968	22724828	30693992	39701208	28514322	31784716	20858856	19794688	28316012	30376356	49619244	14126487	39746680	38756540
1759	glycerophosphoinositol*	Lipid	Phospholipid Metabolism	52307	LC/MS Neg	100001621	630	333.059	16824-65-0	167572			122200	106803	98224	221980		179129	179198	136307	138928	225513	284783	229954	134449	346699	341512	452845	726269	204854	745276	562118	498703	313689	369136	330768	555179	384064	422392	558361	655010	392951	575217	313478	592494	280441	332136	498463
1753	glycerophosphorylcholine (GPC)	Lipid	Phospholipid Metabolism	15990	LC/MS Pos Early	100000269	672	258.11	28319-77-9	71920	C00670	HMDB00086	408332896	416769696	534800736	380835136	420919072	694711296	424248672	511816832	451089600	425025952	498314400	508176384	402339552	665503936	698442624	397577664	582077568	234441808	797296896	745821312	606139264	447888352	784292096	384425920	750235200	349059104	365344352	441923424	481164512	478102432	568957824	513593856	867435520	312704320	514500160	684727296
1758	glycerophosphoserine*	Lipid	Phospholipid Metabolism	57404	LC/MS Pos Early	100015666	577	260.053		3081457			313924	400190		358345		670264	316187	341635	477514	381827	719394				1.63758e+06	633364	1011357	520576	1560701	1455444	1110250	953667	1096580	362672	954407	736327	884697	829879					1327136			1257744
1	glycine	Amino Acid	Glycine, Serine and Threonine Metabolism	58	LC/MS Pos Early	340	1375	76.0393	56-40-6	750	C00037	HMDB00123	56959536	46092452	49080320	60996920	44470288	57141392	57212356	43689844	47196008	45616936	44329780	63347204	43282516	56137544	73619008	64973076	74250656	52707388	68556312	63653844	80360560	49500008	52059212	53596896	56157676	56006196	60608608	49470096	52890512	40811964	52633200	36187520	59558904	35731532	46664384	57835068
2475	glycosyl-N-palmitoyl-sphingosine (d18:1/16:0)	Lipid	Hexosylceramides (HCER)	53013	LC/MS Pos Late	100009272	2623	700.572						75999		163195								103735	554344	510932	552918	1136627	1352731	565721	1290334	745149	1170032	665501	779503	549537	732168	627832	973830	1836137	357557	345343	270884	186815	410481	601907	143283	768137
616	glycylleucine	Peptide	Dipeptide	34398	LC/MS Pos Early	100001258	3059	189.123	869-19-2	92843	C02155	HMDB00759	997734	889828	962577	738622	1351377	998964	544985	552757	651899	1128739	280211	749289	911619	1116318	860304	634836	475838	402069	1149262	1.01608e+06	901160	1546514	784998	461670	939330	490142	943336	557134	1680872	1021966	695123	779617	782521	453825	1066705	1241570
626	glycylvaline	Peptide	Dipeptide	18357	LC/MS Pos Early	100000487	2734	175.108	1963-21-9	97417		HMDB28854	1109236	925726	1229651	754990	1.31121e+06	1331448	691222	706934	754165	1296126	373824	1031582	1269484	1687552	1103422	669345	634357	478246	1494178	1523766	1049242	2376775	1401976	906679	1271612	760353	1280756	843511	2409564	1557206	888594	973059	1286331	558126	1259610	1432592
3738	guaiacol sulfate	Xenobiotics	Benzoate Metabolism	46111	LC/MS Neg	100004208	2344	203.002		22473		HMDB60013	249194	68561	21931	144216	45915	53570	99328	36067	57116	32311	91052	374934	182893	104634	62118			121470	69569	105072		98267	170686	12011	51792		152726	36719	106698	168657	40812	126162	68223	32341	54965	68476
402	guanidinoacetate	Amino Acid	Creatine Metabolism	43802	LC/MS Pos Early	344	1937	118.061	352-97-6	763	C00581	HMDB00128	13853278	7745606	8.1457e+06	14621727	7262744	7807262	10640219	6866027	6587771	7089243	10735883	14764704	12127450	18411282	15989172	4692735	8513951	11347714	11772229	22011692	11107285	10672212	13585743	10988960	15016090	10124891	10801707	12530529	9654652	14516594	23984448	20631960	26897850	5617585	13186178	13984607
3462	guanine	Nucleotide	Purine Metabolism, Guanine containing	32352	LC/MS Pos Early	172	2032	152.057	73-40-5	764	C00242	HMDB00132	896722	1463850	1764308	1.4155e+06	1287344	1248487	1338383	1605170	1409416	1153857	1074633	1.40569e+06	3369259	3139708	3399803	2549210	2942682	3.8831e+06	3700250	2.7727e+06	3606467	3494431	3.09292e+06	3046111	2557235	5.04086e+06	2893111	2336504	2705097	3829208	1675024	1345951	1988424	2575065	1479600	2409230
3461	guanosine	Nucleotide	Purine Metabolism, Guanine containing	1573	LC/MS Pos Early	1099	1728	284.099	118-00-3	6802	C00387	HMDB00133	266884464	344353600	384252992	294794624	354897856	287040192	218261632	258732560	367631200	317397248	269355712	330120000	354023328	285366656	425715936	259981360	316988128	305796960	346579904	436611168	346574784	360586656	384362368	386104864	287149952	396547936	336718528	385050464	292429152	226966720	380632704	293531136	314862688	338884128	340998944	279291328
3614	gulonate*	Cofactors and Vitamins	Ascorbate and Aldarate Metabolism	46957	LC/MS Polar	100001586	2750	195.051	20246-53-1	9794176	C00257	HMDB03290	6631988	9623280	3906784	4803316	4297767	8389022	5466820	10071301	6571254	2804329	27135588	29460746	13262184	12578275	19012972	18847260	21236034	23379824	8993992	10195709	10124597	10757316	14887113	10152043	14126613	12415626	11599582	9861082	19113676	18482254	12915732	15077543	15592149	11779040	16153692	9908217
3660	heme	Cofactors and Vitamins	Hemoglobin and Porphyrin Metabolism	41754	LC/MS Neg	100001386	5325	632.172	14875-96-8	26945	C00032	HMDB03178	2678417	2072889	3952684	1710921	2749051	2136562	2989274	1828225	2104376	3205309	2637511	1999489	1091060	3393130	1725455	2606437	2278476	1076412	1184173	1800190	2148978	1097517	1116953	2173015	2108570	2501402	899978	4200536	4672675	1748944	3971964	4787969	2255173	1744745	2335409	1452468
1224	heneicosapentaenoate (21:5n3)	Lipid	Polyunsaturated Fatty Acid (n3 and n6)	57658	LC/MS Neg	100015797	5514	315.233	24257-10-1	11998573			1605805	1147726	1102953	1420366	2085003	502827	629033	481670	441034	1492054	462094	535661	355254	761859	190297	636094	211293	126978	308082	284029	739414	389786	97322	568710	267628	813052	228019	2146965	715114	141052	1198926	1754497	483672	229535	488063	352014
1176	heptanoate (7:0)	Lipid	Medium Chain Fatty Acid	1644	LC/MS Neg	925	3670	129.092	111-14-8	8094	C17714	HMDB00666	309594	141784	190745	269770	168734	158161	234495	231231	401359	1704811		299655	248425	189697	159642	235807	837736	2368714	4904046	3.81718e+06	796534	594851	3.63187e+06	2366757	7541535	8672409	3.61056e+06	7775250	7203487	5997424	19091900	13662493	12270035	4989597	6354600	3328162
1225	hexadecadienoate (16:2n6)	Lipid	Polyunsaturated Fatty Acid (n3 and n6)	57652	LC/MS Neg	100009394	5398	251.202	28290-73-5			HMDB00477	9416500	14581988	13741119	12384835	16090178	9280796	8559478	9174654	8936597	11378780	8645691	6226787	6494967	7114550	3140918	14256622	5772419	5389345	4192951	2537695	11188710	5091967	2109409	10117944	3700999	15875929	3859103	12476695	9660449	2580649	8976976	10625216	4204346	7085783	6631618	4972345
1453	hexanoylcarnitine (C6)	Lipid	Fatty Acid Metabolism(Acyl Carnitine)	32328	LC/MS Pos Early	100000781	3358	260.186	6920-35-0	6426853		HMDB00705	33956484	24906402	26152662	78049984	19614796	32139540	46325740	47623688	35369876	16661504	54816016	93068848	4534531	12225488	5239437	18949788	9347231	12014927	6892230	14421724	20567188	13832496	7546664	7162239	11731723	31475728	6461461	21506452	17330044	5560224	16147121	37000376	8359300	8942217	20381964	10705001
3703	hippurate	Xenobiotics	Benzoate Metabolism	15753	LC/MS Neg	100000014	2106.9	178.051	495-69-2	464	C01586	HMDB00714	4923491	1622001	1303299	3.95828e+06	1492032	1.01279e+06	2729659	1548699	932337	1493504	2215515	3.66696e+06	3133723	2807612	2310344	120715	356211	3.95649e+06	2356205	4486116	197260	1628588	1880027	790249	1239413	204633	2684733	1440175	2658263	3.35221e+06	200846	450180	2649591	1513297	1168571	2472940
81	histamine	Amino Acid	Histidine Metabolism	1574	LC/MS Pos Early	354	3035	112.087	51-45-6	774	C00388	HMDB00870	89716352	56562112	45946608	93894544	52675608	54746520	95951392	83171624	74988080	84178440	49776844	84150816	54324784	34433464	20611388	30652268	75792952	37325848	35272168	31773274	40864840	65775208	42649976	30791196	41276704	34290364	41906564	50186832	56939604	41154716	69554200	37118960	44382060	29109672	40204888	60812128
65	histidine	Amino Acid	Histidine Metabolism	59	LC/MS Neg	355	755.9	154.062	5934-29-2	6274	C00135	HMDB00177	23358328	21989544	22250932	27972928	24688750	32114460	29491954	24689946	22684590	27602102	20412522	26285452	20449788	20730654	14740473	20917724	19763212	19183736	15382218	16597679	19343042	15162739	12656712	16052495	14396778	12598375	13519151	16372050	22226208	19079936	27337314	27171008	16900848	13109959	21381480	17449688
376	homoarginine	Amino Acid	Urea cycle; Arginine and Proline Metabolism	22137	LC/MS Pos Early	100000961	2882	189.135	156-86-5	9085	C01924	HMDB00670	14103315	13321512	17133844	17820416	9527732	16462610	9856357	14046566	13200150	11894840	15064995	14542149	5958886	7.6146e+06	5407794	1048686	1955101	3063384	4276367	8424666	3992667	3769064	4159340	2.40834e+06	8551890	1781918	3013101	10418960	3705407	5962872	31016460	27029310	10307423	5333812	23662004	10173565
377	homocitrulline	Amino Acid	Urea cycle; Arginine and Proline Metabolism	22138	LC/MS Polar	100000963	3006.8	188.104	1190-49-4	65072	C02427	HMDB00679	1123566	400094	622413	1279931	619629	609557	1057692	1156088	654923	656724	825752	1334622	614469	1370312	613250	1485995	1217865	797292	1248739	1090513	802553	879883	533973	689674	465266	941253	508647	704745	840779	750924	1.74347e+06	751591	1.6285e+06	778966	572971	1113961
4050	homostachydrine*	Xenobiotics	Food Component/Plant	33009	LC/MS Pos Early	100001550	1750	158.118	1195-94-4	441447	C08283	HMDB33433	83025168	32232216	49828488	67549312	45156216	43329936	77327528	40046020	50286144	36190912	61528236	68835560	46201932	45081104	58668224	4785941	20606988	18222614	52919448	92248816	189634768	39222036	43441400	13886378	25938728	2329664	20130428	109707712	41369188	41373984	190383040	86744704	72880984	36338176	101774488	42062840
390	trans-4-hydroxyproline	Amino Acid	Urea cycle; Arginine and Proline Metabolism	32306	LC/MS Pos Early	1001	1064	132.066	51-35-4	5810	C01157	HMDB00725	222811584	175188432	167651200	248343936	209260592	175598384	255630304	215290416	139245168	220416336	147083760	235344512	155472064	219627408	250223472	172010240	159597600	170848960	179557856	206791376	141544832	92799944	164772304	161796448	178734592	230076704	275072960	194696880	121023528	151885200	187281664	233269984	189567696	100531312	196443584	215849296
359	hypotaurine	Amino Acid	Methionine, Cysteine, SAM and Taurine Metabolism	590	LC/MS Pos Early	358	724	110.027	300-84-5	107812	C00519	HMDB00965	160982240	118650656	152929024	185514320	176409824	132592008	170979696	121825736	134151544	117812448	125093760	175504560	156419680	200654464	165998704	435079552	148015520	143683792	187907920	209914816	295203680	239550864	145316336	158105776	126582856	175637600	134705904	139476560	104004800	111238160	172442592	152202432	188189024	84477024	209953392	164614160
3404	hypoxanthine	Nucleotide	Purine Metabolism, (Hypo)Xanthine/Inosine containing	3127	LC/MS Neg	171	1291.2	135.031	68-94-0	790	C00262	HMDB00157	133251736	96863528	80368256	121508752	89710072	78706424	107242272	83632088	71505752	113151032	74807688	100440376	65358496	74555128	92784632	101891800	92816416	68814872	94646928	92870576	110384792	72926248	65872252	93443936	62214664	86469072	70326480	64753828	61743084	53573664	70040112	71892488	92659680	50616656	79734464	82385344
76	imidazole lactate	Amino Acid	Histidine Metabolism	15716	LC/MS Pos Early	100000263	2040	157.061	14403-45-3	440129	C05568	HMDB02320	412461	501482	312000	488124	453874	727496	653905	871836	315384	425607	549760	651906	486436	488340	518280	2426651	1533497	787936	768015	567218	683976	554433	489907	685694	356278	726934	528729	449050	583606	542394	1372607	1174753	666720	460583	680219	542499
74	imidazole propionate	Amino Acid	Histidine Metabolism	40730	LC/MS Pos Early	100003434	2263	141.066	1074-59-5	70630		HMDB02271	8.19718e+06	1391975	3675717	5973882	2975756	1989855	8534372	2314272	2823819	4555535	3.75435e+06	5367077	1.80133e+06	2438711	1.92751e+06	1123469	13807234	1548173	1515242	2054441	2.82289e+06	972009	1812819	836300	3.28122e+06	655335	2554460	1856039	2401838	1436659	15781250	11693288	4962505	4820898	3733781	3750492
240	indoleacetate	Amino Acid	Tryptophan Metabolism	27513	LC/MS Neg	100001034	2200	174.056	6505-45-9	802	C00954	HMDB00197	42869	41161		39232		41578	43090	22970			29199	83713	35535	20890	33260	92620	82192	106326	43071	51788	43533		28413	49553	45748	191624	99770		57182	29152	70270	122055	39546	99776	52559	22196
4053	indoleacrylate	Xenobiotics	Food Component/Plant	22114	LC/MS Neg	100000800	2511	186.056	1204-06-4	15030923		HMDB00734	51804	45616	45596	78227	34961	68397	80265	40525	38353	42374	173708	97244		24118	87261					24791					49892		41770	29484	36683	18935	28884	48514	189196		44686	20432
239	indolelactate	Amino Acid	Tryptophan Metabolism	18349	LC/MS Neg	100000463	2286	204.067	832-97-3	92904	C02043	HMDB00671	255852	129459	81041	129131	143157	171317	241367	200419	77299	146385	264063	392987	255381	166888	197604	1596941	784839	559783	286882	146923	350391	392643	236167	317622	180799	224409	333065	113124	623208	338801	359920	612638	277511	280973	227812	149904
242	indolepropionate	Amino Acid	Tryptophan Metabolism	32405	LC/MS Neg	100001083	2795	188.072	830-96-6	3744		HMDB02302	141090	204987	166287	222630	165845	202902	268457	90440	156802	182069	327328	289986	41897	126408	251374					93070	26376		40652	21029	162169		137848	123780	85886	50211	149331	168913	342533	58470	177065	94410
3403	inosine	Nucleotide	Purine Metabolism, (Hypo)Xanthine/Inosine containing	1123	LC/MS Neg	361	1602.1	267.073	58-63-9	6021	C00294	HMDB00195	724048192	620636352	636278656	726196928	713412288	638687936	647480256	624556608	564740480	667205632	486723040	721223040	411229760	577865280	525232032	490890176	410931936	375338272	501718112	598285888	584265280	570231680	421243328	446469440	418425152	548785728	533152224	435553216	443392512	449795744	611384064	597341312	644166208	342930336	700104320	550682240
3402	inosine 5'-monophosphate (IMP)	Nucleotide	Purine Metabolism, (Hypo)Xanthine/Inosine containing	2133	LC/MS Pos Early	362	650	349.054	4691-65-0	8582	C00130	HMDB00175	34966512	10721368	22029256	11522681	12311638	34155812	35558740	14182574	40209548	5518373	22987064	21450888	1252834	9359676	1.481e+06	2.06826e+06	1877694	4765621	1313709	23792478	6688476	12078366	16251836	1303122	17055608	7555746	25093636	2958097	1902111	2806717	41997968	24559630	17335194	2339748	30711860	3120187
1729	inositol 1-phosphate (I1P)	Lipid	Inositol Metabolism	43849	LC/MS Polar	370	4785	259.022	573-35-3;106032-59-1	440194	C01177	HMDB00213	2372559	1857302		3390208			1983004	1595802	1278824	2305476	2593166					1249853	936302	907956	820916	8.25173e+06	1205733			1067096	8.21671e+06	1223744		504578	11430185	538940				6630996	1.02359e+06	1.94218e+06
945	fructose 1,6-diphosphate/glucose 1,6-diphosphate/myo-inositol diphosphates	Carbohydrate	Glycolysis, Gluconeogenesis, and Pyruvate Metabolism	46896	LC/MS Neg	100002180	551	338.989			C00354		4101446	19807016	28751616	1501090	26430996	16071626	2441608	11746235	19260092	9178547	8784479	25636064	28080918	20466290	27790244	1657380	2104529	18697708	36978904	28079940	14727439	21575454	14834087	8401988	16941396	17381356	36943200	35569812	16126096	19745012	20674296	35160640	26705456	29132306	35559324	32229754
322	isobutyrylcarnitine (C4)	Amino Acid	Leucine, Isoleucine and Valine Metabolism	33441	LC/MS Pos Early	100001055	2810	232.154	25518-49-4	168379		HMDB00736	45734696	11628345	10881701	16426703	21935058	33359456	13405662	28396200	24964200	8469630	19058884	47373888	36199880	19444824	10936202	114477456	15527156	45625048	9377985	7651940	83843224	24367614	17634224	11257022	14416103	25397152	7070159	25720284	12894852	8657575	21725208	70856792	4560546	27125944	14925713	6.0653e+06
1507	isocaproylcarnitine	Lipid	Fatty Acid Metabolism(Acyl Carnitine)	61779	LC/MS Pos Early	100016063	3322	260.186					1344790		620567		1181704				647062	231208	1084736	2897843	655131	897704	182686	1.80561e+06		1138716	245325		2.00049e+06	639996	427719	238172	420644	1366642		898791	990221	412971		1715601		1057627	753254
1136	isocitrate	Energy	TCA Cycle	12110	LC/MS Pos Early	1206	773	210.061	20226-99-7	1198	C00311	HMDB00193	49915792	42989500	42104336	55635728	43456884	46961100	60018660	50488064	45134352	46718088	33262296	49562316	53978456	61216888	80125120	72292784	68122336	60436184	87250496	58616356	81164984	59512144	73446664	71688544	66602144	52489528	67229304	62210928	54639196	66089924	39208720	42446384	64017724	59320544	48485176	64578416
293	isoleucine	Amino Acid	Leucine, Isoleucine and Valine Metabolism	1125	LC/MS Pos Early	376	2800	132.102	73-32-5	6306	C00407	HMDB00172	496802016	366136256	308148672	475215200	374829760	412238400	368476128	459480320	380049440	362492480	455405280	657371904	487710368	502050176	541146816	835026432	715170368	564300672	633295104	469305856	899073856	590568064	446734528	476327584	476806272	573685504	408456128	408218752	642772352	552618880	473292032	410381344	589801024	449577952	408279904	366034144
650	isoleucylglycine	Peptide	Dipeptide	40008	LC/MS Neg	100003169	1992	187.109	868-28-0	342532		HMDB28907	190723	160376	217438	137447	272662	368036	148431	207521	141874	275277	99667	300191	308005	554021	273501	228843	217310	129345	426505	425225	425305	752261	338021	206992	308580	115738	260015	108849	684335	471910	88754	57401	91906	74258	301354	477635
270	isovalerylcarnitine (C5)	Amino Acid	Leucine, Isoleucine and Valine Metabolism	34407	LC/MS Pos Early	100001393	3085	246.17	31023-24-2	6426851		HMDB00688	2.15158e+06	1.90158e+06	2137665	2.61605e+06	2531761	8738697	1.53851e+06	5991878	5829452		3.19637e+06		18405580	5878985	5353465	30055252	6395601	12258413	1545586	2.16623e+06	11390848	5460059	9288244	2049509	3714640	6231400	2092130	4974603		4774041	8806520	14431651	1923539	3931753	3669161	1273777
269	isovalerylglycine	Amino Acid	Leucine, Isoleucine and Valine Metabolism	35107	LC/MS Neg	100001452	1950	158.082	16284-60-9	546304		HMDB00678		132345	122532	145070					81870		124577	321725	221463	117862	41559	142402	136757	329559			76937	136039	170988		143635	91834			120323	186895	166468	276419		267877	116433	72085
223	kynurenate	Amino Acid	Tryptophan Metabolism	1417	LC/MS Neg	98	2224	188.035	492-27-3	3845	C01717	HMDB00715	49387	33507	26319	44099		40028	116728	48382	29452	23959	74562	268267	50844	43322	45061	187689	147662	243171	79247	43774	68334	56219	87056	41562	50289	53847	59450	34515	88552	101649	32160	64624	32849	46805	32285	64771
219	kynurenine	Amino Acid	Tryptophan Metabolism	15140	LC/MS Pos Early	100000265	2739	209.092	2922-83-0	161166	C00328	HMDB00684	3875683	2308829	2058373	7781947	2249628	2685333	5817270	2710634	3573015	4006815	3784874	8783293	2629486	4345759	4977830	11017032	14312037	8853359	6694699	3400340	9418577	4363594	4611936	5850071	3474026	8352020	6988294	4120065	4739676	4101103	2630060	2931353	4231508	2464097	3063410	5758282
955	lactate	Carbohydrate	Glycolysis, Gluconeogenesis, and Pyruvate Metabolism	527	LC/MS Polar	482	1468.8	89.0244	79-33-4	612	C00186	HMDB00190	4767967232	3318284800	3990853632	3250455808	3903200512	3094079488	3753448704	2562133248	2485407488	3959273472	1933634432	3123795200	2890123520	3961428992	3111126016	2474057984	2192873984	2094488576	4589246976	4743172096	4390722048	3865213952	2659243520	3104633344	3206275840	3219898880	3782639616	3666992640	4981411328	4752763904	2919727616	3588425472	4264027648	2113745152	4129344000	3790859776
1462	laurylcarnitine (C12)	Lipid	Fatty Acid Metabolism(Acyl Carnitine)	34534	LC/MS Pos Late	100001392	1235	344.28	25518-54-1	10427569		HMDB02250	7878415	12186742	11219246	32654704	8362826	19543864	15440222	34933804	18447514	3055241	34408464	11874153	1974912	6021027	3661128	18562342	4591527	13340112	3503548	4.11258e+06	12502055	7503453	3097220	5934919	6488117	22946536	2335109	10370204	2612389	1031703	8.00079e+06	19822206	4071035	4092294	7494533	3519064
258	leucine	Amino Acid	Leucine, Isoleucine and Valine Metabolism	60	LC/MS Pos Early	397	2864	132.102	61-90-5	6106	C00123	HMDB00687	674498112	507526656	444170720	676814720	527428960	636587648	537672576	658592448	523837984	471434080	614442816	884481408	760302912	762214528	744030912	1038592064	966108672	750487296	830481920	652254208	1211227648	905521472	647280448	652290688	651193792	713157248	621649280	609196736	943388352	815283584	689071360	576471488	796052416	569792384	610716096	554336192
834	leucylglutamine*	Peptide	Dipeptide	48189	LC/MS Pos Early	100003183	2620	260.161		4305457		HMDB28927	1050534	843189	983180	652052	1390822	895394	716339	702967	482846	1128387	584648	1058953	1.09072e+06	1499906	1105864	621201	1058228	661721	1299095	1437293	1916389	2704940	1343436	841274	1413623	855821	834827	709099	3716552	1223147	893689	831873	1607609	352646	1449816	1547864
669	leucylglycine	Peptide	Dipeptide	40045	LC/MS Pos Early	100003185	2778	189.123	686-50-0	79070		HMDB28929	417052	412405	461624		546756	409372		194330	257328	468741	231536	288991	480460	655471	406227	256324	419155		500651	646732		1192504	657737	178600	897504	282268	522674	514605	2737348	1135692	337390	393155	649418	182344	521524	748556
2522	lignoceroyl sphingomyelin (d18:1/24:0)	Lipid	Sphingomyelins	57330	LC/MS Pos Late	100006298	3437	815.7	60037-60-7				10178394	10013472	9557263	10899462	8444903	10783162	11671450	6.56377e+06	9929403	9770377	7564353	9410783	7048247	6302082	13305445	7520222	9249078	10584166	12576728	11078271	8197225	7741297	9751734	7983863	12134268	8320684	10103207	11198174	8066895	6197814	8886534	8683715	10098868	8919042	9441083	8285995
1498	lignoceroylcarnitine (C24)*	Lipid	Fatty Acid Metabolism(Acyl Carnitine)	57515	LC/MS Pos Late	100015834	1603	512.467					2246576	2954832	2558645	3.74585e+06	1661645	2947667	2558250	1191702	1322452	2621123	930941	1162352	1064545	908879	1443137	894178	952133	1.55843e+06	1957194	1180346	1351905	1232232	1062125	1909476	1343279	1168654	1.60844e+06	1083258	1433112	631134	1280326	1077860	976383	1701824	1251772	1421248
1237	linoleate (18:2n6)	Lipid	Polyunsaturated Fatty Acid (n3 and n6)	1105	LC/MS Neg	180	5535	279.233	60-33-3	5280450	C01595	HMDB00673	1331107456	1557452928	924913920	967338624	1323068800	677199872	811572736	600925888	517123456	1404621952	692889408	907839104	778688896	822599104	282914048	1419485184	330678752	285106592	407860896	156194896	757552896	650082560	88392424	676352768	257213296	815967488	587137280	2189898240	1060331008	222783824	872791296	1259516800	435099872	542631168	483094784	336455456
1239	linolenate [alpha or gamma; (18:3n3 or 6)]	Lipid	Polyunsaturated Fatty Acid (n3 and n6)	34035	LC/MS Neg	100001337	5450	277.217		5280934	C06426	HMDB03073	52986704	60056884	30416084	30144870	51781864	22916472	29994200	21181576	18317674	47344428	26675170	35719144	27713600	29749742	9985488	39704152	10549457	8970366	9189352	5390043	25129176	25838444	3136049	15803785	9098352	15310380	13809071	69317848	31815990	10094698	28061264	47299344	14787260	17122288	15931211	13191243
1469	linolenoylcarnitine (C18:3)*	Lipid	Fatty Acid Metabolism(Acyl Carnitine)	57511	LC/MS Pos Late	100015831	1310	422.326					3847549	5742918	4.08988e+06	7680421	5197446	8571549	3426448	17361760	7237649	1586323	8745993	2451575	1.04451e+06	1721511	858100	2683697	851359	1854708	1059840	1259779	1831108	2.07221e+06	890037	903257	1725742	2507425	679866	3954399	718164	407259	2840626	6815569	1038331	653023	2478622	1228075
1703	linoleoyl ethanolamide	Lipid	Endocannabinoid	52608	LC/MS Neg	100006726	6150	322.275	68171-52-8	5283446		HMDB12252	1.68991e+06	1427324	1255545	3.1527e+06	2.09419e+06	1419084	1478541	1.78063e+06	1354305	1705403	1033030	1636558	1190878	2669725	834004	1792149	462435	643631	1230322	751189	1748996	936003	538921	1810279	801603	2670448	921621	2235136	1711659	406344	1.87643e+06	2366445	1514511	859965	788220	1075340
2399	linoleoyl-arachidonoyl-glycerol (18:2/20:4) [1]*	Lipid	Diacylglycerol	54955	LC/MS Pos Late	100010922	2590	658.541				HMDB07257	172667	294862		245737	430016					743440	85438	192651					203269	198058	184051					90243	199980		255375	333758	244857			154916	98306	348694	150391
2400	linoleoyl-arachidonoyl-glycerol (18:2/20:4) [2]*	Lipid	Diacylglycerol	54956	LC/MS Pos Late	100010923	2650	658.541				HMDB07257	932336	2044158	1420745	551591	1658639	778809	411479	945154	841976	2863790	1250823	1001805	1145347	757169	751864	1153155	2091524	1716890	927942	301080	1054414	1686444	449231	1297494	1333703		1602727	1306962	2934137	834717	1046870	1183737	1074119	1105975	1114219	1152469
1468	linoleoylcarnitine (C18:2)*	Lipid	Fatty Acid Metabolism(Acyl Carnitine)	46223	LC/MS Pos Late	100003151	1430	424.342	36816-10-1	6450015		HMDB06469	44497352	74313416	54686392	80468800	63521900	110856240	39279696	123185248	54049724	31191136	100298688	46014096	15887654	19043074	9671352	42468572	11200966	24563034	15000320	11928150	35111728	21722988	6687457	18249754	15755522	54948152	16728841	53653792	9591019	7115289	30494100	96080904	12108192	15400213	30472680	19168124
1521	linoleoylcholine*	Lipid	Fatty Acid Metabolism (Acyl Choline)	57463	LC/MS Pos Late	100015760	1388	366.337					1075869	1591950	2762885	1626860	1251343	2343708	1091563	1765144	1988489	893728	1722581	1254241	573447	1163453	1060860	1855198	2164830	1939684	872423	367558	2289860	905612	1000675	2230207	763657	2075221	818152	702707	915094	521883	1572029	1051416	326983	746326	1130170	415037
2403	linoleoyl-docosahexaenoyl-glycerol (18:2/22:6) [1]*	Lipid	Diacylglycerol	54949	LC/MS Pos Late	100010928	2450	682.541					926436	1.39864e+06	723244	1330336	1.38865e+06	896718	324071	316150	727224	2291000	612652	852504	656916	585370		472696	705985	416070		238546	209681	686369	124833	437727		352656		579183	786886	349283	858166	1006856	458291	835614	703369	562680
2404	linoleoyl-docosahexaenoyl-glycerol (18:2/22:6) [2]*	Lipid	Diacylglycerol	54950	LC/MS Pos Late	100010929	2500	682.541				HMDB07266	4459834	6998743	4232718	6.8482e+06	6136989	5141354	1322223	1478693	3605871	10214623	2571523	3859554	3111644	2856437	2271683	2121089	3.34674e+06	2942882	3804993	1603222	1621388	4441154	1083208	2726058	4715998	1519402	4396755	2487512	6589583	2175017	3492371	4113425	3240721	3158061	4468248	3287983
2392	linoleoyl-linolenoyl-glycerol (18:2/18:3) [2]*	Lipid	Diacylglycerol	54964	LC/MS Pos Late	100010927	2478	632.525				HMDB07250	428896	861532	175338	282024	434704	247915	210373	241180	211840	642022	104749	503215	323201	147670		197423	84310	125424				362089			138367		251209	674438	387591		188279	512673	151302	328124		86524
2389	linoleoyl-linoleoyl-glycerol (18:2/18:2) [1]*	Lipid	Diacylglycerol	54968	LC/MS Pos Late	100010941	2720	634.541				HMDB07248	2637108	6093002	2337803	3.92652e+06	3598299	2828000	2133007	2176891	1864856	4520868	1539192	3081233	2460101	1322110	1041469	4.1388e+06	1769356	1896722	1347352	313435	868142	1633578	249648	1154633	1700266	1083085	3447681	5049186	1801141	816341	1238215	3414959	1647190	3005318	1156966	1247195
2390	linoleoyl-linoleoyl-glycerol (18:2/18:2) [2]*	Lipid	Diacylglycerol	54969	LC/MS Pos Late	100010942	2790	634.541				HMDB07248	1254763	2370568	559091	807920	1182791	735153		358944	765872	1.73044e+06	330079	1242719	654810			773044			230142					130442	268151		1665069	1394200	864066			982593	575473	1193514	274545
3667	L-urobilin	Cofactors and Vitamins	Hemoglobin and Porphyrin Metabolism	40173	LC/MS Pos Late	100002568	901	595.349	34217-90-8	5280818	C05793	HMDB04159														193237	84423	11093492	23545356	8098937	131722		1133288	80424		334765		1137884			148863	212654			45625	137054
91	lysine	Amino Acid	Lysine Metabolism	1301	LC/MS Pos Early	407	2850	147.113	56-87-1	5962	C00047	HMDB00182	952750528	671295040	772792512	1075197952	576138816	967753920	620352256	939342464	682243008	696270144	695955584	875324992	497098656	677856064	453877088	706283584	521014784	493982240	724988480	567378368	481990688	636968960	438411200	428025888	514502688	507126656	491588416	472879424	579040960	470173312	732665472	687777920	467469728	453092160	615217920	501572928
1143	malate	Energy	TCA Cycle	1303	LC/MS Neg	409	615.6	133.014	6915-15-7	525	C00149	HMDB00156	488051424	470289952	399537216	462352896	464887232	330316256	396449824	366616928	387918304	467655104	484406688	587866880	518325600	418249184	496042208	932511808	663567488	460566240	349835584	340484192	768022016	476006336	258723072	417852768	99121320	132695936	147905936	126985048	157161680	144432496	38691592	41815512	43011664	156808048	91546784	212227408
1331	maleate	Lipid	Fatty Acid, Dicarboxylate	20676	LC/MS Polar	100000707	2640	115.004	110-16-7	444266	C01384	HMDB00176	2463585	1482979	1004246	1693664	1518547	1099189	1708860	1324732	971762	1413067	1271634	1812750	1711872	1.98894e+06	2257625	5019322	3026284	2829804	4024611	2650457	5723894	2535045	1.8235e+06	2712764	1090149	3351812	2.08761e+06	1755701	2372280	1877706	1725086	1448216	2066318	1475254	1973639	1251100
1160	malonate	Lipid	Fatty Acid Synthesis	15872	LC/MS Polar	818	3447	103.004	141-82-2;26522-22-85-0	867	C00383	HMDB00691	8128764	4346324	4572707	4427336	3769291	4431257	7194819	5866637	10516893	5721816	4460721	6426560	5698993	6663166	8082458	5993808	6.86457e+06	5899741	6421922	11067037	8700658	6610804	5970811	6229681	6300907	6409607	7514965	4642443	7.48747e+06	8.33233e+06	4356562	5288331	9988256	7.81797e+06	5553722	7171603
1159	malonylcarnitine	Lipid	Fatty Acid Synthesis	37059	LC/MS Pos Early	100001526	2086	248.113	853728-01-5	22833583		HMDB02095	79159336	83403200	75532056	102682264	93386416	71522416	75215824	105335568	78933872	71004672	62401896	102849168	65825216	67487040	41569780	33961904	24566946	30207184	62720284	44462492	54040864	66581100	38367672	38161176	46487956	37846620	45963320	57741928	51002672	46682696	48214424	91643632	51365944	36292256	82906296	62667612
1045	maltitol/lactitol/cellobiotol/palatinol	Carbohydrate	Disaccharides and Oligosaccharides	57379	LC/MS Neg	100015645	750	343.125					483603	867178	513535	694871	153136	287358	388790	217905	194358	399328	315665	640872	272005	681474	147345	364554		270175	604291	223869	374601	298461	102031	227656	195857	467043	433778	306898	417636	319699	388786	425666	239253	304543	448675	522364
1053	mannitol/sorbitol	Carbohydrate	Fructose, Mannose and Galactose Metabolism	46142	LC/MS Polar	100001740	2320	181.072		5780	C00794	HMDB00247	14456792	7.96721e+06	9927796	6.77465e+06	9754175	5301249	8448139	7928587	5749352	13110751	24705432	11034748	18458970	14756426	8787071	6678735	7434593	17330192	21534304	18914820	17197440	11314760	6666250	15686975	5424910	20541154	12729317	24637036	23340616	20070818	16008948	50271292	12273281	8.10725e+06	11500038	17761748
1054	mannose	Carbohydrate	Fructose, Mannose and Galactose Metabolism	48153	LC/MS Polar	803	2200	225.062	3458-28-4	18950	C00159	HMDB00169	3231625	5402054	12235274	1482409	16066421	9294285	1970427	3564593	5756497	2206693	6466737	9337193	9517434	11076646	9163184	211294	466194	4308915	3081367	7665021	1889001	11845418	9131104	864498	9048383	2687202	7011033	7387277	6268585	7722059	10602555	9530687	10188067	4066176	15510803	8352186
1193	margarate (17:0)	Lipid	Long Chain Fatty Acid	1121	LC/MS Neg	891	5731	269.249	506-12-7	10465		HMDB02259	50417904	51730468	44157176	39437376	51326848	29222260	39971328	26781524	24468980	45271404	30386712	34883392	35423336	45616736	21427270	48046428	27185700	20661472	26947032	23021764	44965048	34477880	17023438	41499304	22614530	44727992	25883702	70391752	71228368	24003366	54787048	51913936	34303300	33568072	30009402	21501924
1499	margaroylcarnitine (C17)*	Lipid	Fatty Acid Metabolism(Acyl Carnitine)	57512	LC/MS Pos Late	100004054	1424	414.358	106182-29-0			HMDB06210	7623262	14705006	8756884	22077682	13236521	17046868	10550067	22990706	10977904	4957616	20730384	8431972	3044888	5239803	2986332	9472346	5078338	8137254	3337108	2604497	10654345	7.19413e+06	3.68437e+06	5062703	6302508	11273078	2409317	5627603	4697477	2166725	5411461	13897381	4863876	5640058	7815230	2130868
1248	mead acid (20:3n9)	Lipid	Polyunsaturated Fatty Acid (n3 and n6)	35174	LC/MS Neg	100001472	5650	305.249	20590-32-3	5312531		HMDB10378	18538284	13896722	12096775	11436173	14865545	6219215	7273260	3985746	4824266	16761723	7213847	7489515	7647744	10388543	2824484	18194776	7629034	3795590	5611876	4356977	20964598	8409154	1932252	11684160	7278236	15588319	5152645	34709340	19298490	4444348	37034112	31319318	10497088	7469887	9382750	5607645
1488	meadoylcarnitine (C20:3n9)*	Lipid	Fatty Acid Metabolism(Acyl Carnitine)	62436	LC/MS Pos Late	100020752	1408	450.358					1948665	6396553	4806573	7.02462e+06	6.56589e+06	1116392	2961144	3.48028e+06	3076680	1747425	3556776	514532	377521	1.23693e+06	716019	777857	655388	1164906	807286	613327	1930418	1559702	428582	2256348	1.53755e+06	2556381	207198	995916	1725713	80006.2	783099	1.46481e+06	445377	916416	795188	612447
328	methionine	Amino Acid	Methionine, Cysteine, SAM and Taurine Metabolism	1302	LC/MS Pos Early	415	2526	150.058	63-68-3	6137	C00073	HMDB00696	428495840	295038112	346768032	476511584	296324928	350649856	406140896	294830432	308723648	433779808	283749088	418250688	339374144	407557792	487566496	553803968	527724128	494220864	538135360	387022880	563788736	381718528	309916064	423288256	354259488	462639872	397239360	453061056	395697952	331135264	337602112	309239936	391282816	268435104	386569792	420647360
333	methionine sulfoxide	Amino Acid	Methionine, Cysteine, SAM and Taurine Metabolism	18374	LC/MS Pos Early	100000039	1272	166.053	3226-65-1	158980	C02989	HMDB02005	11378774	4044547	4419976	6795639	2.85684e+06	3965096	8096214	3.87124e+06	3978591	6586488	3340487	6130357	3819568	2923012	7.12905e+06	5847553	5485878	4367127	6595963	6.90133e+06	4.76876e+06	3808776	3378508	6035486	3201190	5454649	5622140	5463809	4603817	2765186	5025730	4085258	6513032	3474220	3826264	5710580
4187	methyl glucopyranoside (alpha + beta)	Xenobiotics	Food Component/Plant	46144	LC/MS Neg	100005864	1070	193.072					478595	262863	722591	461575	1156479	524255	477887	320615	351514	307443	533464	472254	1.25932e+06	879797	811182	239141	239155	315113	662582	902554	515457	1738334	590096	204061	873331	311707	829496	648157	1364632	1436955	1218949	839048	1476824	450513	1581788	867173
3768	methyl-4-hydroxybenzoate sulfate	Xenobiotics	Benzoate Metabolism	48429	LC/MS Neg	100006116	2873	230.997					3769073	3704252	7.76858e+06	5298220	7035478	2298141	7259537	1238982	876224	7571750	14426021	3151195	2699684	753547	2.01891e+06	6349725	4305576	3371206	3627342	3706222	5699467	855987	1240252	8.22215e+06	2248036	5522643	4670164	5376809	1169770	990106	3921731	11666228	6835089	5112073	1234897	8022955
1420	methylmalonate (MMA)	Lipid	Fatty Acid Metabolism (also BCAA Metabolism)	1496	LC/MS Polar	418	3078.4	117.019	516-05-2	487	C02170	HMDB00202	5873481	4.00936e+06	4084944	3173339	4368454	6099645	4803643	2851870	3.68596e+06	11091917	3392286	7301515	6.29545e+06	6021106	5962235	7.56591e+06	9185453	4003147	14263850	10194615	9329164	9515177	5451823	5185427	4726993	3.14124e+06	10394735	5157224	17683986	12700884	5077876	6.54339e+06	7822456	7806008	8991593	6241438
3551	methylphosphate	Nucleotide	Purine and Pyrimidine Metabolism	37070	LC/MS Polar	100001805	3760.1	110.985	7023-27-0	13130		HMDB61711	61737832	55524560	66546368	55158740	108631520	68425128	71940680	48708056	63061208	56699800	48934472	89726192	65084148	82233152	111229080	46082200	44736920	46781608	45009512	88070672	47675200	94753040	75815904	64709524	107210896	47011120	55809544	46013648	56697076	45747864	65677900	72871328	83610792	36740844	93212960	55758216
309	methylsuccinate	Amino Acid	Leucine, Isoleucine and Valine Metabolism	15745	LC/MS Polar	2051	2800	131.035	498-21-5	10349		HMDB01844	4329335	2901733	3462246	3066457	2681374	3306381	2527371	1.92424e+06	1679841	2513634	2053060	3.50245e+06	844431	1.86578e+06	913858	567025	659520	911021	1256901	1286772	1255062	997250	777030	1131590	1775044	1115621	1037429	1245140	1.71986e+06	1112222	2540465	1.92387e+06	1061777	946671	2839147	1523987
1720	myo-inositol	Lipid	Inositol Metabolism	1124	LC/MS Polar	363	3506.3	225.062	87-89-8	892	C00137	HMDB00211	120217864	58949520	62954032	79264416	59459452	63777076	76026888	71742368	38971276	52816720	65344812	73448000	29281428	34855068	34709928	49575708	56328484	38848256	55608368	27987674	40379692	41515432	36587992	35846872	48490056	36159756	25455320	30350448	40500980	25180562	53551508	49652068	41620112	25188524	59037700	49419568
1473	myristoleoylcarnitine (C14:1)*	Lipid	Fatty Acid Metabolism(Acyl Carnitine)	48182	LC/MS Pos Late	100006051	1316	370.295	889848-55-9	90659872			7137543	9795986	9067239	30746770	5956999	18886440	13691516	33124888	14929065	2220081	41471192	5812371	1884536	5407651	2857118	18213492	3.66792e+06	11398087	3088534	3890610	12538959	6.57773e+06	2473605	5073816	5734664	21351098	2677708	11320190	2251192	998616	8869884	20682730	2974601	4505458	7120141	2834806
1463	myristoylcarnitine (C14)	Lipid	Fatty Acid Metabolism(Acyl Carnitine)	33952	LC/MS Pos Late	100001270	1350	372.311	18822-89-4	6426854		HMDB05066	37171040	78109704	53592028	142113568	63551168	83492544	57909540	147633872	80453992	16566493	135976176	30431772	12230541	25201182	15964848	85219592	21428822	64969648	15647064	16666614	61920248	35365960	13070710	35771784	25928420	112115944	10274458	45164456	11389165	5180711	35331560	100419072	16102805	20584292	28895256	14953235
415	N('1)-acetylspermidine	Amino Acid	Polyamine Metabolism	57689	LC/MS Pos Early	187	3075	188.176	14278-49-0	496	C00612	HMDB01276	1072223	1347405	1413115	1210993	980103	2184498	1111794	886438	1058750	1002695	2.00073e+06	1938825	4274359	3367484	3108495	10460753	12087244	4592675	3.26592e+06	2717760	10515646	4296002	3479554	3090236	2525176	3.27295e+06	3855621	5555832	2754751	4274867	3.28949e+06	2459183	2117166	2241062	3.01129e+06	3.82762e+06
116	N,N,N-trimethyl-5-aminovalerate	Amino Acid	Lysine Metabolism	57687	LC/MS Pos Early	100015962	2186	160.133					448275040	259524880	438092416	409767552	265627504	341989440	360232736	382606656	246486992	298117632	313403616	487159072	235981952	240955088	171247744	170069760	160740080	176771648	318175168	367554176	525331808	275122592	164671008	264847456	146411776	96833768	209777312	272510176	447828704	202642288	424232928	301709568	289168320	223715664	394484192	190446576
3589	N1-Methyl-2-pyridone-5-carboxamide	Cofactors and Vitamins	Nicotinate and Nicotinamide Metabolism	40469	LC/MS Pos Early	100001468	1250	153.066	701-44-0	69698	C05842	HMDB04193			488607						818098	300654		1.91809e+06	4.89729e+06	2.0585e+06	894753	2.64648e+06	3814044	2305539	2.20082e+06	1210262	1.46466e+06	3648744	4190707	2980126	1501806	1.70919e+06	1.15797e+06	1313084	4672362	2970977		1151523		741852
3590	N1-Methyl-4-pyridone-3-carboxamide	Cofactors and Vitamins	Nicotinate and Nicotinamide Metabolism	57584	LC/MS Pos Early	100001469	1260	153.066	769-49-3	440810	C05843	HMDB04194	40033436	22106616	13201496	39395708	37053860	39358244	28342944	29281530	1021714	11333481	32496308	45271504	49188344	29487500	17711272	39030048	48013488	32156078	28057356	1379347	14325996	43398444	36460776	7545844	33165032	18038398	33095748	1174642	41429104	55541216	71422848	30919876	37438528	13043754	34555388	31620690
3470	N2,N2-dimethylguanosine	Nucleotide	Purine Metabolism, Guanine containing	35137	LC/MS Pos Early	100001412	2210	312.13	2140-67-2	92919		HMDB04824	284447	239944	181236	202213	186611	321510	147897	103649	140668	225973	69672	395285	434262	234890	159125	235099	351342	308526	434323	302372	507226	247184	699752	202627	254454	349252	111310	358164	320985	256502		483976	260478	457963	297516	254647
3529	N4-acetylcytidine	Nucleotide	Pyrimidine Metabolism, Cytidine containing	35130	LC/MS Neg	100001413	2040	284.089	3768-18-1	107461		HMDB05923	95784	40492	71821	46416	105396	88744	89180	69098	51351	34956	121161	107250	192071	86495	109241	183181	159619	146338	89690	73525	80297	195697	114473	237723	93294	158685	85852	93817	135418	140900	138438	139446	78141	122104	106507	84775
98	N6,N6,N6-trimethyllysine	Amino Acid	Lysine Metabolism	1498	LC/MS Pos Early	189	2825	189.16	23284-33-5	440120	C03793	HMDB01325	90761928	62713752	51296564	125350368	66225476	72739664	82171176	63543564	51373020	105618872	84437128	96854048	72213568	109243352	111778448	105223216	111418704	77349480	132057120	80477456	103986184	159262880	72731144	98926608	74768032	97576880	105221816	54381600	122421944	72458408	93767432	92242680	80134496	40253704	100468584	58443092
93	N6-acetyllysine	Amino Acid	Lysine Metabolism	36752	LC/MS Neg	100001734	1059	187.109	692-04-6	92832	C02727	HMDB00206	367955	265214	302806	346643	192654	292031	246890	287913	187770	224026	272780	374656	79489	87576	69924	90444	92179	66306	125828	155374	81911	54852	54635	66461	120330	58759	62601	126448	125154	61623	225516	253350	65698	121078	226008	115967
3444	N6-carbamoylthreonyladenosine	Nucleotide	Purine Metabolism, Adenine containing	35157	LC/MS Neg	100001415	2164	411.127	24719-82-2	161466		HMDB41623	76169	51791	47647	71050	71369	60650	78012	54176	39766	61998	51213	67081	66723	67219	69565	119085	83784	59189	104912	52299	97440	72446	58599	79450	49321	75325	61487	57705	59282	77647	55980	66753	76176	63639	68965	83527
1128	N6-carboxymethyllysine	Carbohydrate	Advanced Glycation End-product	36713	LC/MS Pos Early	100001768	2500	205.118	5746-04-03	123800			23025148	9099881	17099088	18977534	15029260	14074104	15806157	13397395	10142632	13735147	10267346	15252532	5328470	9665625	5853646	6295493	2756563	4501836	9199176	8036118	9567617	8081836	5012528	6444952	4649792	4889082	8274823	8008851	9903968	6.2245e+06	8792160	11360523	7287101	6051534	10902459	8376011
3453	N6-succinyladenosine	Nucleotide	Purine Metabolism, Adenine containing	48130	LC/MS Neg	100001664	940	382.1	4542-23-8	165243		HMDB00912	2035754	703843	1448199	1170164	908645	563046	2423170	1160675	1074311	967652	2769063	4380484	525525	1610519	899865	5402468	2525312	2382138	1158977	1957089	8656225	2566351	1568240	1675540	653843	639518	627074	829401	995395	891599	407473	280219	290646	919773	790045	559222
70	N-acetyl-1-methylhistidine*	Amino Acid	Histidine Metabolism	43255	LC/MS Pos Early	100004299	2100	212.103		193270			182971	388375				106958	163430	114611	94764	105660	341524	525474	507750	515140	420712	1336452	3327826	1569865	1174813	180265	731572	797647	434127	770963	602431	906763	705131	429962	889776	586966	296065	125584	290385	468876	323797	236788
30	N-acetylalanine	Amino Acid	Alanine and Aspartate Metabolism	1585	LC/MS Neg	1110	861.2	130.051	97-69-8	88064	C02847	HMDB00766	1116002	800476	945460	1152442	1.0079e+06	1032523	1164012	796887	992274	1070518	801923	1292429	1119096	1254603	1295763	1811095	1725594	1299735	1667412	1464606	1860882	1634192	1380377	1470265	1382934	1262905	1613649	1355155	1359269	1305737	1556900	1389230	1483667	1254310	1353369	1651896
382	N-acetylarginine	Amino Acid	Urea cycle; Arginine and Proline Metabolism	33953	LC/MS Pos Early	100001266	2245	217.13	155-84-0	67427	C02562	HMDB04620	4689397	3067297	3910732	4256080	3533354	3720606	3589199	3369178	2478233	3781276	2438669	4264803	3904337	3662711	4774088	2868467	2791007	2938075	3994734	5304134	4393808	4611039	2943985	3647238	3330360	4.13086e+06	4.1812e+06	3567241	4256945	3495327	4890735	3.96824e+06	4609645	2509262	4037809	3134900
39	N-acetylasparagine	Amino Acid	Alanine and Aspartate Metabolism	33942	LC/MS Pos Early	100001257	785	175.071	4033-40-3	99715		HMDB06028	1231248	987005	1123466	1.0173e+06	871068	1108382	1127038	918125	1288725	1647330	1056823	1327088	777588	1187833	1211276	1673036	1591684	1064498	789386	756858	926078	624121	613124	643557	640713	789913	737649	898714	944799	801477	894491	1016854	1083035	652818	804329	711703
35	N-acetylaspartate (NAA)	Amino Acid	Alanine and Aspartate Metabolism	22185	LC/MS Polar	100000787	3143	174.041	997-55-7;997-55-7	65065	C01042	HMDB00812	154010912	68030224	59671824	99425672	55528472	63496572	120509144	71430704	55102820	56164108	62341028	125030808	56693672	81982488	126485176	100724648	85285088	52055116	78211304	95155864	62093944	95398312	77242512	59044860	156995696	48352372	50836556	54759384	73427120	44215928	73346336	68995944	139249968	40410416	64311656	75814080
52	N-acetyl-aspartyl-glutamate (NAAG)	Amino Acid	Glutamate Metabolism	35665	LC/MS Neg	100001612	575.3	303.083	3106-85-2	5255	C12270	HMDB01067	179084	80753	95799	136888	45779	82642	162942	77281	102801	86180	49066	148520	198850	266180	1111549	342544	538495	438227	601584	903779	603064	393741	580241	793502	403794	881953	526070	84796	186545	362069	156248	65333	1190968	219254	254715	146756
1107	N-acetyl-glucosamine 1-phosphate	Carbohydrate	Aminosugar Metabolism	15741	LC/MS Polar	1212	4052	300.049	31281-59-1	440364	C04256	HMDB01367	1438960	1437289	1341812	1213562	2525510	1768626	1015436	943019	1201829	1358424	1323895	2693868	3420747	2.73377e+06	5554087	4074535	5955618	1655028	3999434	3982540	4465278	3991516	3486806	4653485	3.56274e+06	3677099	2118778	3830726	3.15493e+06	2035400	2302941	1810142	4272763	2900376	2420656	3.32593e+06
1106	N-acetylglucosamine 6-phosphate	Carbohydrate	Aminosugar Metabolism	15107	LC/MS Polar	1213	4114	300.049	102029-88-9	439219	C00357	HMDB02817	1.84806e+06	987381	476780	1290180	869784	463152	993648	600687	588533	1273644	622166	863379	1639549	1705157	4018909	5477202	6461622	1211024	4448137	2427376	4798239	1437005	1.7794e+06	4636370	3522599	3018613	1483198	2531463	1324976	946848	720606	984453	2203238	1278919	779544	3023402
1127	N-acetylglucosamine/N-acetylgalactosamine	Carbohydrate	Aminosugar Metabolism	46539	LC/MS Pos Early	100006435	715	222.097		24139		HMDB00215	3.07483e+06	2195711	2015805	2486352	1343722	2361890	2972691	2371413	1873281	2483360	1.99836e+06	2162618	3815892	4242292	4343400	2708326	5612924	2761033	3008393	2884441	4147138	4.02293e+06	4398030	3537652	7852684	2322556	3636386	3809824	6.52081e+06	4245801	1.92969e+06	2419970	4575936	3303656	1.90592e+06	5793430
1124	N-acetylglucosaminylasparagine	Carbohydrate	Aminosugar Metabolism	48149	LC/MS Pos Early	1215	1212	336.14	2776-93-4	123826	C04540	HMDB00489	2120837	1593982	2.00223e+06	2508825	2721645	1.72733e+06	2081380	1.74116e+06	2243691	2261861	1690816	2722105	3655009	3152194	4870644	3.20413e+06	4.14685e+06	3429552	4413767	4644163	4744996	3.77962e+06	3968223	4.07836e+06	2383755	4381661	4087783	2423040	2.86221e+06	2520389	2743544	2039491	3.74542e+06	1926634	2298347	1916342
44	N-acetylglutamate	Amino Acid	Glutamate Metabolism	15720	LC/MS Polar	100000282	3106	188.056	5817-08-03	70914	C00624	HMDB01138	1.53006e+06	737348	1147956	875278	591016	747260	1157847	863052	558069	693359	672819	2788630	1351349	1.47277e+06	1720459	3452510	2522428	1678500	1.76376e+06	1404738	1.84093e+06	1644650	1353524	1254816	1073551	1351328	1369303	1294151	1525676	1456330	1605696	1.64489e+06	1927413	937240	1425477	1467111
45	N-acetylglutamine	Amino Acid	Glutamate Metabolism	33943	LC/MS Polar	100001253	2140	187.072	2490-97-3	182230	C02716	HMDB06029	1174532	766894	1030099	745605	722799	469856	911318	598354	542060	794265	942731	1983856	551022	1022097	690939	1381550	1056706	633189	592408	657570	661960	459782	559175	478792	630758	376450	493233	981227	1022886	554609	1208021	953817	771119	537558	987637	739558
2	N-acetylglycine	Amino Acid	Glycine, Serine and Threonine Metabolism	27710	LC/MS Polar	100001006	1780	116.035	543-24-8	10972		HMDB00532												940733	1054211		505880	661264	792220	595440	655993			429066	245180	509349	772336	1255654		1088325	1.02671e+06	622561	1109105		419405	632224	1155361
68	N-acetylhistidine	Amino Acid	Histidine Metabolism	33946	LC/MS Pos Early	100001293	2065	198.087	39145-52-3	75619	C02997	HMDB32055											184002	180142	120768	106045		565402	439722	69657				110878	108355		132105		167722	149269	137748	112408	145193	151732	70160	108764
295	N-acetylisoleucine	Amino Acid	Leucine, Isoleucine and Valine Metabolism	33967	LC/MS Neg	100001276	2325	172.098	3077-46-1	2802421		HMDB61684	62679	33107	48589	35844	28081	66120	44203	95162			137999	213183	79548	70538	58799	601221	190259	131410	67921	54104	116425	79262	101353	57466	74601	62084	54511	126158	112296	112102	140045	114954	81185	81276	71039	45346
412	N-acetyl-isoputreanine*	Amino Acid	Polyamine Metabolism	62309	LC/MS Pos Early	100020487	2305	203.139						291097	765430		432777			248920	566569	671925	392112	752727	1863297	1.82196e+06	2279460	4420196	6503947	3875926	2448808	1546057	6.39423e+06	4052074	1564404	5253363	669556	7.39912e+06	2941102	1856824	2184575	1202903	1222483	1219068	1153943	2753651	1326312	1.00705e+06
221	N-acetylkynurenine (2)	Amino Acid	Tryptophan Metabolism	48757	LC/MS Neg	100006378	2378	249.088					151640	70060	57234	172268	44177	86830	232953	89185	127640	120898	213722	644535	76027	282643	233676	121947	363204	578710	238410	153612	354502	86357	132474	169838	125419	209635	296826	141721	130031	180498		68638	222503	45379	74473	323307
259	N-acetylleucine	Amino Acid	Leucine, Isoleucine and Valine Metabolism	1587	LC/MS Neg	1082	2400	172.098	1188-21-2	70912	C02710	HMDB11756	48882		59073			66651	49782	99386		36273	179049	237241	89862	82560	74363	455491	240741	130804	69063	46729	139808	73635	119816		75893	69100	57403	163571	144455	144531	189146	114299	81677	78925	80783	55836
329	N-acetylmethionine	Amino Acid	Methionine, Cysteine, SAM and Taurine Metabolism	1589	LC/MS Neg	1083	1787	190.054	65-82-7	448580	C02712	HMDB11745	1826975	1532315	1.95081e+06	2161328	1777915	1306961	1576154	1070729	1401406	1.90264e+06	927946	1505278	2642659	3338597	3606890	3.7105e+06	3112941	2529837	6022717	3742812	4437816	4152581	4014555	4461410	4384632	4438612	4082731	5774500	5396570	3.70961e+06	5198135	5372372	6996080	3148384	4194938	6142535
334	N-acetylmethionine sulfoxide	Amino Acid	Methionine, Cysteine, SAM and Taurine Metabolism	45428	LC/MS Pos Early	100005463	880	208.064	108646-71-5	193368			246135	238597	423686	224250	196743	195829	134327	126793	118747	311265		249066	482873	343079	521718	578293	358107	184571	920591	427045	478838	466035	419361	829126	337128	302069	375600	533527	517551	318593	281868	392679	427930	278155	314518	957517
1113	N-acetylneuraminate	Carbohydrate	Aminosugar Metabolism	32377	LC/MS Pos Early	1162	660	310.113	131-48-6	439197	C00270	HMDB00230	29728874	23308290	30259552	29577424	46471916	22232380	30926068	27307154	23682688	28762584	27479408	23912856	14032163	18837586	10578709	12667959	9158335	8520463	14036667	12296521	16048951	18852258	10450288	10589175	13566321	10490623	12718933	17021080	23270308	14419067	24601160	24141832	15591686	20233080	24979736	18248496
118	N-acetylphenylalanine	Amino Acid	Phenylalanine Metabolism	33950	LC/MS Neg	100001256	2597	206.082	2018-61-3	74839	C03519	HMDB00512	74952	32735	71458	55473	48511	53702	75912	65414	27158	77407	211781	366609	95354	135059	150717	834137	659698	299239	167548	87497	519928	234341	172512	164794	110703	171235	182277	381139	162883	122154	178092	395959	75720	189661	121899	141985
422	N-acetylputrescine	Amino Acid	Polyamine Metabolism	37496	LC/MS Pos Early	192	2230	131.118	18233-70-0	122356	C02714	HMDB02064	624019	670320	728900	755026	561764	515028	834471	528099	342619	723213	615598	667578	889180	736547	988827	846422	865659	324494	665317	1.00733e+06	1264092	941270	544138	752437	866528	901161	585049	1086820	957496	845591	1151760	1274668	492352	471541	722734	1181153
10	N-acetylserine	Amino Acid	Glycine, Serine and Threonine Metabolism	37076	LC/MS Pos Early	100001851	800	148.06	97-14-3	65249		HMDB02931	2334689	1938443	2401556	2402332	2603593	2734834	2231208	2291566	2344052	2410384	2172773	3202928	2860672	2948758	3291646	6327433	4774038	3094772	4.10321e+06	3056458	4307902	2681772	2594483	3033983	2651282	3212091	3628654	2540004	3828409	3.4132e+06	3133354	2780408	4489248	3138826	2173927	3.14167e+06
361	N-acetyltaurine	Amino Acid	Methionine, Cysteine, SAM and Taurine Metabolism	48187	LC/MS Polar	100005466	1249	166.018		159864			5381725	4296553	3400315	3803876	2966068	2.96675e+06	4550904	3069734	3.95356e+06	4490163	3416770	5.69031e+06	5853912	3951397	7303541	5572996	7388532	5.69617e+06	9435296	6456861	7451453	5768603	3792209	5543490	3392756	9604324	6625870	5382266	4801305	4152006	4202875	3669237	5271464	4080942	4382572	5269453
17	N-acetylthreonine	Amino Acid	Glycine, Serine and Threonine Metabolism	33939	LC/MS Neg	100001274	821.6	160.062	17093-74-2	152204			1061421	749350	825266	1153035	713052	1050346	1076057	925851	825965	913094	742696	1327524	774742	781816	952368	1498777	1193038	789441	1005375	716518	1094730	776133	667582	840976	702129	848595	850714	793000	884829	713769	1262341	1197414	1123117	703100	966064	722411
134	N-acetyltyrosine	Amino Acid	Tyrosine Metabolism	32390	LC/MS Neg	100001104	1680	222.077	537-55-3	68310		HMDB00866	42901		21882	35769	15473	35381	50908	51292	27288	36765	65312	166541	51928	83265	141410	1409914	336766	180607	92330	48316	161241	103697	116966	65748	67613	73865	71149	116023	69247	51801	65245	161306	54989	77783	69379	40523
3574	nicotinamide adenine dinucleotide (NAD+)	Cofactors and Vitamins	Nicotinate and Nicotinamide Metabolism	5278	LC/MS Neg	1310	1434	662.102	53-84-9	5893	C00003	HMDB00902	3965170	1836917	4036636	7976600	984437	9485315	8849542	11258021	7819513	2906130	7791663	9980367	1.02979e+06	3068034	1054181	6420616	4553692	3.94699e+06	2023467	3305698	3112755	2905070	3016303	1793534	3120690	4725817	3881753	5868682	1439137	3.92029e+06	6159635	14200640	2348532	3090446	5692333	2784217
3575	nicotinamide adenine dinucleotide reduced (NADH)	Cofactors and Vitamins	Nicotinate and Nicotinamide Metabolism	31475	LC/MS Neg	428	1540	664.117	58-68-4;606-68-8	439153	C00004	HMDB01487		33959	353952	67179	153367	916470	378854	590828	721544		829587	1.41715e+06		530434						258153		231229									31219	131002
1696	N-arachidonoyltaurine	Lipid	Endocannabinoid	54748	LC/MS Neg	100005817	5481	410.237	119959-65-8				139641	163466	179918	104267	153802	108047	126082	89355	141489	124586	129855	134658	240327	440672	151561	371227	391874	303140	282664	111498	611295	283555	128330	483973	200254	569347	195561	548233	392017	84738	418726	245870	445938	183060	251269	129674
385	N-delta-acetylornithine	Amino Acid	Urea cycle; Arginine and Proline Metabolism	43249	LC/MS Neg	100004523	858	173.093		9920500			1696992	699293	1553539	2275214	1477145	1423723	2361677	1370810	985575	1655032	988817	1.51902e+06	1186735	1407145	1193322	427247	946011	720436	1297398	1687563	1537743	696704	1159587	736722	1208248	444620	967574	1642930	1.68724e+06	1230854	2073683	1.66758e+06	1653082	875339	1798879	1226112
1220	nervonate (24:1n9)*	Lipid	Long Chain Fatty Acid	52674	LC/MS Neg	100001231	6804	365.342	506-37-6	5281120	C08323	HMDB02368	3876318	5836562	5920813	5142975	2181318	1183734	1159489	3369056	2661688	9525110	3173236	3965025	5593045	1657107	4722191	11287112	4099010	2040431	5991089	2372527	4605349	816244	2052664	11155798	966294	6456992	2188762	6443662	8489337	1.8411e+06	11849251	3.66258e+06	2575952	2758342	3630028	2836164
1500	nervonoylcarnitine (C24:1)*	Lipid	Fatty Acid Metabolism(Acyl Carnitine)	57531	LC/MS Pos Late	100015846	1602	510.452					2610187	4738434	3478690	4506303	2287643	4900645	3383439	1934689	1581621	4083639	1100575	1596028	1146541	1451691	1957637	1642478	2367310	2148667	2391116	2001149	2588477	1784769	1031448	2653017	1726373	3013125	2469743	1223598	2384199	592613	1617701	1518882	1424943	1377358	1702434	1504400
330	N-formylmethionine	Amino Acid	Methionine, Cysteine, SAM and Taurine Metabolism	2829	LC/MS Neg	194	1543.8	176.039	4289-98-9	439750	C03145	HMDB01015	671267	423813	518457	708908	447371	645801	626937	504437	567450	585761	420651	906751	464652	648945	821714	1130147	752296	671230	1012409	805920	743610	755373	567273	673955	519631	964549	835834	724443	931818	714493	857995	882037	1013601	496644	723221	792105
188	N-formylphenylalanine	Amino Acid	Tyrosine Metabolism	48433	LC/MS Neg	100006056	2360	192.067	13200-85-6	759256			31375		75233	17873		24232	31274		17202	34465	25999	45790	22132	22909	21972	48151	50626	41272	33311	21524	37716	33052		23889	43708	45550	30127	33811		24986	26309	12999	91645	30371	27896	28735
4085	N-glycolylneuraminate	Xenobiotics	Food Component/Plant	37123	LC/MS Pos Early	100001491	636	326.108	1113-83-3	123802	C03410	HMDB00833	298898	159717	115332	225435	157828	173177	191570	252529	136348	198132	169408	606683	163227	214941	208391	301066	336062	144042	327929	205616	296190	241824	258411	203343	335705	253690	332417	485520	172050	359910	212114	158334	451288	154354	183885	444500
3570	nicotinamide	Cofactors and Vitamins	Nicotinate and Nicotinamide Metabolism	594	LC/MS Pos Early	432	1942	123.055	98-92-0	936	C00153	HMDB01406	1037816128	1181686528	1142406528	1038461504	1036935232	849170368	1042225984	966060480	974999488	1163013760	1039237504	1237534336	1004053440	1020913344	1011090688	954382848	937167360	761987648	928838080	1076782720	901178816	1056997824	866905472	866302976	901610752	958572224	894482688	1146743552	1002083520	830745664	1207277952	978951488	982997952	897499840	1283398528	966867072
3572	nicotinamide ribonucleotide (NMN)	Cofactors and Vitamins	Nicotinate and Nicotinamide Metabolism	22152	LC/MS Pos Early	1312	766	335.064	1094-61-7	14180	C00455	HMDB00229	5605977	2933155	3486341	8901494	2459422	8388501	4260847	5790340	5601193	3990518	6607190	7276352	3972652	2814487	4452177	10192652	9512803	5.02549e+06	4217370	3096194	6282302	3319252	3759419	4122264	3248796	4793589	4711861	11167721	4016957	3776158	5254336	10877023	4206009	7603506	3611153	5862793
3573	nicotinamide riboside	Cofactors and Vitamins	Nicotinate and Nicotinamide Metabolism	33013	LC/MS Pos Early	100001310	2040	255.098	1341-23-7	439924	C03150	HMDB00855	22768348	8487933	8091730	46501884	6631711	15629432	12213122	13437421	11646039	13368245	21989492	19737960	12692925	10496433	27187156	95896344	71175816	10124989	18750892	8174426	26510696	7859920	9127017	26886158	12245289	12335659	6400451	30555496	13945182	6661724	9229838	25309902	15140283	24393040	8442583	22175716
3579	nicotinate adenine dinucleotide (NAAD+)	Cofactors and Vitamins	Nicotinate and Nicotinamide Metabolism	15725	LC/MS Neg	100000118	1200	663.086	6450-77-7;104809-30-5	25246170			205924	101512	863024	121036	704412	139301	141321	146978	2939099	145344	97409	116419	49415	630508	116504	63696	30021	305327	50914	80298	34113	46215	50755	63061	46874	68613	61306	71115	52056	68357	1.903e+06	144951	87673	52092	125006	90566
1236	nisinate (24:6n3)	Lipid	Polyunsaturated Fatty Acid (n3 and n6)	57810	LC/MS Neg	100015785	5657	355.264	68378-49-4	11792612		HMDB02007	6676436	3.70376e+06	2775637	4756690	7160232	3454832	1669693	1.27188e+06	1.60898e+06	5.05651e+06	1340216	2441905	1986973	3622757	988712	5323088	2113324	896410	2302917	1314501	4651446	2346899	857427	4707142	2118375	6.02823e+06	1676903	6.79605e+06	3918082	1115891	8.01774e+06	5219043	3328012	1308527	2476934	2088574
1701	N-linoleoyltaurine*	Lipid	Endocannabinoid	61826	LC/MS Neg	100005814	5505	386.237					1279995	1647952	1306797	772173	1597023	835159	1061862	1129012	779112	847738	739169	1105412	1403533	1965677	423730	1787288	670238	542660	590892	314194	1923501	1120754	270655	1364227	710237	2404519	744831	3582039	1778770	491949	1987605	1776232	1577924	1203000	1326017	559499
56	N-methyl-GABA	Amino Acid	Glutamate Metabolism	39577	LC/MS Pos Early	100003152	2109	118.086	1119-48-8	70703	C15987		28654412	11302846	14617413	31168244	18077184	12375511	22578204	12511185	10941271	18104002	13471564	28172006	5435868	11913245	6548277	3791132	2966532	3708040	4311146	13941481	7.39693e+06	4420804	6441310	2601094	9462612	3.04397e+06	3266832	9406370	6236771	5261837	25603608	20621284	11275417	3755387	17504898	11716043
395	N-methylproline	Amino Acid	Urea cycle; Arginine and Proline Metabolism	37431	LC/MS Pos Early	100001956	1335	130.086	475-11-6	557			1401222	690447		2.58341e+06		774672	1629208	1800268	208904				860983	1248283	1273541	348839			477302	1749315		901954	1018211	813380	1611523		1242348		1072400	1353033		456009	1367833	3728234	2146349	1942380
397	N-monomethylarginine	Amino Acid	Urea cycle; Arginine and Proline Metabolism	43586	LC/MS Pos Early	100004488	2845	189.135	53308-83-1	132862	C03884	HMDB29416	2712622	1.68641e+06	2.08736e+06	3134815	2434805	1572359		1075124		2579943		2506732	1380893	2206656	1364373	2478733	2359230	1347673	2283699	1786379	2381535	1402547	1072574	1.0314e+06	1.29463e+06	1386864	2.0824e+06		1524910	1408968	1749970	2112812	2211412	985123	1.66673e+06	2090324
1695	N-myristoyltaurine*	Lipid	Endocannabinoid	61825	LC/MS Neg	100005829	5405	334.206		3810823			279823	369434	400941	165182	259464	262447	173062	141012	186824	149279	128117	183469	135045	331692		279793	192691	161096	126400	112619	345880	275157		375792	171944	556545	134012	381781	330930	104581	371288	240916	294466	141240	310428	196933
1697	N-oleoyltaurine	Lipid	Endocannabinoid	39732	LC/MS Neg	100003119	5610	388.253	52514-04-2	6437033			1.956e+06	2031748	1492183	1138555	2340979	1322879	1389264	1723484	1087418	993855	905529	1354396	2262436	3.95811e+06	1082408	4.16253e+06	1561529	1400699	1589679	1014859	4790728	2560148	919126	3352049	1509563	6924746	1738004	6229979	2836654	978676	4699035	2729459	4187773	2010334	2470343	776094
1205	nonadecanoate (19:0)	Lipid	Long Chain Fatty Acid	1356	LC/MS Neg	892	6068	297.28	646-30-0	12591	C16535	HMDB00772	7.42131e+06	6.83255e+06	5396997	6579789	8881361	5881323	6.46838e+06	4539332	5048723	7027160	4873103	5577154	5913951	8175051	4818188	9963148	2912992	4790628	5020755	2986943	7491503	5160451	2745215	7664077	5634015	10842154	4906790	8568184	10196493	3127744	8.33199e+06	9559318	7116396	5224190	4112443	4557883
156	noradrenaline	Amino Acid	Tyrosine Metabolism	1580	LC/MS Pos Early	1103	2065	152.071	51-41-2	439260	C00547	HMDB00216	8785716	6011735	6738786	8576737	9162404	6226381	8181998	8206468	3004342	4305038	6405449	7.85242e+06	3446563	2138828	1032584	991801	1315406	1408943	635575	1023905	957343	1075213	2514359	1142131	4436264	585282	694707	2354667	4551966	2253245	4.03747e+06	3646888	2163154	5046652	6636999	3497404
2441	N-palmitoyl-sphingosine (d18:1/16:0)	Lipid	Ceramides	44877	LC/MS Pos Late	1518	2893	538.519	24696-26-2	5283564		HMDB04949	2396375	3343298	2410393	2772478	3042130	3407568	2272940	2422713	2843076	2157261	2012888	3034862	3505141	3.95403e+06	4437472	7613896	8038979	5824427	7119050	3901209	5421275	3497589	4423040	4787303	6342694	4214912	5511904	5011583	3523670	3244879	3.7117e+06	2967075	3894505	4.15319e+06	3445965	3.93312e+06
1699	N-palmitoyltaurine	Lipid	Endocannabinoid	39835	LC/MS Neg	100003239	5560	362.237	83982-06-3				1.58116e+06	1770765	1768269	690292	1835966	1121424	1040596	1227116	1084417	1035068	837816	1288192	1.65907e+06	3204423	970676	3743578	1598132	1279376	1112832	716152	3.96157e+06	2005985	701663	3144368	1430111	4918277	1261599	5347288	2595125	987266	3786711	2427826	3651121	1524835	2049409	877038
2444	N-stearoyl-sphingosine (d18:1/18:0)*	Lipid	Ceramides	54979	LC/MS Pos Late	1547	3392	566.551	104404-17-3	5283565		HMDB04950	1761007	2377222	1.85295e+06	2422274	2577071	2419272	2455344	2247697	2357499	1.91904e+06	2.06017e+06	2555463	1143202	1828905	1634972	2312309	2035829	2402535	2472323	1372777	1618237	1266807	1508490	1497038	2368471	1623358	1610229	1731863	1589691	1130878	1.84008e+06	1855609	1270288	1443394	1530509	1459049
1698	N-stearoyltaurine	Lipid	Endocannabinoid	39730	LC/MS Neg	100003240	5782	390.268	63155-80-6	168274			2377046	2909280	3354341	1.46629e+06	3235537	1867297	2589358	1.67482e+06	1678098	2018368	1.51874e+06	2444007	2895948	5408843	2383671	5621511	3.12823e+06	2655650	2589273	2349573	3767231	4184599	2243217	4783910	2583323	5.76302e+06	2258154	4960858	4980493	2085759	4031188	3092342	3867864	2396565	2951540	1643619
1456	octanoylcarnitine (C8)	Lipid	Fatty Acid Metabolism(Acyl Carnitine)	33936	LC/MS Pos Late	100001247	950	288.217	3671-77-0	123701	C02838	HMDB00791	14680838	16086432	16910958	38185040	11636298	25298374	25290720	33018124	21344500	7247909	35729248	45741676	2038624	7824277	3853928	13043206	5.56633e+06	10668903	4139256	7577738	11071579	8436567	4722699	5628649	7535568	23090124	2962179	13110858	5697665	1871316	8890803	19422464	4604960	6180391	11641095	4509351
1198	oleate/vaccenate (18:1)	Lipid	Long Chain Fatty Acid	52285	LC/MS Neg	100008930	5655	281.249					2303434752	1896992384	1002605632	1620154496	1496449536	823242880	1455737984	723358144	631210112	1586623744	903106496	1140379264	1319042688	1182512640	372899360	2413613312	544789376	505740096	749587712	308336672	1640222208	1196803072	153216512	1056646656	507978944	1807798144	1051668160	3487941376	1939970944	469691488	1924245120	2343136768	941702208	1148979200	722377920	481292736
2398	oleoyl-arachidonoyl-glycerol (18:1/20:4) [2]*	Lipid	Diacylglycerol	54961	LC/MS Pos Late	100010937	2990	660.556				HMDB07228	3.13317e+06	5119627	2919655	4443330	4623730	2804816	1266939	1.93794e+06	2918723	6.64437e+06	1733833	2599664	2319713	1859588	1238588	2421112	2.8854e+06	3122642	3755334	1268189	1.72151e+06	2338352	923681	1658490	4145625	1386458	3189708	3.72106e+06	3477589	1411566	2587740	4666714	2794739	3.13497e+06	2709726	2970893
1471	oleoylcarnitine (C18:1)	Lipid	Fatty Acid Metabolism(Acyl Carnitine)	35160	LC/MS Pos Late	100001501	1423	426.358	38677-66-6	6441392		HMDB05065	150123696	196006096	127098648	281313440	208904544	230037888	156887760	290615008	152320384	59869812	224684864	83793296	43378800	52192348	25905184	134826784	34865064	72253256	46046612	38743096	144961312	79169696	21246764	47810536	52515352	200342000	39598960	125559848	32722164	21761326	92744064	211903088	39079792	47986960	80069560	40388496
1518	oleoylcholine	Lipid	Fatty Acid Metabolism (Acyl Choline)	53260	LC/MS Pos Late	100009331	1449	368.352					2617428	2661034	3425215	3200367	2124845	4394628	2501227	2332176	3156919	1585370	2424076	1906843	1.02112e+06	1843878	1608456	3260977	4490262	3692622	2131251	1089894	4938562	1617137	1525472	3159326	1436073	3701751	1719635	1342985	1648520	939831	2715729	1774120	645038	1539792	1755106	678958
2384	oleoyl-linoleoyl-glycerol (18:1/18:2) [1]	Lipid	Diacylglycerol	46798	LC/MS Pos Late	100002989	3115	636.556	106292-55-1			HMDB07219	578447	1098906	233508	901585	579326	301931	494120	273653	277870	661113	181165	426161	515334		112642	815195	237387	288568	188760			303727			210516	218330	510578	1255795	328947		165237	787251	149607	588514	174968
2385	oleoyl-linoleoyl-glycerol (18:1/18:2) [2]	Lipid	Diacylglycerol	46799	LC/MS Pos Late	100002990	3223	636.556	104346-53-4			HMDB07219	7694771	13642798	4082188	11165428	6976091	5919633	5848367	4569088	4637786	9940083	3.58094e+06	6924526	6225718	2873800	2394270	9438538	3322548	4459839	5107736	1290600	2984375	5460388	741288	2495616	4322947	3600530	9283313	15805824	5884408	2.66034e+06	3742287	8921717	4163141	9780405	3418139	3.67251e+06
2382	oleoyl-oleoyl-glycerol (18:1/18:1) [2]*	Lipid	Diacylglycerol	54946	LC/MS Pos Late	100010919	3695	638.572				HMDB07218	1212385	1413303	213372	1697305	334888	559735	1008490	152305	336599	674948	272462	513413	823031				235402	402788		106173	466036						1204024	2047296	586302		151243	1549286	445809	1428621
177	O-methyltyrosine	Amino Acid	Tyrosine Metabolism	37451	LC/MS Pos Early	100002078	2790	196.097	1080-06-4	76957		HMDB14903	2808079	1.87124e+06	2178083	2531820	2888400	2243822	2242613	2083020	2293676	2423831	1.9606e+06	2587502	3302023	4558991	4414130	4260722	4586393	3087855	4863934	4950562	6349539	6076604	4378753	4007166	4093067	3824227	3343238	3022261	4726185	4259935	2913354	2561240	4927245	2123411	3185540	4277543
448	ophthalmate	Amino Acid	Glutathione Metabolism	34592	LC/MS Pos Early	100001311	2085	290.135	495-27-2	7018721		HMDB05765	1719017	1975417	2444223	2773289	1878273	2733718	3038752	2193500	1359867	1.80344e+06	2221899	2780690	3118547	4697444	5202454	26203588	8728328	3867189	8458153	3685235	10018818	3622022	4469543	3712540	4651618	10427005	4558564	4446093	1862855	3088737	2494423	3056306	6293020	2894663	4733244	3320322
371	ornithine	Amino Acid	Urea cycle; Arginine and Proline Metabolism	1493	LC/MS Pos Early	444	2800	133.097	3184-13-2	6262	C00077	HMDB03374	37612476	22299252	26732144	36691620	26442786	43369240	37016780	23422212	23147692	34561228	28060308	48277568	51939312	29206554	80866224	118757992	98415232	70999120	42176060	45452232	82893096	51528032	90424480	39971416	35339392	29734536	47952592	38667760	68538288	63785348	39492204	41497560	33007432	48952632	36948284	30031328
3483	orotate	Nucleotide	Pyrimidine Metabolism, Orotate containing	1505	LC/MS Polar	445	1638.1	155.01	50887-69-9	967	C00295	HMDB00226	3422250	2456619	2741193	3434164	3212689	2002322	3765221	1935062	1690986	2.0682e+06	4636941	7156482	8.10485e+06	5842088	5298277	29560934	13076358	10182669	7680422	5.91481e+06	18778920	5837811	3604937	9597822	4271932	8431058	7236712	8894968	10163642	4704602	5746378	6532727	5091100	6390107	6469349	6.59054e+06
3485	orotidine	Nucleotide	Pyrimidine Metabolism, Orotate containing	35172	LC/MS Polar	100001416	2250	287.052	314-50-1	92751		HMDB00788	1674067	1.01184e+06	1099962	2268082	1465404	1.00302e+06	1675833	1167068	1078910	956039	1058370	1761534	2.07841e+06	2079260	1929350	1540368	1526909	1.98916e+06	2580948	2877599	2488222	2432253	1673798	1764753	2.02192e+06	1658670	2.0555e+06	2158882	2099324	1959229	2259839	2034747	2126458	1438864	2202359	1857091
4772	O-sulfo-L-tyrosine	Xenobiotics	Chemical	45413	LC/MS Neg	100005384	990	260.023		514186			34534	22032		56022	44304	32902	45542	42782	30247	40528	44760	63177	106984	124799	142526	162702	164391	101385	169346	143452	151673	126164	139371	79876	96366	93024	154165	110741	103491	107718	96267	66688	139868	88250	96363	124130
1190	palmitate (16:0)	Lipid	Long Chain Fatty Acid	1336	LC/MS Neg	424	5618	255.233	57-10-3	985	C00249	HMDB00220	3285120000	2712612608	2321241344	2549610240	2701155328	2002318208	2334276864	1982449536	1797120640	3101398272	2007554304	2444140032	2345690368	3185179136	1495574528	3063896320	1623194752	1558588672	1755334784	1294870272	2921656832	2286007808	1106833664	2530603264	1576829312	2990130688	1879064704	4051422464	3711415040	1711309696	3266179328	3497724672	2356609536	1886651392	1883749120	1538992256
1191	palmitoleate (16:1n7)	Lipid	Long Chain Fatty Acid	33447	LC/MS Neg	452	5475	253.217	373-49-9	445638	C08362	HMDB03229	111865072	85456144	55371752	88091656	97142208	46170056	66248080	54290604	46353536	83240800	61576464	66974016	94025456	90147600	30352496	130544536	58571900	53368548	41506624	28470424	145070336	64080824	19609674	69185248	38178264	95787648	69273952	217625184	124862872	46042232	94496280	139767088	53305448	103004160	45511624	37677240
1466	palmitoleoylcarnitine (C16:1)*	Lipid	Fatty Acid Metabolism(Acyl Carnitine)	53223	LC/MS Pos Late	100009406	1357	398.326		71464547			27289208	37323664	24877462	86386944	34541140	50356704	38333464	104883648	52732820	9286638	80350680	13912496	7979466	14171008	6189353	38924500	9025780	24783876	8034020	8788081	34959288	17188038	5989830	11371781	13285540	56330372	8057297	31151472	5232812	2737939	24925810	57883168	8872004	10464915	15995492	7169008
2370	palmitoleoyl-linoleoyl-glycerol (16:1/18:2) [1]*	Lipid	Diacylglycerol	54967	LC/MS Pos Late	100010930	2664	608.525				HMDB07132	508009	912623		900391	720575		344905	473526	300135	746806	284125	691523	623132	296584	75395	881780	513534	626974	133865		350525				343612	203430	939671	1591853	498757	251383	352223	1184108	472305	1925507	151622
1519	palmitoloelycholine	Lipid	Fatty Acid Metabolism (Acyl Choline)	53257	LC/MS Pos Late	100009334	1385	340.321					1187472	1171676	2098856	1405013	1119767	1968529	1284281	965491	1653345	728252	1379031	983236	334493	819959	585705	1559758	1490519	1598051	663130	460729	2307368	697061	778992	1388280	647855	1887894	741169	555246	780277	393581	1499404	1004653	306909	718833	906135	337753
2514	palmitoyl dihydrosphingomyelin (d18:0/16:0)*	Lipid	Dihydrosphingomyelins	52434	LC/MS Pos Late	100008954	2290	705.591		9939965			5550203	7.46278e+06	5921455	7181386	5122463	5547161	4.06832e+06	4840990	5662545	6297652	4468599	7.36325e+06	7153357	6754758	11318466	14167074	18689024	10433929	20940464	11440468	11040964	7222277	10417799	9837783	11484603	13640507	15280787	12878331	7361348	5179711	7190369	5438640	9141877	7716816	6151536	8534332
2518	palmitoyl sphingomyelin (d18:1/16:0)	Lipid	Sphingomyelins	37506	LC/MS Pos Late	100002107	2168	703.575	6254-89-3	9939941			245500768	249431232	227218672	254295456	233418960	249191056	218785360	194471360	227194688	222519280	184824480	275389248	259995008	301049888	395077056	344162912	451453696	337118656	434547072	365513824	364140352	310928736	352555872	349860224	389215168	353431744	368790400	344508928	272901376	257948464	259114176	216570496	315105824	256904576	269499264	297772896
2373	palmitoyl-arachidonoyl-glycerol (16:0/20:4) [2]*	Lipid	Diacylglycerol	54958	LC/MS Pos Late	100010925	3015	634.541				HMDB07112	1152625	1703751	1139551	1042276	1398402	916149	429355	815622	1246167	2037576	769717	883929	1147809	809731	788791	1713963	2154768	2367381	2691851	747935	938842	993016	674057	1017831	2083182	621029	1513564	1822237	1770472	714549	1151438	1575572	1264625	1873244	1120112	1131779
1465	palmitoylcarnitine (C16)	Lipid	Fatty Acid Metabolism(Acyl Carnitine)	44681	LC/MS Pos Late	100000776	1425	400.342	6865-14-1	461	C02990	HMDB00222	100266456	194121184	121053312	288258720	189988720	206655712	112959552	336820448	170986144	43290544	251376640	104615136	40855872	66658728	37045576	157677248	73653760	129530416	37563872	32808352	146606032	77866168	45974864	75596440	71142344	200144288	29597236	99791792	28221508	23424036	87767680	206762208	60604056	50881456	73522992	35814232
1517	palmitoylcholine	Lipid	Fatty Acid Metabolism (Acyl Choline)	52944	LC/MS Pos Late	100009233	1482	342.337		151731			763977	1071160	1950486	681408	817393	1.75926e+06	634779	814623	1099404	673687	922332	738813	426851	834649	630379	955113	1.61659e+06	1.53931e+06	568138	289601	1542566	606607	606673	1126386	607461	1089683	541255	420042	753445	372251	1006964	785034	187830	548595	786596	299156
2375	palmitoyl-docosahexaenoyl-glycerol (16:0/22:6) [1]*	Lipid	Diacylglycerol	57373	LC/MS Pos Late	100015618	2749	658.541				HMDB07121	1.03609e+06	2189949	1274513	1.6484e+06	806979	889120	829429	818139	476418	1930273	239817	605367	800977	773247		1048026	700969	760101	1075681	364037	305282	241730		534188	762233	414723	591571	870090	483600	206509	979152	1.71102e+06	818510	756105	1139673	1171027
2376	palmitoyl-docosahexaenoyl-glycerol (16:0/22:6) [2]*	Lipid	Diacylglycerol	57374	LC/MS Pos Late	100015619	2830	658.541				HMDB07121	2730569	2876669	2034534	2919293	2413706	2099842	614182	1075932	1665849	4198517	694633	1685521	1540356	1279401		875328	1180633	1123199	1493316	571111	890856	1876095		663294	2349757	575810	1282337	1178444	2813620	767956	1720062	2425412	1.75839e+06	2326102	2563490	1677230
2365	palmitoyl-linoleoyl-glycerol (16:0/18:2) [1]*	Lipid	Diacylglycerol	52633	LC/MS Pos Late	100009052	3080	610.541		9543695		HMDB07103	240686	638159	155858	417981	451794			256046		336599		220418	235960			304496	100971								244624		274599	568856				426211		279843
2366	palmitoyl-linoleoyl-glycerol (16:0/18:2) [2]*	Lipid	Diacylglycerol	52634	LC/MS Pos Late	100009055	3197	610.541				HMDB07103	3.70556e+06	6230917	2257135	4630343	3737565	2518370	2208631	2602296	2.54715e+06	5297689	1422298	3688394	2446556	1409869	1426834	3422846	1720990	2411180	2514947	978678	1439298	1871024	693391	1203737	2389740	1424151	3703201	6168215	2959102	1291578	1462137	4367458	2151964	4547035	1604516	1586733
3604	pantetheine	Cofactors and Vitamins	Pantothenate and CoA Metabolism	57555	LC/MS Pos Early	100001495	2056	279.137	496-65-1	439322	C00831		7878010	3215180	1704735	6210177	2.91323e+06	2419523	4272652	4218870	2884891	3647435	3.03355e+06	5233818	2006618	2041815	4457621	4913761	4384750	2388312	2073772	1720484	3244022	2309513	3.21592e+06	3102310	3765290	2431507	1916141	2066343	1469079	979251	2683048	2561624	3655260	1331149	2109122	2544935
3597	pantothenate	Cofactors and Vitamins	Pantothenate and CoA Metabolism	1508	LC/MS Neg	1024	1498.7	218.103	137-08-6	6613	C00864	HMDB00210	186728112	192033728	186913120	190408400	213923632	229295232	188290960	198955776	176453872	213818368	159939568	244264288	198495344	167597824	161162448	225139472	200603376	187468848	183705936	170772336	203328896	188537264	134300992	172590480	91663808	179387008	122992752	197539184	171807136	140876032	213704480	197567376	137400912	151411664	212503536	171201872
186	p-cresol glucuronide*	Amino Acid	Tyrosine Metabolism	48841	LC/MS Neg	100006191	2420	283.082	17680-99-8	154035		HMDB11686	147764		36055	25238		20743		12681	35284		217149	13815	388756	47998	236620	1532567	1.74414e+06	147699	422790		710182	155535	425165	213240	172785	1199977	171477	170350	355964	414363	53519	79756		550429	67942	79863
3775	p-cresol sulfate	Xenobiotics	Benzoate Metabolism	36103	LC/MS Neg	100001315	2890	187.007	3233-57-7	4615423		HMDB11635	978223	144173	1124268	44112	107045	74592	54450	19046	223626	38548	624125	85747	689733	31327	234755	6448203	3.56205e+06	150259	1301011	57227	1233119	550809	191109	477925	150586	5537596	490842	357953	1139664	422488	55919	80269	34622	419125	65591	199539
1189	pentadecanoate (15:0)	Lipid	Long Chain Fatty Acid	1361	LC/MS Neg	980	5521	241.217	1002-84-2;10002-84-2	13849	C16537	HMDB00826	55725468	45116320	48638264	47078068	46621232	40243092	42093880	38290332	40473040	56772952	38756144	44368664	43680368	63892436	31150970	54439444	42634164	33059876	38286132	29220836	60204272	37463916	25197752	61368416	41184044	66932660	37297148	80020072	76406328	32060288	61441752	55582612	55143004	45029524	38142460	30457760
4867	perfluorooctanesulfonate (PFOS)	Xenobiotics	Chemical	57564	LC/MS Neg	100010955	5233	498.93	1763-23-1	74483	C18142	HMDB59586					41344			30585			60714	108427		34963	49562	73534	110214	112731	71984		80627	55587		84549		91555	60732		53374	40282	103754		72713	71420		41764
150	phenol sulfate	Amino Acid	Tyrosine Metabolism	32553	LC/MS Neg	100001510	2156	172.991	937-34-8	74426	C02180	HMDB60015	2388979	614288	1623741	877930	1230799	525235	661453	525721	913342	459128	1144846	2450785	2352708	763616	2152564	9865374	5927418	1596750	643211	1265416	734051	817453	2316965	968086	2856683	6238889	1254952	370826	1610812	1927655	61592	124877	446326	4349298	364605	866596
909	phenylacetylglycine	Peptide	Acetylated Peptides	33945	LC/MS Neg	100001275	2375	192.067	500-98-1	68144	C05598	HMDB00821	880620	183144	677862	618582	195491	298938	270138	309032	477870	185235	691779	343014	1666989	640358	1061942	2268786	6027179	1406887	1936921	337165	2755998	703732	1037652	1114371	1268462	6633612	1891626	886210	2557800	1962764	873557	1504796	403919	2437633	875028	1059582
117	phenylalanine	Amino Acid	Phenylalanine Metabolism	64	LC/MS Pos Early	460	2878	166.086	63-91-2	6140	C00079	HMDB00159	528500096	317946752	405545984	488232864	439461952	428951968	418052192	351258144	367185600	469382912	406156992	670792960	569077952	598761280	591030336	940611008	1011895936	847764480	793046592	538476096	1077603072	839546112	554386560	719727936	480410016	702274688	559833984	575383488	764690112	645645376	564784384	513514400	556500544	497210272	501680096	615531264
717	phenylalanylalanine	Peptide	Dipeptide	41374	LC/MS Pos Early	100003589	2909	237.123	3918-87-4	5488196			197517	143958	247293		308645	198030		109601	95071	206346		107637	236142	216715	116924	162913	242051		415104	282570	398545	506738	264956	158432	401219	158178	155470	117184	862017	464016			153544	49644	150912	296703
721	phenylalanylglycine	Peptide	Dipeptide	41370	LC/MS Pos Early	100003588	2898	223.108	721-90-4	98207		HMDB28995	1059902	979424	1029826	642349	1247079	1158500	511072	606140	830323	1218310	413360	770026	1187115	1293729	914266	1030002	961617	627886	2113230	1362755	1618717	2153685	1550137	921221	1596599	995357	1297511	1063496	2895271	1468906	598966	729172	933634	805055	963503	1932953
123	phenyllactate (PLA)	Amino Acid	Phenylalanine Metabolism	22130	LC/MS Neg	100000774	2208	165.056	828-01-3	3848	C05607	HMDB00779	180511	110714		132033	138334		137134	122403			172138	243626	203842	188270	120767	971482	687478	460729	254426	187687	247400	231207	214785	206376	231242	213529	345634	139990	358676	183206	165273	392774	275110	276434	198030	233802
1157	phosphate	Energy	Oxidative Phosphorylation	42109	LC/MS Neg	461	608	96.9696	7664-38-2	1061	C00009	HMDB01429	421521792	267705376	187623632	400695200	197514832	185546288	376912032	365913216	346057472	396177216	215893008	327890528	156863584	171107472	193496560	336748288	217946064	179174592	321629088	183074560	367869760	154799904	173813088	326338432	153649760	339314048	185037504	202089168	175383648	156838736	180040800	191934928	287933760	134880192	192213168	199802624
1750	choline phosphate	Lipid	Phospholipid Metabolism	34396	LC/MS Pos Early	267	700	184.073	72556-74-2	1014	C00588	HMDB01565	507739712	553768576	548592960	520460896	529950304	367025408	508840096	479092288	447621376	576323840	498031008	519925056	496105440	519274784	559520768	445447168	357539136	453690496	404674848	570177472	630686144	563802368	520469664	477950144	390653152	498867552	583738880	470737184	343885664	480590080	532636320	638080832	615649984	399990016	491316512	429618400
953	phosphoenolpyruvate (PEP)	Carbohydrate	Glycolysis, Gluconeogenesis, and Pyruvate Metabolism	597	LC/MS Neg	463	587.3	166.975	10526-80-4	1005	C00074	HMDB00263	2210261	5363305	3075286	1.53191e+06	1.87374e+06	11578574	1151216	5795808	5581381	4596442	4901557	9115155	8497532	5.83987e+06	6454717	1943404	3626547	8790421	4093279	6860314	4929637	7015067	8556526	5494938	5651190	5019396	5.75235e+06	10440064	4920531	6459987	3.70845e+06	10363154	3794334	9648956	5100471	5502174
1755	phosphoethanolamine	Lipid	Phospholipid Metabolism	1600	LC/MS Neg	1026	638	140.012	1071-23-4	1015	C00346	HMDB00224	9186092	10084536	9127390	10274113	8892538	7944813	8685491	8719480	8806106	8321836	7970245	12164734	18558242	17715260	20684118	29816656	32044112	20592896	27541880	17078636	32766712	24922636	18350438	22325184	17839648	29411116	25325652	16456325	13597180	15931796	17766600	11319289	20742686	13562369	14825211	17629370
3599	phosphopantetheine	Cofactors and Vitamins	Pantothenate and CoA Metabolism	15504	LC/MS Neg	100000328	1597	357.089	NA	987	C01134	HMDB01416	18180512	10881502	8767267	17999676	10708415	7869937	10043426	9747623	7849364	13426777	6801138	15191126	7702036	8152115	7.06068e+06	11469720	7378007	6.58436e+06	10647167	6.51815e+06	11692202	9052057	5757695	7.81843e+06	5274302	11123617	11444907	11517150	5151673	4570178	15358615	12123677	11680491	7140364	11740488	13074884
2430	phytosphingosine	Lipid	Sphingolipid Synthesis	1510	LC/MS Pos Late	469	1367	318.3	554-62-1	122121	C12144	HMDB04610	68332	70661	106636	69321	62249	141481	70764		61715	70641		106173	116655	102060	102796	125968	249213	108463	162042	72300	126280	88684	117512	77906	119524		139924		167313	108390	111213	163485	90423	134723	143580
110	pipecolate	Amino Acid	Lysine Metabolism	1444	LC/MS Pos Early	1025	2200	130.086	4043-87-2	849	C00408	HMDB00070	57667412	30096640	26324688	40678484	32650466	27689288	38451508	36336192	28771980	33905232	29995064	38558152	44926056	72077040	46494196	33108688	78591920	37467768	103055808	68687840	77914392	48885864	42258800	38086040	36767464	61319292	76284360	83464960	40194864	50627056	72234464	58755188	63853920	47336188	45911280	60283152
378	proline	Amino Acid	Urea cycle; Arginine and Proline Metabolism	1898	LC/MS Pos Early	480	1603	116.071	147-85-3	145742	C00148	HMDB00162	458831552	509275936	399143200	590693120	345505728	480035072	746116992	530738272	516550976	731208576	374903296	669427008	564451648	661205952	906974080	1334288768	937603712	738504192	823395392	901689984	1034123712	594238592	553732800	675087616	508838016	684364800	650148672	634649408	670468352	584709696	517703744	535665312	836817280	453353472	440382688	620120512
740	prolylglycine	Peptide	Dipeptide	40703	LC/MS Pos Early	100003674	2136	173.092	2578-57-6	6426709		HMDB11178	5680013	3649732	5008092	6991534	4893330	7165769	5158799	5.73339e+06	5364932	4831635	4096563	6498289	6765738	7.95372e+06	5172291	6.96654e+06	5199411	5120639	9412891	5823077	8277756	7.13789e+06	4.04845e+06	5248766	4834759	5850356	5350853	5092195	6444449	4896427	5593812	5936589	5988654	3.84347e+06	5634531	6.77646e+06
392	pro-hydroxy-pro	Amino Acid	Urea cycle; Arginine and Proline Metabolism	35127	LC/MS Pos Early	100001167	2128	229.118	18684-24-7	11673055		HMDB06695	2854012		1744770	2590843	1171704	2521349	2866994	2329419	2290884	1284815	4820684	5405164	7515155	5199776	8663383	7.74254e+06	10636664	7098374	11114852	5.71386e+06	9119668	9042919	10583812	6644607	7591658	6.80922e+06	8426020	3526150	8315483	8073651	5065055	4207518	7547000	4554819	3.07501e+06	5578940
1416	propionyl CoA	Lipid	Fatty Acid Metabolism (also BCAA Metabolism)	46323	LC/MS Neg	100000355	2009	410.563	108321-21-7	92753	C00100	HMDB01275						83433		62495	50628	55414	63425	147516		58717			97954	157929	56733			123021	43930				73746		368328	343810	68982	181815	82995	169789	277290
1417	propionylcarnitine (C3)	Lipid	Fatty Acid Metabolism (also BCAA Metabolism)	32452	LC/MS Pos Early	100001162	2590	218.139	17298-37-2	107738	C03017	HMDB00824	153231488	106965848	117098024	118041312	102185744	139532704	85404440	115366168	91170432	191134944	170985536	257332736	81540640	57185060	36372584	219420640	93074360	126751976	104037096	40227660	90215352	101961264	37146140	57037984	52937448	42413304	44645360	97862104	233491328	116350816	110885056	263965184	79144752	194127568	171524656	61233212
3497	pseudouridine	Nucleotide	Pyrimidine Metabolism, Uracil containing	33442	LC/MS Pos Early	821	800	245.077	1445-07-4	15047	C02067	HMDB00767	2314390	1481316	1603601	2016291	1508111	2.02522e+06	1889876	1.64386e+06	1.57028e+06	1685571	2395753	2.98002e+06	4.17131e+06	2534284	3173131	3366606	4770772	3332539	3594167	1873172	3040622	3084048	2739346	2772083	2271346	2.86766e+06	3420922	2418681	3.59186e+06	3017746	2691045	2668848	2.70108e+06	2405424	2380864	2411260
410	putrescine	Amino Acid	Polyamine Metabolism	1408	LC/MS Pos Early	49	3027	89.1073	110-60-1	1045	C00134	HMDB01414	1524431	1670861	1916411	1384161	1819488	1548974	1635801	1317529	1463642	1495817	1674898	1361835	6105156	3958506	5304938	4901461	5849419	4547596	3970558	5653087	7606519	4129846	3316908	4.0974e+06	3379429	6569932	4824099	5591041	3593809	5777459	5758784	5528375	6127548	2595125	5980487	5903017
3700	pyridoxal	Cofactors and Vitamins	Vitamin B6 Metabolism	1651	LC/MS Pos Early	491	2343	168.066	65-22-5	1050	C00250	HMDB01545	3182144	2368957	3272104	4206054	4173056	3900855	3352312	3080998	4656337	3129394	3007332	2720245	4709711	4687264	5199081	7.03318e+06	5089222	5305520	5222874	3309688	5872374	4.14214e+06	3.39185e+06	5615575	3330807	2843843	2402167	4873860	2561890	1.93521e+06	2342038	2253264	1.99662e+06	2212769	3.37869e+06	2734333
3699	pyridoxal phosphate	Cofactors and Vitamins	Vitamin B6 Metabolism	5331	LC/MS Pos Early	492	1367	248.032	41468-25-1	1051	C00018	HMDB01491		344884	345813	119747	187008				273378	270998	133486	248496	642055		326710	307584	207849	342892	394921	454855	392923	217657	228878	275636	221946	518696	307136	580868	88549	182543	239224	237118		293268	201673	300894
3697	pyridoxamine	Cofactors and Vitamins	Vitamin B6 Metabolism	2150	LC/MS Pos Early	568	2975	169.097	58052-48-5	1052	C00534	HMDB01431	26302048	17143428	11018908	25259018	14726286	15028182	23342258	21789312	18205234	19412998	20038286	18964742	8175539	10920266	21641548	17679244	15511177	9136954	8475160	13722785	11434668	9203169	15854286	14855310	19851040	9604128	6336663	12682937	10005746	7.14149e+06	8703406	12029413	10852263	6081639	12747846	9022712
3698	pyridoxamine phosphate	Cofactors and Vitamins	Vitamin B6 Metabolism	3138	LC/MS Pos Early	493	1932	249.063	529-96-4	1053	C00647	HMDB01555	11133527	10573007	10226834	12610450	10654739	9236203	9747286	9669556	9445356	10268341	9119017	11585964	7665743	9705604	6290641	7749868	5942314	6552208	9080838	8593383	8483261	8729028	5519018	6779766	5996557	8705512	8083952	10086868	8776859	6685511	10499341	10418715	6904056	7393545	11324519	8823609
3701	pyridoxate	Cofactors and Vitamins	Vitamin B6 Metabolism	31555	LC/MS Polar	100001121	846	182.046	82-82-6	6723	C00847	HMDB00017	1150171	681312	681310	308844	530395	407437	736519	357695		467379	431124	1412723	1092071	390214	283414	1439328	3176759	1581842	594932		511469		951981		1054288	458592	610068	301522	2396914	1355321	434247	196171		506663	510510
51	pyroglutamine*	Amino Acid	Glutamate Metabolism	46225	LC/MS Pos Early	100001540	1900	129.066	2353-44-8	134508			11669300	1630756	3137693	6866100	3291846	1154410	7677220	8.03588e+06	7.8477e+06	4718099	9083189	15103294		15769065	1564023		3642693	1607948	931982	2737928	3824035	952504	1749148	1158523	2665777		564578	5543561	682925	2144394	19099328	20867872	13510723	1.02248e+06	7255155	6262691
4215	pyrraline	Xenobiotics	Food Component/Plant	48428	LC/MS Neg	100001767	2304	253.119	74509-14-1	122228		HMDB33143	88264	41858		43069		72848	63624	79872	56585	34140	32404	56192	29313	23139	62495			28888	58514	70960		42346					53916		41647	46600	31596	35100	99431		12546	113468
954	pyruvate	Carbohydrate	Glycolysis, Gluconeogenesis, and Pyruvate Metabolism	48990	LC/MS Polar	823	1083	87.0088	127-17-3	1060	C00022	HMDB00243	23994912	22877668	16450961	21208176	19063248	22682632	20177340	21238646	18947288	23758462	14168094	21135098	25103694	26165782	40591436	32869020	20741448	17577868	29063450	27868756	29799468	25970812	21739338	33119764	19317340	27930946	20947826	18450224	20092848	12696662	17550564	17845854	24794188	19275700	21661560	25016588
4137	quinate	Xenobiotics	Food Component/Plant	18335	LC/MS Polar	100000442	2432.9	191.056	77-95-2	6508	C00296	HMDB03072	567022	187052	88959440	589506	146760	447707	741438	398924	487712	196355	280804	767172	256918	489298	995935			909543	1414002	1012933	195334	329285	406558	1221294	186242	367622	1267524	211915	829988	409445	290477	292800	570621	177417	285526	352099
3566	quinolinate	Cofactors and Vitamins	Nicotinate and Nicotinamide Metabolism	1899	LC/MS Polar	182	3000	166.015	89-00-9	1066	C03722	HMDB00232	339911		58181	206383		490102	399821	310967	189072		536528	288625	413461	570896	990227	1347033	2259762	643849	1527532	741526	1791388	943962	947902	1202701	375468	550571	831967	489256	308476	233181	412619	273630	939209	272702	260017	941406
3681	retinol (Vitamin A)	Cofactors and Vitamins	Vitamin A Metabolism	1806	LC/MS Pos Late	498	1636	269.226	68-26-8	445354	C00473	HMDB00305	368990	268103	240660	431861	309834	235651	309360	244212	242812	322669	196621	336916	398854	538849	596321	484420	582019	423537	835066	619386	644914	546014	402747	521199	528869	455593	526716	726152	381115	320074	444584	243270	662898	241683	513899	486273
973	ribitol	Carbohydrate	Pentose Metabolism	15772	LC/MS Polar	100000406	1789.6	151.061	488-81-3	6912	C00474	HMDB00508	256552	128469	152024	193016	192248		177155			223593	150691	311732	359312	152359	535207	923190	665099	335558	504080	169289	474890	182644	213114	439965	155106	219507	86618	144459	404792	182624	133086	129710	348026	216537	170075	359629
3594	riboflavin (Vitamin B2)	Cofactors and Vitamins	Riboflavin Metabolism	1827	LC/MS Pos Early	500	2292	377.146	83-88-5	493570	C00255	HMDB00244	1592352	1190293	1397456	1638697	1882019	1685871	1510339	1051374	1217118	1368493	1102088	1.70791e+06	1354936	1945597	1999525	2644137	2401445	1270295	1778299	1123418	1784823	1727549	1402358	1557441	1710357	1113922	820749	1193916	2104303	1422802	958598	1282084	2055511	1157020	1573097	1.69772e+06
974	ribonate	Carbohydrate	Pentose Metabolism	27731	LC/MS Polar	100001007	2425	165.04	5336-08-03	5460677	C01685	HMDB00867	4117278	1619041	2095210	2275518	1871030	1740132	2532545	2114557	1556458	2471564	2.6351e+06	2.07639e+06	2032918	2292990	2790763	5157222	5275880	3821736	3634961	3724295	3927304	4046996	3042273	2438883	1713370	4.14819e+06	3231903	2836382	2149471	1578048	2482928	2724916	5.37711e+06	1055574	2847223	2822947
972	ribose	Carbohydrate	Pentose Metabolism	1471	LC/MS Polar	914	1508.2	195.051	50-69-1	5779	C00121	HMDB00283	16178314	7.4645e+06	5857639	11236996	7892414	7026321	12554728	9154545	4860091	8322599	7.82668e+06	6667800	5690381	6932435	14642559	10490140	9319154	3648847	5281735	6694055	7169070	7.19587e+06	8180496	9906258	10858840	5752231	4389234	3477036	5061014	4094848	5107404	5421550	8547419	2627651	7.83531e+06	6281447
964	ribose 1-phosphate	Carbohydrate	Pentose Phosphate Pathway	1763	LC/MS Polar	219	4025	229.012	50-99-7;58459-37-3	439236	C00620	HMDB01489	142685040	143261296	109784344	135800032	146735184	90902064	117785736	86727184	102882200	154910992	80842776	164888416	90278272	85492528	118697408	105706800	114840184	67020284	106657280	168949968	140984224	88483112	91966928	168631424	63179812	141618032	88968520	117914840	90545072	59410620	107005704	85683920	99076488	76802952	132490376	91734136
963	ribose 5-phosphate	Carbohydrate	Pentose Phosphate Pathway	561	LC/MS Polar	19	4193	229.012	18265-46-8;108321-05-7		C00117	HMDB01548	3173060	3.32511e+06	8.0388e+06	3360928	16933536	6.11185e+06	4049098	2191037	13593003	4663339	1230274	13535463	6794142	11074476	4917283	8872209	2666971	8592785	1.67721e+06	5798135	5408296	12043189	3654951	4827250	12471704	2216739	10930919	3.32517e+06	4878588	10047761	7897514	14053252	10507066	3721692	18021076	13157325
999	ribulonate/xylulonate*	Carbohydrate	Pentose Metabolism	61858	LC/MS Polar	100019968	2350	165.04					7556722	5132817	6827345	6.67828e+06	5.83529e+06	5300312	6748118	6.24767e+06	4901875	4.15337e+06	6.9621e+06	11923589	4853337	7958967	5995916	4535196	3697796	3.63212e+06	5.8787e+06	7266109	5561102	6966623	7016062	3101611	3.18467e+06	3678082	3729069	5483552	2428299	5198727	6896778	9417477	11474354	2228533	8.03943e+06	5123380
962	ribulose 5-phosphate	Carbohydrate	Pentose Phosphate Pathway	1474	LC/MS Polar	296	3922	229.012	18265-46-8;108321-99-9	439184	C00199	HMDB00618	4.02713e+06	6.60465e+06	6271580	5089977	5183632	4293680	4150756	2488117		8807025	3.57693e+06	10380948	9469000	3030943	18351404	4125868	7.00554e+06		3743613		2710329		5928733	34469720		3969836		7.26074e+06	8252194	2511675	8838014	4123124		8942342	7517505	4235314
996	ribulose/xylulose	Carbohydrate	Pentose Metabolism	48340	LC/MS Polar	100006122	1400	149.046		5289590			2854615	1733393	1551034	2272054	2414848	1.53315e+06	2707496	1151428	1115284	2599898	906870	1144873	1108114	1269249	2.7679e+06	1700037	1013280		1360510	1.35601e+06	809284	1274924	1169981	1914875	1.69762e+06	558647	496441	772655	1280243	900037	732838	1097199	2107883	457955	1826850	1572299
339	S-adenosylhomocysteine (SAH)	Amino Acid	Methionine, Cysteine, SAM and Taurine Metabolism	42382	LC/MS Neg	197	1832.4	383.114	979-92-0	439155	C00021	HMDB00939	1775808	1191284	1484611	1.99675e+06	1589376	1422211	1.78927e+06	1496004	983657	1740055	943183	1636897	1086969	1698775	1581423	2019541	1463905	921541	1996108	1089238	1910789	1199984	820302	1545802	1117136	1528497	1299169	1424846	1608421	1203631	1305848	1394219	1325441	997251	1.49486e+06	1716951
338	S-adenosylmethionine (SAM)	Amino Acid	Methionine, Cysteine, SAM and Taurine Metabolism	15915	LC/MS Pos Early	1263	3002	399.145	24346-00-7;86867-01-8;86867-0108	34756	C00019	HMDB01185	10728348	10035663	11973336	10816876	9585579	10893878	10597005	9265543	8810225	12865630	6699746	10197352	12805428	11612256	11664534	14948496	12094253	8269697	16270997	13090969	19283640	12425161	8592896	9643258	9080304	14414686	14698258	20048776	13787804	9807477	10991830	11449446	10956600	7.99636e+06	13527630	12258465
4693	salicylate	Xenobiotics	Drug - Topical Agents	1515	LC/MS Polar	501	802	137.024	69-72-7	338	C00805	HMDB01895	3601354	716589	1881498	1813802	686127	1008669	2378603	1.75734e+06	1148279	1908799	1961098	3789162	429788	772497	1.44273e+06	203687	244058	602226	490503	2224558		679980	527758	198321	248936	365293	466864	290859	583081	422525	1397811	1800816	3428354	298602	461012	1181530
998	sedoheptulose	Carbohydrate	Pentose Metabolism	53237	LC/MS Polar	100002619	2255	209.067	3019-74-7	5459879		HMDB03219	3346174	2898310	6.92252e+06	4947526	6131039	6060089	2740007	3693369	3.74481e+06	4.17076e+06	2897410	5381512	6.46606e+06	8829022	12635772	2647629	2714883	6.83195e+06	10534584	13795825	5254745	12790929	9869707	6.48734e+06	9363489	8432890	8748128	4214179	6266635	9785025	6821676	5119962	18856684	4159545	6.84731e+06	6.70679e+06
966	sedoheptulose-7-phosphate	Carbohydrate	Pentose Phosphate Pathway	35649	LC/MS Neg	100001628	599.6	289.033	2646-35-7	616	C05382	HMDB01068	1242326	2753167	4745033	629318	4868988	3970568	864279	1256527	2428105	1384352	2353802	4173742	7215510	7012040	7068386	1741274	1880413	4469532	6928981	5106528	3232507	7018686	4653511	2458497	4346752	2939059	5830530	4880592	4052943	4887940	4830752	4319932	8807202	3406067	5796945	7335767
9	serine	Amino Acid	Glycine, Serine and Threonine Metabolism	1648	LC/MS Pos Early	503	1239	106.05	56-45-1	5951	C00065	HMDB00187	81689904	94169776	133556976	150781120	125811680	141532512	197297824	83737896	88456640	194567584	76800864	115439216	117271776	150652336	157050784	91976968	138383744	83815632	145809008	149055712	240431984	76182128	75341192	95132208	131962480	108614832	154067152	326746592	107844520	99571864	225906960	171913824	144228800	64470760	154849760	136255904
232	serotonin	Amino Acid	Tryptophan Metabolism	2342	LC/MS Pos Early	504	2550	177.102	153-98-0	5202	C00780	HMDB00259	3979055	2448859	2189882	5139939	2728930	3887796	5967734	5262653	1485949	3865050	3593596	3996914	1109518	1624962		131529	1479427	899279	237527	492044	1711411	2.05852e+06	499143	549106	1758497	473900	668141	2011717	8371490	2009902	5653751	3210539	903209	1439759	15734479	903683
439	S-lactoylglutathione	Amino Acid	Glutathione Metabolism	15731	LC/MS Neg	1343	1248	378.098	54398-03-7	440018	C03451	HMDB01066	841887	3304272	2740495	789212	2155003	1459003	375916	1551881	2.07575e+06	1.83429e+06	1246354	2764192	6825675	3.69108e+06	17087482	1174896	990513	2445241	15594218	6877716	4581909	4.10169e+06	4220525	3247216	2261338	4881509	6997886	4756737	761423	2436842	2147166	1947993	4681395	3128294	3.78469e+06	3686673
349	S-methylcysteine	Amino Acid	Methionine, Cysteine, SAM and Taurine Metabolism	39592	LC/MS Pos Early	100002749	1955	119.016	1187-84-4	24417		HMDB02108	724285	904494	1429064	974996	1029047	1045364	1383637	631696	496311	866066	1495772	1267770	1421893	1497095	1692096	995292	799246	1059927	1084081	1138464	599222	827756	1390969	608021	1679076	943815	951667	1373094	1108323	1521131	1805333	1725154	1690244	1146333	2072622	1005247
438	S-methylglutathione	Amino Acid	Glutathione Metabolism	33944	LC/MS Pos Early	100001259	2200	322.107	2922-56-7	3605667	C11347		373378	324338	252777	390628			193711	215983		273784	143668	259552	586259	512348	622430	748651	698367	323538	741349	789718	767464	521111	527127	398086	401245	754406	837349	528751	168505	569868		376796	427425	133741	516166	224085
413	spermidine	Amino Acid	Polyamine Metabolism	485	LC/MS Pos Early	50	3355	146.165	124-20-9	1102	C00315	HMDB01257	39078452	29841774	68606832	20521408	50002544	40469736	42408320	23263628	39812028	30619182	26235868	37757508	153076496	101117048	106941160	79366424	82337808	97697256	103214072	118214544	248912944	136732928	101476784	95125224	87983728	140885344	154870240	139821136	101122912	155167248	84534160	90437264	142862592	116593656	160763312	117278048
2429	sphingadienine	Lipid	Sphingolipid Synthesis	57426	LC/MS Pos Late	100015643	1350	298.274	25696-03-1	6449795			9463312	14869503	20874506	15923209	20904420	31577018	10120271	13061255	13403148	11312517	9498693	12836202	18873152	22095418	21159800	16693918	15321838	14182683	25775568	14772297	16427928	18728332	17536776	14254748	18157456	16426702	23817676	10531992	21070508	17282940	12782459	10899271	19992014	13925207	14835638	14110021
2427	sphinganine	Lipid	Sphingolipid Synthesis	17769	LC/MS Pos Late	313	1413	302.305	3102-56-5	3126	C00836	HMDB00269	833593	897005	962042	654215	905118	947454	751880	460177	634093	1140823	521421	784347	1286828	1579126	1147661	2645174	3468131	1437736	2527220	836900	2630973	996651	831016	980445	2197853	1523688	2281863	3409343	1967888	863054	1079478	934121	821675	1249601	2285323	1141096
2529	sphingomyelin (d17:1/16:0, d18:1/15:0, d16:1/17:0)*	Lipid	Sphingomyelins	52433	LC/MS Pos Late	100006314	2082	689.559	121999-58-4				3906187	5521839	4931782	5653941	5139430	5289787	3585797	4213415	4938349	4529799	3552904	4757706	3882946	5.23317e+06	6105203	4911041	7252049	5060786	8416827	7032343	6280192	5126986	5313690	5358940	5865080	4952957	6.17126e+06	6879035	5671662	3794670	3569719	3253615	5045078	4512091	4556228	5600192
2516	sphingomyelin (d18:0/18:0, d19:0/17:0)*	Lipid	Dihydrosphingomyelins	57473	LC/MS Pos Late	100009027	2362	733.622				HMDB12087	3885481	5984778	4170821	4915016	3604933	3387290	2887610	2622465	5262916	4786365	2545731	5194645	2986213	3112751	5175394	9014636	11323647	6420526	21540108	7144640	5316147	3247980	4168365	4751796	5744843	14374337	15135796	8744725	2801496	1913998	3.51641e+06	2768589	3547499	5166845	3516690	4383590
2517	sphingomyelin (d18:0/20:0, d16:0/22:0)*	Lipid	Dihydrosphingomyelins	57476	LC/MS Pos Late	100015786	2600	761.653					387541	434422	259217	328229	314510	219298	199395	226378	522544	399182	187265	342236	448358	227711	599114	616192	714328	472331	1263108	731683	499698	250893	603707	300703	427340	912266	1221073	474986			303403	246748	426049	387672	321111	336453
2527	sphingomyelin (d18:1/14:0, d16:1/16:0)*	Lipid	Sphingomyelins	42463	LC/MS Pos Late	100004328	1998	675.544		11433862		HMDB12097	2.3584e+06	2397319	2283595	3.38741e+06	2607898	2904057	2021479	2559205	2336327	2163446	1567641	2620339	1879258	3059879	2292692	2378229	2931432	2301555	2719140	3505154	2807327	2223345	2.01157e+06	2104870	3.14817e+06	3079308	2305747	3024965	2149432	1.84014e+06	2330665	2394711	2061273	1735086	2084049	2.61466e+06
2532	sphingomyelin (d18:1/17:0, d17:1/18:0, d19:1/16:0)	Lipid	Sphingomyelins	52615	LC/MS Pos Late	100008920	2312	717.591	121999-64-2				15915641	21294140	19335202	23096006	18647664	16406637	15954164	14063727	19280096	18362570	12271874	19170216	14553269	13710885	26099136	17752708	22717172	18519592	38771516	22697948	22100830	14926246	22247002	20650964	21054064	16533432	21220412	23481164	16740054	10358385	14561859	11421648	14699773	17520180	16259696	16428506
2533	sphingomyelin (d18:1/18:1, d18:2/18:0)	Lipid	Sphingomyelins	37529	LC/MS Pos Late	100002106	2167	729.591	108392-10-5	6443882		HMDB12101	32675298	33110206	32460386	31466886	43815088	31918510	28303320	30853068	27528212	28561656	26820534	31893790	19196648	28761166	26896504	27015720	30235404	30810504	40234584	29359524	31950514	25669588	22840516	26536224	35014632	35708620	40679260	26611826	22622942	19307336	25173416	26315604	25210992	23067058	30343730	25581258
2534	sphingomyelin (d18:1/19:0, d19:1/18:0)*	Lipid	Sphingomyelins	57475	LC/MS Pos Late	100015787	2330	745.622					11738474	18555508	16464928	18868916	16903412	15244810	12655818	14423969	16217284	17472720	10910786	15712253	6.67923e+06	8457036	9566555	7057023	9366325	11459341	18489360	10153638	10302825	7197172	7895268	8871774	10987362	9077936	13470671	18623996	9876499	4311348	9929141	10580650	5060732	12494600	11373248	9359968
2535	sphingomyelin (d18:1/20:0, d16:1/22:0)*	Lipid	Sphingomyelins	48490	LC/MS Pos Late	100006290	2685	759.638				HMDB12102	66798148	82334264	73519464	93512056	84333328	77305720	67263448	72793056	78077024	86264384	54657924	88667800	34802024	44427380	38992688	31902264	39501712	51262248	63779288	46615388	42053256	35076360	35769620	34351004	59884684	39385772	53955372	76863744	44332916	24818512	62967496	56337000	27455766	53331848	57247436	52169000
2536	sphingomyelin (d18:1/20:1, d18:2/20:0)*	Lipid	Sphingomyelins	48491	LC/MS Pos Late	100006292	2383	757.622	222403-67-0				25083236	29250396	29008548	27215792	35165172	31395866	23699340	32837756	23055370	25931816	26533478	29789346	16899580	22720712	13483541	10507595	12317654	18243180	17297302	17598714	16389182	17082244	14249567	13656976	21988478	15054476	23737332	23271478	21855672	15059447	27756346	25628398	15507179	22500984	27636862	23160848
2538	sphingomyelin (d18:1/21:0, d17:1/22:0, d16:1/23:0)*	Lipid	Sphingomyelins	52495	LC/MS Pos Late	100009025	2793	773.653					4459562	7.83614e+06	7856927	7.29608e+06	5607394	7.36394e+06	6112829	5645525	6547138	7102408	4932949	6534473	4409209	4312978	3628504	3042921	3198683	5342657	5593990	4400730	5397492	4469109	3285136	3553160	4501249	3891401	5375730	9388326	6903303	3648402	6467784	4805359	2639233	8396752	6.1486e+06	5110840
2540	sphingomyelin (d18:1/22:1, d18:2/22:0, d16:1/24:1)*	Lipid	Sphingomyelins	48493	LC/MS Pos Late	100006295	2666	785.653				HMDB12104	18369086	34025456	26629684	26838872	25345682	31532448	19796512	22595038	21111680	26253864	18322468	27755082	22287160	18971364	23748140	17765144	21354456	30646958	35631992	26151318	26359708	18921056	18177092	21471048	25996786	24875122	36960016	37235636	23548418	14693885	25291564	18514820	15861807	28287488	24275894	27708482
2541	sphingomyelin (d18:1/22:2, d18:2/22:1, d16:1/24:2)*	Lipid	Sphingomyelins	57477	LC/MS Pos Late	100006296	2209	783.637					1033226	1.77265e+06	1609122	1037004	1260704	1789969	1006674	1111133	992918	1404935	1281787	1579130	1999744	1683487	1452839	1713139	1.93305e+06	1884674	2131203	1797506	1933642	1344801	1330810	1.78623e+06	2078800	2283512	2526081	2208052	1586328	1468518	1480416	1066150	1485608	2041825	1648715	1.82025e+06
2543	sphingomyelin (d18:1/24:1, d18:2/24:0)*	Lipid	Sphingomyelins	47153	LC/MS Pos Late	100005986	3033	813.684	94359-13-4			HMDB12107	34525708	35174192	28422368	39250360	27710728	32133880	29198308	20477528	31275168	31578046	22058656	35463084	29465408	27708090	58538640	35869560	61808988	54712184	98629456	53081844	45800748	31965644	42682056	45961864	63520532	51647172	63526156	50038400	27768442	25103308	34057288	25722860	39512612	33017618	34420404	31403636
2545	sphingomyelin (d18:1/25:0, d19:0/24:1, d20:1/23:0, d19:1/24:0)*	Lipid	Sphingomyelins	57478	LC/MS Pos Late	100015792	3500	829.716						428399	319202			475787			466058	472747		325474		149979	354751		160729	226515	166470	165615		115880				114485	235057	260313						225084		198876
2531	sphingomyelin (d18:2/16:0, d18:1/16:1)*	Lipid	Sphingomyelins	42459	LC/MS Pos Late	100004329	2002	701.559					17217764	18377752	16197743	17084280	18860540	17740404	11986869	14469412	13300598	14108790	11221148	18177360	20556308	27072464	30911736	38633984	47678136	30734836	42843392	30954844	46617428	29365830	23664078	29210926	31281346	39243784	45079472	26486966	21942684	17791856	18403404	15730832	21120340	20850900	19532536	26840326
2523	sphingomyelin (d18:2/18:1)*	Lipid	Sphingomyelins	57474	LC/MS Pos Late	100015788	1904	727.575						183433	60685	116466	87786									180659	171213	389792	414683	240150	575246	250596	432384	258171	161645	157890	275417	428059	511894	368728	112466		148524				234487
2539	sphingomyelin (d18:2/21:0, d16:2/23:0)*	Lipid	Sphingomyelins	57480	LC/MS Pos Late	100015790	2330	771.637					6682407	13912766	13140492	13065340	11200445	12953652	7677954	9590951	8209430	9662712	7.61832e+06	11311318	8401446	6309035	6998427	4777897	6368449	11257833	11386971	8466721	11680957	6235129	5294461	7548890	7881752	7891874	12348568	17513844	11192685	4107892	9562334	7553621	4223854	15500480	10859506	9654261
2542	sphingomyelin (d18:2/23:0, d18:1/23:1, d17:1/24:1)*	Lipid	Sphingomyelins	52435	LC/MS Pos Late	100008956	2845	799.669					5326397	9587725	8430058	8030415	6918509	8169044	6004903	5656859	6498294	7026587	5176851	6639323	9275018	6624101	10360647	6224715	7229423	12132151	14034204	9774272	12451598	7636218	6779771	9122398	8.05133e+06	9694676	12788555	13477780	9173739	6870570	7499684	5994594	6866971	13636226	8112855	8199602
2524	sphingomyelin (d18:2/23:1)*	Lipid	Sphingomyelins	57482	LC/MS Pos Late	100015791	2315	797.653					650040	1597705	1237751	1211324	1110732	1.26401e+06	739177	795634	709416	1075616	555078	888875	1069520	937709	1226712	1002067	1257191	2069764	3040813	1409464	1756003	1138976	809533	1544262	1261443	1957848	2628295	1950774	1081312	704193	891471	761337	667410	1506768	1003573	1365181
2544	sphingomyelin (d18:2/24:1, d18:1/24:2)*	Lipid	Sphingomyelins	52437	LC/MS Pos Late	100008957	2635	811.669					14265477	16966972	12919279	18682640	15491704	14628483	10822360	11178586	14326390	13495548	10786760	18398362	16986892	16978050	28159404	25472802	38742572	35026428	60275536	25838876	27941146	19589470	21463396	29183796	38787064	37711300	45893608	26956908	14670399	12641539	15864348	13598677	20549614	15973169	19443944	18728886
2525	sphingomyelin (d18:2/24:2)*	Lipid	Sphingomyelins	57479	LC/MS Pos Late	100015789	2215	809.653					568187	567599	698114	392019	779996	586552		564780	673778	504089	757385	728449	1569973	1640489	1817192	2563883	3.52025e+06	2704968	3503143	1687022	2308266	2.02792e+06	1.72795e+06	2821289	2650650	3725159	3.60223e+06	1458140	1.04033e+06	1636837	783549	755903	2218189	1207884	1105353	1648172
2546	sphingosine	Lipid	Sphingosines	17747	LC/MS Pos Late	297	1393	300.29	123-78-4	5353955	C00319	HMDB00252	3873419	4442017	6075630	4495737	5241630	7226901	4045052	3.26755e+06	4716701	6130518	3474602	5336394	6811368	7452268	6760361	8686741	10407281	7325844	9102802	5447348	7917560	6371250	6568765	5672642	9009454	5977472	9419053	6879481	9003072	7062223	5329238	4188933	5705529	6211512	7.63596e+06	6059504
2548	sphingosine 1-phosphate	Lipid	Sphingosines	34445	LC/MS Pos Late	100000626	1375	380.256	26993-30-6	5283560	C06124	HMDB00277	62017				126367				54832		152076	145460		74583	69235	101361	249221	261451	87446	96889	267750	152081		111998	131770	378863	234732	187292	76063		218657		74586	73509	361482
4162	stachydrine	Xenobiotics	Food Component/Plant	34384	LC/MS Pos Early	100001296	1440	144.102	4136-37-2	115244	C10172	HMDB04827	182801232	60439156	69474968	137796576	76674448	86612080	182888000	75752704	74598480	64259504	130565728	162394624	104512112	94104024	121547096	1865495	19206000	43741408	97153456	181539648	118884376	73562392	86714264	29028380	47446284	6424501	66905784	129292032	70601424	111335704	326345152	186429456	148787584	49658076	140054752	101446152
1196	stearate (18:0)	Lipid	Long Chain Fatty Acid	1358	LC/MS Neg	439	5872	283.264	57-11-4	5281	C01530	HMDB00827	1970809984	1984405120	1905351040	1761647488	2479042304	1629299584	1583012736	1493693568	1451973376	1879943552	1532803328	1630698880	1748377472	2321760000	1423632640	2207097088	1477106432	1484312704	1448354176	1501793792	1912827776	1677351296	1281279232	2077427328	1479456768	2417761792	1367954944	2252910848	2497599744	1297798656	2399936256	2014637056	1616210688	1362796928	1456279424	1241232384
1229	stearidonate (18:4n3)	Lipid	Polyunsaturated Fatty Acid (n3 and n6)	33969	LC/MS Neg	100001229	5395	275.202	111174-40-4	5312508	C16300	HMDB06547	3429450	2.78435e+06	2480404	3261506	3637800	1474053	2678184	1403873	1.34862e+06	2493525	1348194	1365880	1133388	1469426	708080	1.39979e+06	412375	420273	367897	593357	1783513	757164	365631	796588	691179	786056	356231	2642266	1239171	406202	2067231	2.62459e+06	744756	676564	1201297	1077300
2519	stearoyl sphingomyelin (d18:1/18:0)	Lipid	Sphingomyelins	19503	LC/MS Pos Late	1538	2400	731.606	85187-10-6;85187-10-6	6453725	C00550	HMDB01348	145437168	146964400	148023632	128674512	158675168	153493376	146359488	122502232	151164480	144992032	117951160	147547600	89556184	126688776	132797880	98017120	124258656	129015288	156380752	126496640	111264728	108230808	117667432	119565280	142149888	130215376	128272952	128556720	108666736	92817032	112351096	105948712	111910272	110110912	128241344	110937288
2395	stearoyl-arachidonoyl-glycerol (18:0/20:4) [1]*	Lipid	Diacylglycerol	57450	LC/MS Pos Late	100010949	3404	662.572					375366	598991	470850	418362	376842	367711	247274	457673	499294	407222	301013	418387	320489	464668	353590	678395	482199	401628	975024	278179	220434		314187	356616	665480	361534	473942	541387	234205		381826	450702	637410	818411	345673	292660
2396	stearoyl-arachidonoyl-glycerol (18:0/20:4) [2]*	Lipid	Diacylglycerol	57449	LC/MS Pos Late	100010950	3522	662.572					2623132	2959728	3890751	2686478	3545025	3228476	1.67625e+06	2878726	3722193	3256186	2045500	2524386	2551736	2785214	2781566	2225109	2920833	4314855	6096973	2975690	1.75436e+06	2665949	3344361	2628272	6232941	1936127	4178696	3016155	3127492	1961719	2631334	3512282	4561603	4830077	3.95181e+06	3.6213e+06
1467	stearoylcarnitine (C18)	Lipid	Fatty Acid Metabolism(Acyl Carnitine)	34409	LC/MS Pos Late	100001391	1485	428.373	18822-91-8	6426855		HMDB00848	109182240	151203984	97247984	226914624	146252064	155954960	108528000	203000320	115486416	62913064	170200688	98501664	37204388	54132896	43231320	99903344	75026088	113413872	50113052	39404784	100510368	88075784	44642448	61732176	76776448	127394248	34441504	59072592	56262228	33609828	60683664	152327664	44155192	53185532	74906000	33807440
2379	stearoyl-linoleoyl-glycerol (18:0/18:2) [2]*	Lipid	Diacylglycerol	54947	LC/MS Pos Late	100010921	3762	638.572					441040	1081340	349149	808351	373837	605705	396761	565526	483779	996112	284508	473648	558558		247098		288313	494483	593708	134727							487700	737378	289398		255697	802695	221445	472745
1141	succinate	Energy	TCA Cycle	1437	LC/MS Polar	252	3149	117.019	110-15-6	1110	C00042	HMDB00254	218762304	69861992	80885816	62512540	51383648	88588232	212907568	122679112	104219920	71305408	150358768	399909472	27095310	52657056	30175754	141015120	237187936	218283424	91355696	57080220	408810336	133145608	73185408	44117820	55255140	153219568	81361816	127544368	142604544	203503904	125275848	253621056	52681964	133154400	85161712	62035244
1140	succinylcarnitine (C4-DC)	Energy	TCA Cycle	37058	LC/MS Pos Early	100001948	2291	262.129	256928-74-2	71464481		HMDB61717	97950736	86665432	82509176	63006124	65790400	60437392	67548360	53608152	46233040	55431896	56221364	83073656	50879828	43173224	23130948	57005812	31013580	51943948	46081936	48456696	44341176	57782944	26763016	33479610	32142810	36750544	66924800	58912188	73389176	55331728	76280392	74719320	35627568	42614424	90359168	52076648
4769	sulfate*	Xenobiotics	Chemical	46960	LC/MS Neg	100002528	616	96.9601	14808-79-8	1118	C00059	HMDB01448	6077382	2731557	3842667	4932505	1476483	2429906	4768146	4274981	4433454	2540341	6.68512e+06	5369685	7807254	6.78723e+06	8539704	8683791	10040438	9057856	7.56789e+06	5875929	6475960	7699520	6773423	7.33885e+06	7904821	8474934	9051455	6198143	7.77071e+06	6726254	7.68075e+06	6607110	7.72664e+06	6211803	6157385	4728254
4303	tartronate (hydroxymalonate)	Xenobiotics	Bacterial/Fungal	20693	LC/MS Neg	100000840	610	118.999	80-69-3	45	C02287	HMDB35227	1.33674e+06	1208948	1491425	1669284	1452832	1127519	1.59767e+06	1217387	1336919	1302642	900690	1021938		1774355	1482351	1699276	1017587	422552	1333634	819701	1027695	773728	1166708	897120	1243621	328726	1009824	1358437	1222673	707467	1375768	1339232	1081112	477949	1.5778e+06	1644352
360	taurine	Amino Acid	Methionine, Cysteine, SAM and Taurine Metabolism	2125	LC/MS Pos Early	512	660	126.022	107-35-7	1123	C00245	HMDB00251	2732255744	2534971904	2657957888	2538370304	2516343552	2331318272	2764119552	2322355456	2584082432	2446542080	2200273408	2728279808	2780191744	2724363776	3114906624	2539539456	2701546240	2807558400	3209810944	3228817152	3318254592	3008987136	2538383360	2987652864	2304990208	3205536000	2982901248	2485183488	2569052160	2519943424	2645766144	2463038208	3071853056	2126721664	2952374272	2640012288
2780	tauro-alpha-muricholate	Lipid	Primary Bile Acid Metabolism	42605	LC/MS Neg	100004064	4745	514.284					39332		34880	106172	37256		69144			60415		78837	60548		30264	127427	227062		85896	69246	230938			16498		29989		35712	96281	123935		54791		225392		25239
2781	tauro-beta-muricholate	Lipid	Primary Bile Acid Metabolism	33983	LC/MS Neg	100001250	4774	514.284	25696-60-0	168408		HMDB00932	23765			112109	22864		112840			139232		180398	28908	29062	48387	270118	398650	262764	134254	71432	746944	143592	28112	102814	36751	94294	31340		54324	41583		48870		259713		27717
2777	taurochenodeoxycholate	Lipid	Primary Bile Acid Metabolism	18494	LC/MS Neg	1629	5250	498.289	6009-98-9	387316	C05465	HMDB00951	53020			90813			47950			41533		48451	60824	18495	37315	117457	54623	124918	54439	40847	140703	40609			25932	49055			80626	91061	56258			169110
2774	taurocholate	Lipid	Primary Bile Acid Metabolism	18497	LC/MS Neg	1648	5150	514.284	145-42-6	6675	C05122	HMDB00036	253755	88408	86853	609927	167543		232380	38067		402467		222899	278604	297537	830107	865904	1028196	1.23773e+06	576023	349975	918475	495307	375872	1000893	304282	799154	260813	46756	606427	353726	125584	215278	104829	976750	49622	85196
363	taurocyamine	Amino Acid	Methionine, Cysteine, SAM and Taurine Metabolism	35117	LC/MS Pos Early	100001418	710	168.044	543-18-0	68340	C01959	HMDB03584	6709773	1152874	2.07256e+06	4.17025e+06	1349632	1211271	3.97661e+06	3674032	4705902	3579785	4.0992e+06	5209222	2101700	11335373	3245922	1640461	5867457	7.42129e+06	5750662	3485589	5703283	3008895	1919721	3125146	2970209	4926586	2580649	3531902	2572575	2542899	5221022	4956133	4662748		5781512	5386536
2795	taurodeoxycholate	Lipid	Secondary Bile Acid Metabolism	12261	LC/MS Neg	1668	5257.4	498.289	207737-97-1	2733768	C05463	HMDB00896										62106			41307	15461	69428	158821	72874	353230	66228		85976	56493		152072	81032	283699	147372		63522					248205
1497	tetracosadienoylcarnitine (C24:2)*	Lipid	Fatty Acid Metabolism(Acyl Carnitine)	57524	LC/MS Pos Late	100015847	1542	508.436					331449	447979	318387	829825	415194	579325	525537	271349	259698	497896	312673	465565	151173	252820	287412	423425	1601868	836750	453280	319122	759988	333119	240213	336549	298971	400407	318818	194909	2321995	163155	185218	220370	229978	380214	217787	222805
3673	thiamin (Vitamin B1)	Cofactors and Vitamins	Thiamine Metabolism	5341	LC/MS Pos Early	873	3050	265.112	59-43-8	1130	C00378	HMDB00235	9705348	6.32863e+06	7841226	9116327	11878819	7348241	9182063	4617040	5018099	9786091	4079550	5818274	7001161	9381128	7964364	5745680	5998930	5456746	5802813	6123445	6989311	7385979	4363995	6082086	6016482	3.35804e+06	4477899	4364534	6679359	6901957	6056222	7.12439e+06	5967696	3.77587e+06	9506581	8292780
3675	thiamin diphosphate	Cofactors and Vitamins	Thiamine Metabolism	35670	LC/MS Neg	522	1195.1	423.03	154-87-0	1132	C00068	HMDB01372	633398	491325	693295	628735	519641	880927	819810	888330	884569	515861	651484	1288630	501455	568169	346077	301520	564531	578792	434276	647990	735597	627149	658889	373359	419508	642991	873031	1102697	451173	646606	992136	754506	510028	640360	1150928	551994
3674	thiamin monophosphate	Cofactors and Vitamins	Thiamine Metabolism	15798	LC/MS Neg	523	1448	343.064	532-40-1	3382778	C01081	HMDB02666	1124467	1048147	1023474	1294385	1152634	972536	1141389	801227	883404	1356759	662322	1101052	858034	1012727	880066	983273	912400	885683	838664	830182	1203991	869507	547965	899121	558960	623862	763201	1.00051e+06	775229	684359	946409	847629	663931	751424	1.04786e+06	941739
4908	thioproline	Xenobiotics	Chemical	53231	LC/MS Pos Early	100009232	1250	134.027	34592-47-4	93176			10299947	5490027	6.47701e+06	10785243	5028019	4975291	9403601	5174045	5561645	7181295	9377157	9899196	10840446	10069476	12600498	17615684	23762608	19683142	13692549	12548490	14494801	10331667	11870672	12032135	13884052	13431625	12322516	10036334	11913343	10468843	11817979	7046510	11213751	10528478	8065074	8414227
3610	threonate	Cofactors and Vitamins	Ascorbate and Aldarate Metabolism	27738	LC/MS Polar	100001022	2384	135.03	70753-61-6	151152	C01620	HMDB00943	124547536	84305848	108100016	99813560	78204440	88499920	103127568	78851296	67895824	83397704	104633480	127073528	67242272	120223352	83859136	129936304	77288120	49735372	107187656	85545184	103033376	79821608	67328216	56392944	91464512	81568048	77160016	131378832	94964096	64007332	100147392	121094672	103374392	59578612	170083552	119794928
16	threonine	Amino Acid	Glycine, Serine and Threonine Metabolism	1284	LC/MS Pos Early	564	1514	120.066	72-19-5	6288	C00188	HMDB00167	324337760	170026768	200430512	349981920	198885040	395381472	316094752	279469760	227740992	213195568	256591104	306163968	288223680	280589120	427386560	325194656	375305952	323831136	396342752	319717760	423736224	227074944	253795984	316010624	271717152	344506976	328310016	287033504	264634976	278899872	447766272	284625536	258301072	207812368	293698080	248648432
3546	thymidine	Nucleotide	Pyrimidine Metabolism, Thymine containing	2183	LC/MS Neg	872	1963.7	241.083	50-89-5	5789	C00214	HMDB00273	889716	839218	718468	921420	644715	649148	860307	782005	604337	707061	750652	1026548	1244575	1236413	1347593	1752642	1427822	1082678	1777962	1041986	2671077	1055894	937467	1740925	841381	2142145	1630925	1491009	814244	969466	2150107	1209593	1306878	1181952	1049298	1173661
3547	thymine	Nucleotide	Pyrimidine Metabolism, Thymine containing	604	LC/MS Neg	882	1654	125.036	65-71-4	1135	C00178	HMDB00262	140045	133180	124042	168394	105338	100973	122503	159075	131449	107086	162922	226437	217425	206867	168884	412560	626117	313766	364904	145974	473337	146239	147033	357974	144228	250201	264841	181628	245871	184229	293040	158066	153334	194764	114465	180425
303	tiglylcarnitine (C5:1-DC)	Amino Acid	Leucine, Isoleucine and Valine Metabolism	35428	LC/MS Pos Early	100001597	2962	244.154	64191-86-2	22833596		HMDB02366	10379014	3492884	2535937	3963477	3207772	3420159	3764793	3455235	3115486	6960036	4293968	11476374	7770247	3999410	2511313	37130644	11002697	6569950	7737065	3290667	21974984	6485881	2979137	4850093	2368389	5241624	2343700	6112218	18371080	6245091	3122630	7369256	2107640	6596501	3184511	3413554
3542	thymidine 5'-monophosphate	Nucleotide	Pyrimidine Metabolism, Thymine containing	12023	LC/MS Neg	1248	883	321.049	33430-62-5	9700	C00364	HMDB01227		17114				19474		18380		28812			39484	54449		35163	43755	62135	41113	97714	115910	68002	48488		55707	89875	113210	54471	30718	42642	37871	16917	19419	43096		37674
2521	tricosanoyl sphingomyelin (d18:1/23:0)*	Lipid	Sphingomyelins	52436	LC/MS Pos Late	100008955	3200	801.684				HMDB12105	6690752	9665508	10355224	9461044	6787197	8286055	9392362	5672773	8734284	9512785	6443268	7774867	8862351	5928636	10709990	5878384	7314187	9818598	13034581	9017435	9368397	6963490	7305308	8496723	7608453	8510007	9140673	14420988	9573319	6785799	8347058	6747829	5855968	13705651	8710265	8157212
3587	trigonelline (N'-methylnicotinate)	Cofactors and Vitamins	Nicotinate and Nicotinamide Metabolism	32401	LC/MS Pos Early	100001092	1388	138.055	535-83-1	5570	C01004	HMDB00875	70418664	28288076	21364172	47283036	32541580	38833264	56051888	45488144	32139104	28057030	54922992	91355952	36124544	33764484	42253464	652874	3362627	19909992	23512260	66820372	9198695	22923600	33639372	10872407	17172362	4256322	28430072	25645142	22368244	45931252	86795176	75429896	87408768	12109017	34070424	40440604
1760	trimethylamine N-oxide	Lipid	Phospholipid Metabolism	40406	LC/MS Pos Early	100003397	2100	76.0757	1184-78-7	1145	C01104	HMDB00925	6.36023e+06	3820260	5586845	5224884	4252615	3.57566e+06	6016772	5382616	4623134	3.32085e+06	4752320	10849193	6906795	8018286	13480126	11458797	13555566	9320832	6349632	5334545	10491418	6583449	8318892	5701378	5074513	8744394	5200923	3.64303e+06	6086376	6.90088e+06	8224454	8252335	12157505	5274347	6.46502e+06	5169617
208	tryptophan	Amino Acid	Tryptophan Metabolism	54	LC/MS Pos Early	565	2986	205.097	73-22-3	6305	C00078	HMDB00929	224710192	155085088	167461680	187129536	184571424	166219040	181563872	177087360	184194448	198263344	170736672	277912704	210277152	177316752	212741984	219128816	288069856	267917392	237780272	229024640	287088768	242044656	190944592	213638896	173037328	197924464	191435824	184929984	270698528	235785280	252512784	193753280	186356192	197597664	201134912	164506864
133	tyrosine	Amino Acid	Tyrosine Metabolism	1299	LC/MS Neg	815	1322	180.067	60-18-4	6057	C00082	HMDB00158	9780274	5958263	7.19433e+06	10720207	5758678	6.67957e+06	8547858	6.95428e+06	7390853	9038197	6183613	18299828	12759982	12672001	15868647	83371936	22256618	23758312	16222015	11601331	20324992	19527492	14754701	13713418	11078894	12741068	12856818	9624560	17527524	14984543	10661487	11222872	11175186	12504227	12358167	9889952
1083	UDP-galactose	Carbohydrate	Nucleotide Sugar	15860	LC/MS Polar	100000298	4000	565.048	2956-16-3;91183-98-1;137868-52-1	18068	C00052	HMDB00302	1051675			1.9167e+06			2314795	750168	243911	939928	732874	244704			455531	1698121	1455822	447959	250274	721955	821858	191238	1563847	834031	447924	428651	394209	197642		153925	376552		805767	290111		98144
1079	UDP-glucose	Carbohydrate	Nucleotide Sugar	32344	LC/MS Polar	1096	3950	565.048	117756-22-6	8629	C00029	HMDB00286	459718	150326	198035	527331	152685	155908	1129311	693284	604711	176592	993247	595918		264597	234040	700446	634214	497901		869193	661129	400023	2903700	261855	762960	473058	561999	377754		400547	1.0016e+06	266760	1134570	406649	529507	155391
1084	UDP-glucuronate	Carbohydrate	Nucleotide Sugar	2763	LC/MS Neg	1097	588	579.027	28053-08-9;63700-19-6	17473	C00167	HMDB00935	319100	338809	336547	362591	223634	243697	420736	418719	332822	275808	319299	549614	1076134	1210737	1316204	1142611	619559	1231902	1673222	1657022	1207907	1371085	1623773	948065	1147279	1386906	2.02194e+06	1433773	712584	1026470	742253	647853	1142618	885546	884892	1120737
1090	UDP-N-acetylglucosamine/galactosamine	Carbohydrate	Nucleotide Sugar	46148	LC/MS Polar	100002957	3665	606.074					3239236	3.76743e+06	2844150	2782707	3441525	2542492	3234791	2593535	3094032	3078619	2458142	5813869	6.02522e+06	5846649	7886226	5744617	6.72715e+06	5602043	6983572	11030755	7941766	9256975	10025381	6.18995e+06	7334251	7919502	9272794	6656601	4511225	4518832	4948308	4753057	6954999	4323760	4866501	5466393
3490	uridine 5'-monophosphate (UMP)	Nucleotide	Pyrimidine Metabolism, Uracil containing	2856	LC/MS Neg	869	627	323.029	3387-36-8	6030	C00105	HMDB00288	695482		670615	179679	182008	268929	1305137	731685	925134	109721	1012643	1350679	560997	1787568	354582	470990	383025	1298272	530575	1.99056e+06	1295601	3.3239e+06	3714842		2.05129e+06	1402616	3209531	979603	508892	1458285	1697385	557987	328755	629743	1.03915e+06	550609
3496	uracil	Nucleotide	Pyrimidine Metabolism, Uracil containing	605	LC/MS Polar	825	1089.7	111.02	66-22-8	1174	C00106	HMDB00300	54968040	56607856	47556160	53253220	47928592	39901552	49326992	35794012	31079118	57132484	30472536	40021044	40540784	45410644	63619888	89856104	61147336	32560898	67344792	48124820	65181860	36256156	32720008	53287016	48468588	47156032	33561124	57185660	44865300	31498988	36139696	50184060	48497504	40744324	58304788	66116600
3413	urate	Nucleotide	Purine Metabolism, (Hypo)Xanthine/Inosine containing	1604	LC/MS Neg	1134	757.1	167.021	69-93-2;120K5305	1175	C00366	HMDB00289	3.95065e+06	2032101	2119000	4914977	2382746	2324786	3510314	2969637	2958815	2056435	3.88447e+06	7311701	5061969	6328101	8.16714e+06	14572386	19186716	11930297	9207935	7303211	10780335	8281157	7628509	8809403	6534796	9077473	7505299	5844215	6963747	7925619	5883166	5179089	8.22093e+06	6353362	4884192	6038669
369	urea	Amino Acid	Urea cycle; Arginine and Proline Metabolism	1670	LC/MS Pos Early	533	700	121.072	57-13-6	1176	C00086	HMDB00294	88388984	42501960	30208682	63428512	33695648	65349640	64152912	64895920	55244640	39991940	72574320	106434800	115940312	93569912	101151296	211265296	293046624	140439808	235965184	80154152	135882432	163505344	78878096	124456144	61435624	168271904	131755304	76815144	132121448	85789328	90599448	73132216	64071028	75945736	81614192	72427864
3495	uridine	Nucleotide	Pyrimidine Metabolism, Uracil containing	606	LC/MS Neg	535	1457.6	243.062	58-96-8	6029	C00299	HMDB00296	46526372	41204376	48351840	49161924	48084704	48220736	43512460	41980488	36205760	44843268	33393068	61119292	57935640	73768648	81434712	68142624	47692180	32999424	72016168	67472592	81843136	69654560	63259176	47319296	61728260	71682176	71857616	83606344	41868400	53867648	60845104	53570328	79964184	45746376	68638864	72019344
2806	ursodeoxycholate	Lipid	Secondary Bile Acid Metabolism	1605	LC/MS Neg	1135	5055	391.285	128-13-2	31401	C07880	HMDB00946	24842		159176	418793	358446		1722680		17912		43695	450924	318734		27314	139888	93468	474349	106278		447352	92041	32995	74105	62875	55254	98500	64037	147639	631533	258450	359385	128328	595307	29610	56334
1452	valerylcarnitine (C5)	Lipid	Fatty Acid Metabolism(Acyl Carnitine)	34406	LC/MS Pos Early	100001394	3112	246.17	40225-14-7	6426903		HMDB13128	9519926	7103784	4924116	8451872	6970772	6790289	6612694	9868306	5220423	8660213	10723653	29081018		3.61954e+06		10364305	6172395	4777746	4.16367e+06	1.76422e+06	6718397	6746242		2198786	2.52336e+06	3.78419e+06	1.88016e+06	4696182	23426796	6786400	3.86974e+06	13039346	2545428	5530023	6962466	2732105
315	valine	Amino Acid	Leucine, Isoleucine and Valine Metabolism	1649	LC/MS Pos Early	566	2479	118.086	72-18-4	6287	C00183	HMDB00883	282622720	200405056	176068928	298554848	201993840	277113152	233059232	282925952	222477520	187675968	286766752	378785280	320095456	322996032	346586304	516531744	469158144	360449632	395883776	297570880	577180096	415762528	302581856	311388352	286932544	341701408	255784304	241721968	392629248	333667264	300828576	253915392	361409152	254677104	257000272	215836608
821	valylglycine	Peptide	Dipeptide	40475	LC/MS Neg	100003641	1506	173.093	686-43-1	136487		HMDB29127	173093	210237	315752	37530	374844	263872		119156	118402	270438	77387	169814	297229	584276	292269	57879	206653		313151	484741	363936	730071	474871	128450	499204		213457		1391765	544640			58302	64182	254560	468504
824	valylleucine	Peptide	Dipeptide	39994	LC/MS Pos Early	100003210	3138	231.17	22906-55-4	352039		HMDB29131	608690	643339	838487	165826	1370775	640486	307113	215093	440287	1100782	217850	406095	697272	811210	403026	338050	581602	225341	663670	868263	1.03616e+06	1709566	722456	350845	1016949	367859	605423	450800	3235770	1265198	380258	364077	655142	245157	796440	894679
3405	xanthine	Nucleotide	Purine Metabolism, (Hypo)Xanthine/Inosine containing	3147	LC/MS Pos Early	1004	1032	153.041	69-89-6	1188	C00385	HMDB00292	196724512	136190992	147126384	224080400	185523008	140196288	130382072	109066792	106977896	168274800	96199936	141609824	198579616	197980192	248464304	318835040	318212096	122805736	281349792	218321920	285764320	224305888	149379328	259696480	150511584	214891840	169540192	156542112	193455504	148927184	117806120	146351568	242130384	98813568	177925696	223881952
3407	xanthosine	Nucleotide	Purine Metabolism, (Hypo)Xanthine/Inosine containing	15136	LC/MS Neg	100000299	1075	283.068	146-80-5	64959	C01762	HMDB00299	546870	285163	466787	596224	740163	322221	365763	226721	229798	646564	334895	628649	670784	945425	701465	1288607	2525606	682564	1.46154e+06	1057224	1513476	1427112	919762	1127983	1504868	1803967	1454746	1515291	2953266	2133932	2422187	1569371	2422620	1517159	1.72901e+06	1585420
1502	ximenoylcarnitine (C26:1)*	Lipid	Fatty Acid Metabolism(Acyl Carnitine)	57517	LC/MS Pos Late	100015836	1607	538.483					661451	923453	839086	763620	377948	756363	626566	315827	295255	1359005	245388	287955	341510	266825	448450	185739	178743	430288	655947	422325	420633	383172	190684	740585	314173	480145	630284	166012	662192		401969	227731	264685	381826	322579	334146
976	xylulose 5-phosphate	Carbohydrate	Pentose Metabolism	37285	LC/MS Polar	100001968	3955	229.012	105931-44-0	439190	C00231	HMDB00868	5730023	8.23056e+06	8953875	9571482	10429904	6593852	8076224	3702725	21786296	16143714	3.26965e+06	8738446	7234618	3943201	9133680	3780714	3182592	1593062	5046801	32961904	3.27287e+06	5397726	4.09334e+06		12650791	3742249	4273948	6071985	4521985	3307558	6695089	6554271	4278037	4251577	6822357	6.46784e+06

## Sheet: ScaledImpData
												SAMPLE NAME	UNMN-00318	UNMN-00319	UNMN-00320	UNMN-00321	UNMN-00322	UNMN-00323	UNMN-00324	UNMN-00325	UNMN-00326	UNMN-00327	UNMN-00328	UNMN-00329	UNMN-00330	UNMN-00331	UNMN-00332	UNMN-00333	UNMN-00334	UNMN-00335	UNMN-00336	UNMN-00337	UNMN-00338	UNMN-00339	UNMN-00340	UNMN-00341	UNMN-00342	UNMN-00343	UNMN-00344	UNMN-00345	UNMN-00346	UNMN-00347	UNMN-00348	UNMN-00349	UNMN-00350	UNMN-00351	UNMN-00352	UNMN-00353
												CLIENT_IDENTIFIER	PC2	PKC2	PKC3	PC4	PKC4	PKC7	PC8	PKC8	PKC10	PKC14	PKC12	PCK11	PKM14	PKM7	PKM12	PKM9	PKM36	PKM34	PM7	PM6	PM3	PKM16	PKM17	PKM6	PKM2	PKM3	PKM5	PKM6	PKM15	PKM13	PKM31	PKM32	PKM20	PKM25	PKM1	PKM4
												PARENT_SAMPLE_ID	4795139	4795140	4795141	4795142	4795143	4795144	4795145	4795146	4795147	4795148	4795149	4795150	4795151	4795152	4795153	4795154	4795155	4795156	4795157	4795158	4795159	4795160	4795161	4795162	4795163	4795164	4795165	4795166	4795167	4795168	4795169	4795170	4795171	4795172	4795173	4795174
												GROUP_NUMBER	1	1	1	1	1	1	1	1	1	1	1	1	2	2	2	2	2	2	2	2	2	2	2	2	3	3	3	3	3	3	3	3	3	3	3	3
												PREFIX	PC	PKC	PKC	PC	PKC	PKC	PC	PKC	PKC	PKC	PKC	PCK	PKM	PKM	PKM	PKM	PKM	PKM	PM	PM	PM	PKM	PKM	PKM	PKM	PKM	PKM	PKM	PKM	PKM	PKM	PKM	PKM	PKM	PKM	PKM
												SAMPLE_NUMBER	1	2	3	4	5	6	7	8	9	10	11	12	13	14	15	16	17	18	19	20	21	22	23	24	25	26	27	28	29	30	31	32	33	34	35	36
												TISSUE_LOCATION	Right Ventricle Tissue	Right Ventricle Tissue	Right Ventricle Tissue	Right Ventricle Tissue	Right Ventricle Tissue	Right Ventricle Tissue	Right Ventricle Tissue	Right Ventricle Tissue	Right Ventricle Tissue	Right Ventricle Tissue	Right Ventricle Tissue	Right Ventricle Tissue	Right Ventricle Tissue	Right Ventricle Tissue	Right Ventricle Tissue	Right Ventricle Tissue	Right Ventricle Tissue	Right Ventricle Tissue	Right Ventricle Tissue	Right Ventricle Tissue	Right Ventricle Tissue	Right Ventricle Tissue	Right Ventricle Tissue	Right Ventricle Tissue	Right Ventricle Tissue	Right Ventricle Tissue	Right Ventricle Tissue	Right Ventricle Tissue	Right Ventricle Tissue	Right Ventricle Tissue	Right Ventricle Tissue	Right Ventricle Tissue	Right Ventricle Tissue	Right Ventricle Tissue	Right Ventricle Tissue	Right Ventricle Tissue
PATHWAY_SORTORDER	BIOCHEMICAL	SUPER_PATHWAY	SUB_PATHWAY	COMP_ID	PLATFORM	CHEMICAL_ID	RI	MASS	CAS	PUBCHEM	KEGG	Group HMDB	Control	Control	Control	Control	Control	Control	Control	Control	Control	Control	Control	Control	Monocrotaline	Monocrotaline	Monocrotaline	Monocrotaline	Monocrotaline	Monocrotaline	Monocrotaline	Monocrotaline	Monocrotaline	Monocrotaline	Monocrotaline	Monocrotaline	Monocrotaline Colchicine	Monocrotaline Colchicine	Monocrotaline Colchicine	Monocrotaline Colchicine	Monocrotaline Colchicine	Monocrotaline Colchicine	Monocrotaline Colchicine	Monocrotaline Colchicine	Monocrotaline Colchicine	Monocrotaline Colchicine	Monocrotaline Colchicine	Monocrotaline Colchicine
1304	(14 or 15)-methylpalmitate (a17:0 or i17:0)	Lipid	Fatty Acid, Branched	38768	LC/MS Neg	100002945	5695	269.249		17903417			1.2719	1.2211	1.0005	1.1076	1.1249	1.0631	1.2033	0.7982	0.768	1.5278	0.7928	0.9158	0.9995	1.6194	0.7904	1.6189	0.9089	0.6157	0.6949	0.7084	1.4722	1.0016	0.5084	1.3297	0.5941	1.9413	0.8863	1.9987	1.7529	0.6594	1.2731	1.3205	0.9648	0.758	0.6634	0.6642
1308	(16 or 17)-methylstearate (a19:0 or i19:0)	Lipid	Fatty Acid, Branched	38296	LC/MS Neg	100002356	5993	297.28	2724-59-6	3083779		HMDB37397	1.3756	1.3436	1.1258	0.7986	1.5482	0.9724	1.0214	0.7345	0.6915	1.4978	1.0711	1.3185	0.9786	1.3561	0.8755	2.5148	0.531	0.714	0.9064	0.4045	1.1733	0.7751	0.4046	2.0423	0.8176	2.5285	0.7791	1.6883	1.6353	0.4189	1.0951	1.2686	1.1497	0.9708	0.6759	0.7029
2299	1-(1-enyl-oleoyl)-GPE (P-18:1)*	Lipid	Lysoplasmalogen	44621	LC/MS Pos Late	100005372	1566	464.314					1.5321	1.0523	0.9896	1.2762	2.0441	1.0414	0.9458	0.661	0.9197	1.1078	1.2573	0.9974	0.614	0.9773	0.8626	0.7278	0.9679	0.6277	1.3486	1.036	1.1091	0.831	0.589	0.6649	1.4035	0.829	1.0117	0.916	1.242	0.5571	1.1807	1.2486	1.4535	1.0026	1.212	0.9907
2277	1-(1-enyl-palmitoyl)-2-arachidonoyl-GPC (P-16:0/20:4)*	Lipid	Plasmalogen	52689	LC/MS Pos Late	100009014	2154	766.575				HMDB11220	0.8432	1.13	1.3157	0.6671	0.9928	1.1717	0.8504	0.6123	1.2445	1.08	0.9279	0.9109	0.6857	0.9872	1.0957	0.5749	0.882	1.1617	1.0832	1.1593	0.7211	0.8148	0.797	0.9019	1.0027	1.0539	1.1	1.0609	1.1268	0.7431	1.1856	1.0002	1.1165	1.2332	0.9998	0.9594
2269	1-(1-enyl-palmitoyl)-2-arachidonoyl-GPE (P-16:0/20:4)*	Lipid	Plasmalogen	52673	LC/MS Pos Late	100009002	2270	724.528				HMDB11352	0.8902	0.9005	0.89	1.2327	1.1662	0.9698	0.7297	0.7974	1.3896	1.0273	0.8868	0.888	0.836	0.8179	1.3072	1.1329	1.5786	1.4047	1.3537	1.3876	1.2044	0.9121	1.0413	1.0169	1.2221	1.1537	1.3347	0.9992	0.7788	0.6866	0.8288	0.9785	1.1653	0.9241	0.865	1.0008
2278	1-(1-enyl-palmitoyl)-2-linoleoyl-GPC (P-16:0/18:2)*	Lipid	Plasmalogen	52682	LC/MS Pos Late	100009009	2226	742.575				HMDB11211	1.2353	1.1502	1.1523	2.8058	1.7394	0.8016	0.9601	2.1356	1.8892	1.4699	0.8435	1.3888	0.6287	0.8819	1.5463	1.4291	1.2889	0.7135	0.8873	1.0408	0.7287	0.5486	1.0663	0.6169	1.0399	0.914	1.0653	0.613	0.4074	0.3492	0.8427	1.5302	1.1577	0.3827	0.7017	0.7969
2266	1-(1-enyl-palmitoyl)-2-linoleoyl-GPE (P-16:0/18:2)*	Lipid	Plasmalogen	52677	LC/MS Pos Late	100009069	2351	700.528				HMDB11343	1.1967	1.397	1.4877	1.8153	1.7618	1.3504	1.205	1.1869	2.0819	1.5301	0.9545	1.2976	0.6985	0.8677	0.9437	0.8215	1.0123	0.9092	0.8316	1.0551	0.7756	0.6813	0.8385	0.6993	1.2685	0.5946	0.8949	1.2885	0.7943	0.4703	1.0993	1.2263	0.8767	0.9526	0.9877	1.1186
2271	1-(1-enyl-palmitoyl)-2-oleoyl-GPC (P-16:0/18:1)*	Lipid	Plasmalogen	52478	LC/MS Pos Late	100009007	2443	744.59					1.5086	0.9495	0.7902	1.5921	1.15	1.037	0.8153	0.8846	1.1672	1.0007	0.4639	1.1812	0.6165	0.7389	1.5894	1.0807	1.7536	1.4799	2.4632	1.6389	1.3095	0.7629	0.9993	0.9429	2.3221	1.3648	1.6398	0.9845	0.7737	0.4035	0.7737	0.8117	1.1592	0.7602	0.737	0.7915
2265	1-(1-enyl-palmitoyl)-2-oleoyl-GPE (P-16:0/18:1)*	Lipid	Plasmalogen	52477	LC/MS Pos Late	100009005	2600	702.543				HMDB11342	1.3077	0.8214	0.7607	1.3054	0.8161	0.9377	1.0671	0.6384	0.9796	0.859	0.6492	1.12	0.7975	0.7572	1.5742	0.9642	1.6159	1.2752	1.7308	1.7065	1.432	0.7989	1.1093	1.1749	2.0288	1.0323	1.2383	1.1177	0.6931	0.6913	0.8551	0.7066	1.0725	1.0204	0.8258	0.9158
2267	1-(1-enyl-palmitoyl)-2-palmitoyl-GPC (P-16:0/16:0)*	Lipid	Plasmalogen	52716	LC/MS Pos Late	100009162	2454	718.575		11146967		HMDB11206	1.294	1.4584	1.0713	1.4526	1.2159	1.2388	1.0873	0.848	1.1719	1.2953	0.6645	1.2003	0.4574	0.8121	1.2731	0.572	1.1648	1.0401	1.7137	1.0434	0.7627	0.5445	0.6792	0.7398	1.2648	0.9473	1.2179	1.0971	0.8556	0.3687	0.8469	0.9599	0.8664	0.835	0.7235	0.7962
2296	1-(1-enyl-palmitoyl)-GPC (P-16:0)*	Lipid	Lysoplasmalogen	52474	LC/MS Pos Late	100002875	1547	480.345		10917802		HMDB10407	1.3243	0.8809	1.0696	1.1179	1.7756	0.9667	0.8691	0.6158	0.7883	0.9668	0.8019	1.094	0.6254	1.2806	1.0131	0.551	1.0097	0.6693	1.1207	1.2565	1.0095	0.9807	0.6861	0.6538	0.996	0.928	1.0117	0.7806	1.2143	0.6727	1.2093	1.1041	1.4586	1.004	1.1181	0.9344
2297	1-(1-enyl-palmitoyl)-GPE (P-16:0)*	Lipid	Lysoplasmalogen	39270	LC/MS Pos Late	100003000	1558	438.298					1.3411	0.9744	0.941	1.0944	2.0668	1.056	0.8348	0.5851	0.9378	1.0692	1.0004	0.9191	0.6649	0.9996	0.8374	0.8208	1.0704	0.7142	1.2769	1.0547	1.0147	0.9632	0.6089	0.6736	1.3443	0.9074	1.0104	0.8965	1.1804	0.596	1.0158	1.1174	1.2793	0.9301	1.0794	1.0186
2282	1-(1-enyl-stearoyl)-2-arachidonoyl-GPE (P-18:0/20:4)*	Lipid	Plasmalogen	52475	LC/MS Pos Late	100008999	2511	752.559		9547058		HMDB05779	1.0006	1.1458	1.0489	1.0168	1.1055	1.172	1.049	0.7421	1.2788	1.0485	1.0109	0.9994	0.6765	0.6367	1.2477	0.8263	1.1081	1.1467	1.7809	1.1789	0.9301	0.725	0.9984	0.8598	1.1465	0.8181	1.2146	1.0625	0.7877	0.5415	0.7614	0.8127	0.8857	0.8258	0.8457	0.987
2274	1-(1-enyl-stearoyl)-2-linoleoyl-GPE (P-18:0/18:2)*	Lipid	Plasmalogen	52748	LC/MS Pos Late	100009225	2633	728.559				HMDB11376	1.3874	1.3256	1.2641	1.6232	1.4097	1.2052	1.3039	1.0005	1.4042	1.2789	0.9795	1.3587	0.6789	0.7785	1.2902	0.8827	1.0648	0.6519	1.3446	1.2312	0.956	0.7388	0.8618	0.7758	1.3419	0.7555	1.0898	1.1583	0.7399	0.4969	0.9166	0.9995	0.7506	0.8049	0.857	0.9768
2273	1-(1-enyl-stearoyl)-2-oleoyl-GPE (P-18:0/18:1)	Lipid	Plasmalogen	52614	LC/MS Pos Late	100008919	2950	730.575	144371-68-6			HMDB11375	1.8666	1.0713	0.8212	1.4549	0.8016	0.8054	1.213	0.2907	0.8552	0.6949	0.8691	1.612	0.7567	0.6917	2.303	0.9562	1.5284	1.0535	2.3643	1.6938	1.1245	0.7534	1.0633	1.0163	2.363	0.8231	1.4495	1.1347	0.7144	0.3912	0.9837	0.6433	0.9187	0.9151	1.1032	1.1291
2301	1-(1-enyl-stearoyl)-GPE (P-18:0)*	Lipid	Lysoplasmalogen	39271	LC/MS Pos Late	100003001	1649	466.329					1.1582	1.1917	0.9981	1.0019	1.5903	1.3245	0.9292	0.6396	0.8542	1.0022	1.3498	1.0657	0.6703	0.9422	1.0185	0.8086	0.9258	0.7282	1.6985	1.0493	0.8951	0.8376	0.6898	0.6898	1.6522	0.7934	1.0461	0.9467	1.2798	0.5909	0.969	1.0675	1.0662	0.9815	1.0763	1.0667
1867	1,2-dilinoleoyl-GPC (18:2/18:2)	Lipid	Phosphatidylcholine (PC)	52603	LC/MS Pos Late	100008903	2006	782.569	998-06-1	5288075		HMDB08138	2.1776	2.6894	1.6142	6.3845	2.9962	1.4781	1.9592	5.3724	2.5023	2.9112	2.0483	3.1909	0.8897	0.9365	1.236	2.0068	0.9939	0.8646	1.0496	0.5847	0.8336	0.8217	0.7506	0.7084	0.7467	0.8663	1.2614	0.8824	0.6607	0.5299	1.0061	2.7962	0.6214	0.572	0.6984	0.9533
1947	1,2-dilinoleoyl-GPE (18:2/18:2)*	Lipid	Phosphatidylethanolamine (PE)	53174	LC/MS Pos Late	100009217	2083	740.522		9546812		HMDB09093	2.6042	3.3655	2.1807	10.6253	4.9424	1.8763	2.3509	8.4576	4.8425	4.7656	2.4637	4.2533	0.8242	0.9037	1.0937	1.1524	0.7114	0.6878	0.5747	0.4299	0.4358	0.5465	0.8055	0.5026	0.7366	0.5187	1.1835	0.8455	0.5271	0.4707	1.3342	3.1818	0.5365	0.3871	1.0234	0.9766
1793	1,2-dipalmitoyl-GPC (16:0/16:0)	Lipid	Phosphatidylcholine (PC)	19130	LC/MS Pos Late	100000657	2365	734.569	63-89-8	452110		HMDB00564	0.8726	0.9647	0.9828	0.9589	0.9185	1.1343	0.9287	0.836	0.9037	0.9854	0.7968	1.0014	0.863	1.001	0.999	0.8376	1.235	1.0496	1.361	1.0103	1.1981	0.959	0.8621	1.0061	1.2941	1.0703	1.0827	1.0456	1.0649	0.8493	1.06	0.8184	0.9238	1.0477	1.1658	1.151
1909	1,2-dipalmitoyl-GPE (16:0/16:0)*	Lipid	Phosphatidylethanolamine (PE)	57341	LC/MS Pos Late	100009204	2498	692.522		445468		HMDB08923	0.7873	1.0442	1.0084	0.9734	0.9438	1.2834	1.0402	0.787	1.2649	1.4375	0.5939	0.9645	0.8497	1.0834	0.728	0.5142	1.138	1.017	1.4102	1.0393	0.9916	0.8854	0.5757	0.7036	1.3761	0.9783	1.0441	1.2759	1.0761	0.8295	0.9413	0.7005	0.7938	1.4135	1.0972	1.0489
935	1,5-anhydroglucitol (1,5-AG)	Carbohydrate	Glycolysis, Gluconeogenesis, and Pyruvate Metabolism	20675	LC/MS Neg	100000580	802	163.061	154-58-5	64960	C07326	HMDB02712	0.961	0.7758	1.2609	0.7146	0.6881	0.4517	0.8368	0.3832	0.6788	1.2591	0.4469	0.7805	1.7101	0.9224	1.4613	1.1345	1.0975	1.3173	1.3227	1.2884	1.016	0.7924	0.5906	1.1975	0.7812	1.125	1.3475	1.2702	1.5375	0.984	1.2089	0.6738	0.56	1.3776	1.4273	0.9193
1194	10-heptadecenoate (17:1n7)	Lipid	Long Chain Fatty Acid	33971	LC/MS Neg	100001278	5555	267.233	29743-97-3	5312435		HMDB60038	2.0299	1.4411	0.9397	1.4356	1.4041	0.8343	1.3154	0.7076	0.7305	1.38	0.8278	0.9333	1.046	1.2425	0.5044	1.6606	0.9147	0.5859	0.7199	0.5269	1.9212	0.954	0.3488	1.1032	0.8417	1.459	0.902	3.1348	1.7876	0.5831	1.666	1.8894	1.2498	1.3216	0.7881	0.5881
1206	10-nonadecenoate (19:1n9)	Lipid	Long Chain Fatty Acid	33972	LC/MS Neg	100001277	5780	295.264	73033-09-7	5312513		HMDB13622	1.9843	2.1072	1.4962	1.6222	2.2176	0.649	1.2225	0.6761	0.7386	1.5364	0.9707	1.04	0.8253	1.0196	0.3765	2.071	0.823	0.5875	0.7418	0.6546	1.5288	0.9804	0.366	1.2759	0.6588	1.8595	0.682	2.9532	2.1779	0.3568	2.4111	2.1135	0.9408	1.0798	0.7423	0.5763
1591	12,13-DiHOME	Lipid	Fatty Acid, Dihydroxy	38395	LC/MS Neg	62	5137	313.238	263399-35-5	10236635	C14829	HMDB04705	1.4651	1.5956	1.3084	1.585	1.2427	0.9001	2.0854	0.5632	0.9947	1.3959	1.0053	1.3543	0.4569	0.6559	0.3179	0.6577	0.3957	0.3179	0.3179	0.3179	1.1975	0.3179	0.3179	0.3179	0.442	0.4267	0.5869	1.2008	0.412	0.3179	1.7232	1.5555	1.3707	0.8448	0.7864	0.3179
1678	12-HHTrE	Lipid	Eicosanoid	57393	LC/MS Neg	1261	5175	279.197	54397-84-1	5283141	C20388	HMDB12535	0.3602	0.2963	0.2963	0.2963	0.2963	0.2963	0.2963	0.2963	0.2963	0.2963	0.2963	0.2963	0.2963	0.2963	0.9815	1.0185	1.0861	0.2963	1.0426	0.2963	0.2963	0.2963	0.8463	0.465	3.4567	0.2963	0.2963	0.2963	1.4328	0.2963	0.8048	0.2963	0.2963	0.2963	6.1796	0.2963
1570	13-HODE + 9-HODE	Lipid	Fatty Acid, Monohydroxy	37752	LC/MS Neg	100002196	5275	295.228		43013			1.2704	1.2977	1.3811	1.015	1.8141	0.8725	1.2692	0.9369	0.5863	1.0682	0.6037	1.5836	0.7747	0.3977	0.5053	1.2501	0.8243	0.5171	0.7966	0.6769	1.6417	1.8085	0.308	1.15	0.577	0.8483	0.784	2.9083	1.8083	0.7948	1.4441	1.902	0.985	0.7509	3.0282	2.0788
2099	1-arachidonoyl-GPC (20:4n6)*	Lipid	Lysophospholipid	34061	LC/MS Neg	100001551	6074	618.341			C05208	HMDB10395	1.796	1.0159	0.8875	0.8901	1.2149	1.2008	1.7994	0.6739	0.8543	1.2491	1.3749	1.1276	0.7165	1.486	0.5049	0.9879	0.5105	0.5087	0.8703	0.4987	1.0209	1.0601	0.3963	1.0121	0.705	1.2475	1.1268	1.22	1.6303	0.8449	1.9108	1.415	0.9621	0.7451	0.9847	0.5078
2139	1-arachidonoyl-GPE (20:4n6)*	Lipid	Lysophospholipid	35186	LC/MS Neg	100001571	5874	500.278		42607465		HMDB11517	1.4139	1.1256	0.9308	1.3364	2.3006	0.8613	1.7773	0.9842	0.8195	1.4503	2.1555	1.1053	0.7833	1.4404	0.6785	1.177	0.6516	0.7334	0.9757	0.5976	1.012	0.8229	0.4949	1.0072	0.8033	1.2836	0.9928	1.1147	1.2495	0.653	1.7267	2.1809	1.0292	0.8915	0.9698	0.6356
2173	1-arachidonoyl-GPI (20:4)*	Lipid	Lysophospholipid	34214	LC/MS Neg	100001654	5482	619.289				HMDB61690	1.2982	1.0091	0.9474	0.9565	1.1221	0.9909	0.9428	0.9843	0.9732	1.4785	0.8661	1.3817	1.3601	2.2117	1.1906	1.3529	0.87	0.608	1.3043	0.9858	1.019	1.0452	0.6307	1.2628	0.5843	0.8129	0.93	1.3341	1.5998	0.8376	1.2442	0.9422	1.2092	0.8582	1.0918	0.8285
2325	1-arachidonylglycerol (20:4)	Lipid	Monoacylglycerol	34397	LC/MS Neg	100001433	6250	303.233	35474-99-8	5282281	C13857	HMDB11549	1.3305	0.9589	0.8333	1.2059	1.0098	0.5519	0.8148	0.596	0.8755	1.0144	1.4958	1.026	0.9256	2.382	0.6191	1.5552	0.6563	0.9902	0.8588	0.6089	1.1652	1.6983	0.4411	1.4009	0.9462	2.3458	1.3491	2.0386	2.4663	0.6093	2.3257	2.0215	1.8023	0.8142	0.8349	0.9401
296	1-carboxyethylisoleucine	Amino Acid	Leucine, Isoleucine and Valine Metabolism	62558	LC/MS Neg	100020427	2628	202.108					1.1825	0.3991	0.3857	1.377	0.5075	0.5542	0.7404	0.717	0.3041	0.6602	0.5864	1.6981	0.7995	1.1534	0.894	3.1346	3.2705	1.4774	2.2421	1.0474	3.2781	1.688	0.7216	1.0929	0.9158	1.5209	0.9531	0.6527	2.517	2.2441	0.7456	0.93	2.5868	1.2069	0.7526	1.0469
260	1-carboxyethylleucine	Amino Acid	Leucine, Isoleucine and Valine Metabolism	62559	LC/MS Neg	100020425	2663	202.108					1.1626	0.4951	0.5039	1.1587	0.6919	0.6	0.8964	0.6749	0.4287	0.8352	0.6319	1.7542	0.9399	1.1478	0.957	2.0406	2.486	1.2535	1.9087	1.1041	3.1536	1.68	0.7295	1.0752	0.947	1.1761	0.9842	0.8016	3.1624	2.5999	0.8488	0.848	2.1532	1.0158	0.8227	1.0373
119	1-carboxyethylphenylalanine	Amino Acid	Phenylalanine Metabolism	62566	LC/MS Neg	100020419	2844	236.093					1.1092	0.3005	0.542	0.9113	0.6105	0.4047	0.7606	0.3543	0.2835	0.9982	0.4634	1.9092	0.8227	1.0618	1.0018	3.217	4.7435	2.2107	2.5177	0.9952	3.5464	1.9538	0.8024	1.5212	0.8508	1.4076	1.0911	0.8931	3.4923	2.7701	0.7722	0.9616	1.6948	1.3732	0.7464	1.4195
135	1-carboxyethyltyrosine	Amino Acid	Tyrosine Metabolism	62564	LC/MS Neg	100020421	1846	252.088					0.6703	0.3463	0.3463	0.6314	0.3463	0.3463	0.4322	0.3463	0.3463	0.9999	0.3463	2.1305	0.6798	0.6604	1.0759	17.2425	4.7957	3.1482	2.1559	1.0001	2.5055	1.9197	0.8633	1.1094	0.6983	0.9094	0.8402	0.6173	4.0541	3.2085	0.5156	1.0031	1.3591	1.5877	0.7125	0.9621
317	1-carboxyethylvaline	Amino Acid	Leucine, Isoleucine and Valine Metabolism	62562	LC/MS Neg	100020423	2008	188.093					0.9588	0.3236	0.3741	1.0408	0.4829	0.4511	0.8147	0.5553	0.3293	0.6837	0.5756	1.6114	0.8539	1.1693	1.1344	3.7871	3.6526	1.8379	2.2954	1.0254	3.5608	1.8111	0.8307	1.2798	0.7607	1.5359	1.1361	0.7161	2.9939	2.9893	0.8341	0.9746	2.0568	1.1916	0.788	0.8738
2324	1-dihomo-linolenylglycerol (20:3)	Lipid	Monoacylglycerol	48341	LC/MS Neg	100006121	6400	305.249					1.4772	1.0947	0.8928	1.6356	1.0223	0.5986	0.9012	0.7872	0.8992	1.5335	1.6075	1.3368	0.9348	1.7572	0.7682	1.5186	0.6675	0.4948	0.5491	0.9193	1.2023	0.9777	0.67	1.0789	1.0628	1.3361	0.6654	2.2137	1.6004	0.737	2.5301	2.0828	1.4152	0.7923	0.9399	0.8793
2343	1-dihomo-linoleoylglycerol (20:2)	Lipid	Monoacylglycerol	35103	LC/MS Neg	100001483	6800	307.264					1.3668	1.5708	0.9	1.0325	1.5389	0.7762	0.9198	0.4891	0.8637	1.6541	1.4881	1.4816	1.0575	1.4101	0.435	1.5223	0.5569	0.5929	0.4642	0.3957	0.9675	1.0397	0.3298	1.1635	0.5525	1.6541	0.8244	2.7644	2.2731	0.8009	2.3104	2.2864	0.8201	1.0478	0.803	0.9351
2328	1-docosahexaenoylglycerol (22:6)	Lipid	Monoacylglycerol	35153	LC/MS Neg	100001481	6150	309.222				HMDB11587	2.0535	1.1994	0.6973	1.4301	1.7078	0.9013	0.7668	0.3528	0.5734	1.8656	1.1685	1.3273	1.0641	2.2592	0.3129	0.9209	0.3486	0.806	0.5255	0.2888	1.0218	1.8101	0.1567	1.0022	0.9176	1.745	0.9604	1.5704	3.4203	0.6023	2.9036	2.2763	1.6044	0.8662	0.9177	0.9978
2326	1-eicosapentaenoylglycerol (20:5)*	Lipid	Monoacylglycerol	53220	LC/MS Neg	100009403	5988	301.217				HMDB11580	1.7398	1.8509	1.2355	1.2206	1.7232	0.4241	1.1047	0.4834	1.0076	1.4844	1.4123	1.4356	1.0927	2.4464	0.8964	0.8171	0.4821	0.4979	0.3051	1.4077	0.8858	0.5006	0.6403	0.8142	0.8911	0.7257	0.2135	2.7883	1.9297	0.4733	2.1714	1.7357	0.9204	0.5271	0.9924	1.1428
2339	1-heptadecenoylglycerol (17:1)*	Lipid	Monoacylglycerol	62449	LC/MS Neg	100020769	6390	267.233					1.8416	1.2145	0.6536	1.4989	1	0.4458	1.4098	0.6135	0.4802	1.4573	1.3104	1.0095	1.0502	1.5096	0.3194	1.3238	0.5292	0.4007	0.4764	0.3175	1.1763	1.1012	0.3175	0.8355	0.4719	0.9913	0.9616	3.9547	2.5602	0.5621	2.0547	1.9737	0.968	1.1841	0.5083	0.5741
2110	1-lignoceroyl-GPC (24:0)	Lipid	Lysophospholipid	49617	LC/MS Pos Late	100002873	1907	608.465	325171-59-3			HMDB10405	0.9577	0.9096	0.9634	0.7583	0.9078	1.1143	0.839	1.021	0.9832	1.0707	0.6695	0.9673	1.031	0.9972	1.6013	0.6629	1.1163	1.1373	1.4897	1.3257	1.0627	1.1046	1.7965	0.8052	1.6352	0.9324	0.9216	1.2442	1.2404	0.7787	0.8206	0.7595	1.3353	0.9632	1.0028	1.045
2320	1-linolenoylglycerol (18:3)	Lipid	Monoacylglycerol	34393	LC/MS Neg	100001435	6214	277.217	124151-74-2	53480978		HMDB11569	2.6842	3.3199	0.8684	1.1705	3.2711	0.8932	1.7814	0.664	0.832	2.3044	2.297	2.4339	1.6595	2.0112	0.5591	1.5823	0.58	0.7522	0.2199	0.449	0.8573	1.2256	0.2192	0.847	0.7368	0.8722	0.7423	4.1997	2.9347	0.6698	2.0581	2.7629	1.1068	1.3188	0.7641	0.487
2084	1-linolenoyl-GPC (18:3)*	Lipid	Lysophospholipid	45951	LC/MS Pos Late	100005350	1410	518.324				HMDB10388	1.8433	1.1004	0.9438	1.8201	2.8659	1.4952	1.4478	0.8973	0.7651	1.7179	1.421	2.0891	0.2911	0.7291	0.4615	0.4057	0.2563	0.2563	0.2563	0.7696	0.2563	0.7116	0.2563	0.2563	0.2563	0.2563	0.2563	0.2563	1.1165	0.717	1.7504	1.767	1.182	0.2823	1	0.5756
1871	1-linoleoyl-2-arachidonoyl-GPC (18:2/20:4n6)*	Lipid	Phosphatidylcholine (PC)	52710	LC/MS Pos Late	100009131	1969	806.569				HMDB08147	1.6595	2.0503	1.7131	2.2172	2.1273	1.7887	1.7208	1.842	2.1329	2.1993	1.7212	1.9254	0.7841	0.8328	0.8057	0.8622	0.8848	0.8753	1.0749	0.6417	0.8081	0.9023	0.6733	0.792	0.8025	0.9408	1.0751	0.8183	1.0554	0.5284	1.4601	1.6154	0.5244	0.7819	1.2179	0.9446
1949	1-linoleoyl-2-arachidonoyl-GPE (18:2/20:4)*	Lipid	Phosphatidylethanolamine (PE)	53189	LC/MS Pos Late	100009222	2030	764.522				HMDB09102	2.4071	3.1347	2.3226	5.5251	3.1842	2.302	2.4829	4.2922	3.4734	3.4794	2.5428	2.6777	0.6901	0.7384	0.9238	0.8969	1.015	0.985	1.0153	0.7112	0.6855	0.8389	0.8435	0.793	0.7379	0.9266	1.3525	0.8177	0.9702	0.3564	1.7417	3.0021	0.6167	0.5263	1.5132	0.9838
1868	1-linoleoyl-2-linolenoyl-GPC (18:2/18:3)*	Lipid	Phosphatidylcholine (PC)	53176	LC/MS Pos Late	100009343	1939	780.554				HMDB08141	1.2599	2.3951	1.2194	3.1156	2.3961	1.4849	0.9964	3.3584	1.88	2.53	1.3217	2.6158	1.0742	1.376	1.4424	0.8887	0.8266	1.0923	0.9327	0.768	0.8215	0.9691	0.6685	0.7668	0.697	0.4416	0.7096	0.9221	1.0036	0.8888	1.4419	1.6397	0.8734	0.6887	0.8249	0.875
2319	1-linoleoylglycerol (18:2)	Lipid	Monoacylglycerol	27447	LC/MS Neg	100001040	6477	279.233	2277-28-3	5283469			1.7622	1.9896	0.6864	1.7559	1.1579	0.5406	1.2974	0.6767	0.6022	1.5683	1.558	1.5635	1.0806	1.2435	0.3681	1.4705	0.3866	0.4243	0.2993	0.2512	0.6734	1.3749	0.1771	0.8099	0.3844	1.1744	1.2871	2.6751	1.8588	0.5157	1.842	1.9665	0.9194	0.7652	0.5121	0.3973
2082	1-linoleoyl-GPC (18:2)	Lipid	Lysophospholipid	34419	LC/MS Pos Late	100001395	1465	520.34		11988421	C04100	HMDB10386	2.6942	1.8375	1.2079	3.305	3.3298	0.9965	2.5016	1.6738	1.4112	1.8742	2.5005	2.7207	0.6316	1.165	0.8034	1.0407	0.714	0.4773	0.7937	1.1983	0.7438	0.8683	0.4791	0.574	0.8366	0.672	0.8527	0.7718	0.9447	0.6001	1.4544	2.1839	1.0035	0.6566	1.3755	0.7817
2128	1-linoleoyl-GPE (18:2)*	Lipid	Lysophospholipid	36600	LC/MS Pos Late	100001570	1482	478.293		52925130		HMDB11507	3.7475	3.0723	1.7447	6.2053	6.562	1.5994	3.016	3.3289	2.0561	3.5914	4.6282	3.5056	0.8169	1.0267	0.8233	0.9713	0.7398	0.6206	0.682	0.6115	0.7291	0.8032	0.4187	0.5642	1.2348	0.6903	0.9119	0.7531	1.071	0.461	2.2619	3.5649	0.8435	0.7293	1.9033	0.9733
2161	1-linoleoyl-GPG (18:2)*	Lipid	Lysophospholipid	54885	LC/MS Neg	100009227	5516	507.273					1.1922	0.8209	0.5165	0.8561	2.0636	1.3941	1.1939	0.7259	0.5902	0.7937	1.0158	0.9842	0.8643	1.812	0.772	3.3394	0.8122	0.5276	1.1619	0.5117	2.3158	1.4019	0.5719	1.7983	0.7816	3.4762	1.4248	1.5347	1.3782	0.7089	1.0949	1.0876	1.5449	0.9564	0.855	0.4794
2169	1-linoleoyl-GPI (18:2)*	Lipid	Lysophospholipid	36594	LC/MS Neg	100001778	5494	595.289					1.7152	1.5016	0.8911	1.4608	1.6683	1.1898	1.3691	1.5057	1.0098	1.8909	1.1673	1.9004	1.6413	1.6583	0.7232	3.1908	0.9228	0.3727	0.9328	0.347	1.087	0.7492	0.3031	0.6768	0.3228	0.7557	0.8355	1.5647	0.9915	0.6284	1.0085	1.0417	0.2596	0.6199	0.598	0.5945
2152	1-linoleoyl-GPS (18:2)*	Lipid	Lysophospholipid	43676	LC/MS Neg	100004606	5500	520.268					1.0825	0.9905	0.2817	0.8765	2.4159	0.8129	1.5684	0.4688	0.2817	0.8124	3.4202	1.1872	0.5144	0.8488	0.2817	1.2353	0.2817	0.2817	0.2817	0.4174	0.2817	0.3406	0.2817	0.2817	1.887	0.2817	0.7121	1.1038	1.3283	0.2817	2.4846	3.3545	0.6699	1	1.099	0.2817
2316	1-margaroylglycerol (17:0)	Lipid	Monoacylglycerol	34391	LC/MS Neg	100001429	6571	269.249	68002-72-2	107036			1.0445	1.3473	1.5648	1.381	1.362	1.4009	0.7735	0.4042	0.8648	1.2665	0.8288	0.8721	1.0012	1.5488	0.8859	1.1986	0.7775	0.348	1	0.5259	1.125	1.1222	0.4884	0.9985	0.8139	1.4816	0.348	2.4985	2.6766	0.7509	1.4918	1.2175	0.5305	0.7774	0.803	0.8026
2341	1-meadoylglycerol (20:3n9)*	Lipid	Monoacylglycerol	62431	LC/MS Neg	100020746	6450	305.249					1.8465	0.9605	0.3467	2.4551	0.9756	0.405	0.9633	0.4459	0.5592	0.947	1.0448	1.1006	0.7705	1.3365	0.3406	1.5701	0.3512	0.381	0.3406	0.5037	1.2994	1.0738	0.3406	1.1824	1.0654	1.2533	0.7432	1.7918	1.4857	0.6807	3.808	3.283	1.2653	1.0244	0.8083	0.6463
83	1-methyl-4-imidazoleacetate	Amino Acid	Histidine Metabolism	32350	LC/MS Pos Early	100001208	2064	141.066	2625-49-2	75810	C05828	HMDB02820	0.8752	0.7326	0.3249	0.3249	0.3249	1.1917	0.3249	0.579	0.3249	0.3249	0.8547	0.7757	2.0924	1.4547	2.1911	0.8739	1.1762	1.3013	0.3249	0.3249	0.3249	2.4556	1.4337	0.674	1.2079	0.5947	2.2785	0.3249	1	1.092	0.9253	0.6022	0.7011	0.5564	1.1973	1.4382
3434	N1-methyladenosine	Nucleotide	Purine Metabolism, Adenine containing	15650	LC/MS Pos Early	1242	2120	282.12	15763-06-1	27476	C02494	HMDB03331	1.0167	0.7949	0.738	0.9322	0.8984	1.0615	0.9586	0.8792	0.9367	0.8635	0.8301	1.3227	1.2394	1.0343	1.1057	1.1954	1.0323	1.0597	1.1355	0.6442	1.067	1.0463	1.1993	0.9833	0.7664	0.9115	0.9458	0.8683	0.965	1.1601	1.0643	1.0431	1.0431	0.7619	1.1029	0.9416
430	1-methylguanidine	Amino Acid	Guanidino and Acetamido Metabolism	48114	LC/MS Pos Early	100000715	2149	74.0713	22661-87-6	10111	C02294	HMDB01522	4.6825	1.5241	0.7747	3.1555	1.0042	1.3861	4.3049	1.3058	0.9969	1.8153	0.9974	3.0373	0.8693	0.6816	1.0002	0.4299	0.2825	0.9998	1.2365	1.632	0.4669	0.5189	0.5138	0.605	0.504	0.8406	1.0173	0.7863	0.8467	0.5996	1.8962	1.8741	1.0244	0.6573	1.0347	1.4738
66	1-methylhistidine	Amino Acid	Histidine Metabolism	30460	LC/MS Pos Early	100001051	2755	170.092	332-80-9	92105	C01152	HMDB00001	0.825	0.3062	0.5316	0.8168	0.3307	0.7211	1.0412	0.7584	0.475	0.6091	0.5204	0.5841	1.0012	1.6791	0.791	4.0664	6.0041	2.1605	3.3317	0.6446	2.6218	2.3832	0.788	1.8123	1.125	5.9613	3.2511	0.9987	1.1284	1.3481	0.6526	0.9428	1.2477	1.0596	0.9988	1.0625
3582	1-methylnicotinamide	Cofactors and Vitamins	Nicotinate and Nicotinamide Metabolism	27665	LC/MS Pos Early	55	1940	137.071	1005-24-9	10129985	C02918	HMDB00699	1.1292	0.5799	0.6967	1.0049	0.6459	0.96	0.823	0.7723	1.5609	0.8511	1.6622	1.5932	1.3557	1.1614	1.8866	1.2682	0.7305	0.9494	0.8147	1.879	1.105	1.2116	1.7346	1.4749	0.5611	0.9951	0.8356	1.8361	0.8477	0.6483	1.9914	1.9976	0.8084	0.8898	1.1466	0.6783
1782	1-myristoyl-2-arachidonoyl-GPC (14:0/20:4)*	Lipid	Phosphatidylcholine (PC)	53195	LC/MS Pos Late	100009139	1914	754.538				HMDB07883	0.5343	0.6048	0.7886	0.7669	0.7099	0.7991	0.4617	0.387	0.8664	0.951	0.362	0.6974	1.2482	1.422	1.1839	0.7326	1.4879	2.2299	1.5932	1.5909	1.4009	1.5016	1.0642	1.5189	1.081	1.5091	1.1985	1.1088	1.0788	1.2705	0.8461	0.6435	0.9685	1.0315	0.8911	0.9664
1778	1-myristoyl-2-palmitoyl-GPC (14:0/16:0)	Lipid	Phosphatidylcholine (PC)	19258	LC/MS Pos Late	100000672	2147	706.538	69525-80-0	129657		HMDB07869	0.7216	0.6577	0.7468	1.0623	0.7521	0.8902	0.6037	0.6242	0.792	0.8462	0.52	0.9603	1.038	1.1869	1.0701	0.8829	1.2566	1.2502	1.2914	1.3076	1.3141	1.1417	0.9803	1.235	1.3905	1.352	0.9409	1.126	1.0605	1.0018	0.9106	0.8081	0.9338	1.046	0.9982	1.222
2311	1-myristoylglycerol (14:0)	Lipid	Monoacylglycerol	35625	LC/MS Neg	100001618	6353.3	227.202	75685-84-6	79050	C01885	HMDB11561	1.3984	1.3888	0.7899	0.9766	1.6352	0.9192	1.0776	0.5365	0.9521	1.223	1.0234	1.6301	1.1382	1.6641	0.5419	1.1533	0.7638	0.9678	0.4828	0.6859	1.2631	0.9244	0.7747	1.3531	0.8544	1.6965	0.6157	2.0885	2.649	0.5504	1.7595	1.9151	0.9345	1.3922	0.7413	0.7268
1943	1-oleoyl-2-arachidonoyl-GPE (18:1/20:4)*	Lipid	Phosphatidylethanolamine (PE)	55041	LC/MS Pos Late	100009219	2200	766.538				HMDB09069	1.0121	1.2693	0.9067	1.9865	1.2522	0.9133	1.1431	1.138	1.1662	1.3056	0.8255	0.9597	0.7713	0.6766	0.9922	1.0674	1.2103	1.1081	1.3904	1.0324	1.0778	0.8168	0.9364	0.8551	0.933	1.0215	1.3197	0.9328	0.5697	0.481	0.8076	1.0174	0.6205	0.5085	0.7777	1.0078
2036	1-oleoyl-2-arachidonoyl-GPI (18:1/20:4) *	Lipid	Phosphatidylinositol (PI)	54994	LC/MS Pos Late	100010951	2568	902.575				HMDB09844	1.1807	1.6459	0.7822	2.0509	1.065	1.4737	0.9569	1.3142	0.9531	1.4001	1.1621	1.2227	0.6214	0.6986	0.5123	1.0892	1.0072	0.9563	1.0615	0.5993	1.2933	0.6486	0.4263	0.6884	0.7688	0.7666	0.9928	1.1561	1.029	0.4735	1.2436	1.5034	0.3558	0.7922	0.7583	1.0427
1866	1-oleoyl-2-docosahexaenoyl-GPC (18:1/22:6)*	Lipid	Phosphatidylcholine (PC)	52697	LC/MS Pos Late	100009130	2011	832.585				HMDB08123	0.9511	1.2003	1.0078	1.0996	0.9483	1.3689	0.9631	0.8303	0.87	1.0811	0.8487	1.0611	1.199	0.9273	0.806	0.8809	0.9168	1.0858	1.494	0.9522	1.3928	1.2057	0.696	0.9278	0.8162	1.0206	1.271	1.1725	1.2439	0.8816	1.2835	0.8972	0.6362	1.1348	1.0586	0.9922
1946	1-oleoyl-2-docosahexaenoyl-GPE (18:1/22:6)*	Lipid	Phosphatidylethanolamine (PE)	53209	LC/MS Pos Late	100009220	2119	790.538					0.9991	1.2854	0.8938	1.3493	0.867	1.2471	1.2189	0.9867	1.0009	1.1346	0.9241	1.1911	1.0516	0.8878	0.7426	0.8518	0.9181	1.2043	1.5968	0.994	1.2289	1.1112	0.6881	0.9796	0.8097	1.2192	1.4312	1.1265	1.0353	0.8179	1.0206	0.7622	0.6484	0.9824	0.938	1.0775
1940	1-oleoyl-2-linoleoyl-GPE (18:1/18:2)*	Lipid	Phosphatidylethanolamine (PE)	52687	LC/MS Pos Late	100009078	2270	742.538		9546753		HMDB05349	1.4425	1.6876	1.0461	5.1608	2.3371	1.0018	1.4861	3.0377	2.1198	2.0706	1.1104	1.8205	0.8319	0.7306	1.0909	1.5584	1.0033	0.8983	0.9468	0.8444	0.9982	0.6662	0.9284	0.7048	0.8801	0.741	1.2291	1.0767	0.4324	0.5113	0.9838	1.6285	0.56	0.5063	0.7288	0.987
2318	1-oleoylglycerol (18:1)	Lipid	Monoacylglycerol	21184	LC/MS Neg	100000924	6650	281.249	111-03-5	5283468		HMDB11567	1.8146	1.497	0.5539	1.2742	1.1506	0.6327	1.4006	0.452	0.4537	1.2062	1.2084	1.0964	1.1565	0.9574	0.2768	1.8749	0.3898	0.4211	0.3348	0.2557	0.9973	1.0027	0.168	0.7179	0.3809	1.3106	1.0422	3.4806	1.6838	0.5608	1.7966	2.0763	0.7912	1.132	0.4785	0.4358
2079	1-oleoyl-GPC (18:1)	Lipid	Lysophospholipid	48258	LC/MS Neg	100001272	6250	596.357	19420-56-5	16081932		HMDB02815	1.7632	0.9312	1.0569	1.2317	1.678	0.9102	1.6911	0.8886	0.7543	1.1388	1.1089	1.2807	0.8859	1.5596	0.6685	1.1934	0.8425	0.526	0.8445	1.0686	1.3417	0.7368	0.5786	1.1847	0.6894	1.1755	0.6633	1.5195	1.9452	0.8575	2.4479	1.3667	0.7562	0.6684	0.9431	0.4804
2126	1-oleoyl-GPE (18:1)	Lipid	Lysophospholipid	35628	LC/MS Pos Late	100001569	1554	480.308	89576-29-4	9547071		HMDB11506	1.85	1.2592	0.8784	2.6398	2.6413	0.9215	1.6149	1.1132	0.9237	1.3784	1.6849	1.3527	0.7344	0.6544	0.7352	0.9849	1.0827	0.6289	1.0902	0.863	1.0151	0.8604	0.5166	0.6189	1.3117	0.8234	1.1274	0.8042	1.1178	0.5407	1.284	1.4509	0.8697	0.7218	1.1713	0.8387
2159	1-oleoyl-GPG (18:1)*	Lipid	Lysophospholipid	45968	LC/MS Neg	100005716	5610	509.288					1.6655	0.9741	0.6541	0.8934	1.9863	1.0869	1.6371	0.707	0.5685	0.9136	1.0663	0.9794	0.8626	1.6884	0.5795	2.3437	0.6995	0.4948	0.9708	0.6419	2.017	1.0475	0.3236	1.2614	0.737	2.5232	1.131	1.5545	1.2263	0.7516	1.3543	1.4284	1.159	1.0206	0.8523	0.4535
2167	1-oleoyl-GPI (18:1)*	Lipid	Lysophospholipid	36602	LC/MS Neg	100001777	5599	597.305					1.1447	0.6083	0.5766	1.5719	1.2741	1.2978	0.9523	1.1448	0.6616	0.9833	0.7502	1.1961	1.2077	1.7431	0.6087	3.2384	1.0167	0.4514	1.057	0.4575	2.0461	0.8273	0.3835	1.0511	0.5496	1.0701	0.5623	1.6284	2.6096	0.7357	1.5158	1.6326	0.4464	0.6709	0.6397	0.6241
2150	1-oleoyl-GPS (18:1)	Lipid	Lysophospholipid	19260	LC/MS Neg	100000630	5607	522.284	326589-90-6	9547099		HMDB61694	0.8088	0.7024	0.3406	0.5557	2.2113	0.6321	1.1928	0.2714	0.2647	0.878	2.3665	1.5448	0.8354	2.0623	1.1069	1.6081	0.8656	0.7665	0.9634	1.175	1.5691	0.8587	0.769	1.1666	3.3126	1.0366	0.6105	1.342	1.503	0.6606	1.4694	1.6512	0.8705	1.1723	1.5233	0.3494
1822	1-palmitoleoyl-2-linolenoyl-GPC (16:1/18:3)*	Lipid	Phosphatidylcholine (PC)	53180	LC/MS Pos Late	100009345	1850	754.538				HMDB08008	0.8456	1.4018	0.7894	3.135	1.2565	1.1015	0.6234	2.3003	1.2347	1.5121	0.6812	1.586	0.7248	1.1919	1.1326	1.533	1.1709	1.0326	0.7264	0.5336	1.0589	0.8883	0.5336	0.8242	0.5427	0.837	0.6801	1.1509	0.9674	0.6653	1.0768	1.2751	0.7552	0.6351	0.5336	0.7155
1821	1-palmitoleoyl-2-linoleoyl-GPC (16:1/18:2)*	Lipid	Phosphatidylcholine (PC)	52683	LC/MS Pos Late	100009075	2003	756.554				HMDB08006	1.0019	1.2505	0.8136	2.3407	1.2624	0.9175	0.798	1.8462	1.0381	1.3949	0.788	1.3889	0.857	1.0606	1.0802	1.3951	1.2549	1.1929	1.142	0.857	1.3648	1.0222	0.8634	0.7983	0.8405	0.812	0.9981	1.2677	0.7882	0.6409	0.8632	1.3302	0.7587	0.6471	0.6061	0.8931
2315	1-palmitoleoylglycerol (16:1)*	Lipid	Monoacylglycerol	52431	LC/MS Neg	100008952	6094	253.217				HMDB11565	1.6122	0.9281	0.423	1.1151	1.2735	0.5675	0.8385	0.5157	0.5571	0.7979	1.254	1.1001	1.1474	1.7588	0.4093	1.5187	0.4558	0.8862	0.4751	0.4023	1.3721	1.1438	0.2194	0.7773	0.78	1.5392	1.0719	3.2223	2.4816	0.481	1.5964	2.9114	1.1295	1.7524	0.4635	0.5382
2071	1-palmitoleoyl-GPC (16:1)*	Lipid	Lysophospholipid	33230	LC/MS Pos Late	100001511	1450	494.324		24779461		HMDB10383	1.8967	1.0082	0.7231	2.146	2.213	0.8807	1.3926	0.7392	0.6568	1.2118	1.5059	1.3975	0.7314	1.3238	0.6426	0.5625	0.9918	0.8182	0.782	1.5373	1.2636	1.3806	0.527	0.6443	1.0302	0.6821	0.8358	0.9759	1.3566	0.8982	1.8173	1.9037	1.412	0.8697	1.4419	0.8753
1810	1-palmitoyl-2-arachidonoyl-GPC (16:0/20:4n6)	Lipid	Phosphatidylcholine (PC)	52462	LC/MS Pos Late	100008914	2091	782.569	35418-58-7	10747814		HMDB07982	0.8928	1.0586	1.0255	0.8885	0.9846	1.081	0.8807	0.7859	0.9929	1.0358	0.8068	0.9608	0.9459	1.0194	0.9451	0.8129	1.0071	1.1893	1.226	1.0487	1.085	1.0336	0.9507	0.9579	1.0641	1.0344	1.0912	1.1291	0.9908	0.929	1.0085	0.9071	0.9256	1.0846	1.0618	0.965
1917	1-palmitoyl-2-arachidonoyl-GPE (16:0/20:4)*	Lipid	Phosphatidylethanolamine (PE)	52464	LC/MS Pos Late	100008990	2198	740.522		9546800		HMDB05323	0.9686	1.122	0.9449	1.6978	1.2531	0.9717	0.9337	1.0692	1.2532	1.2199	0.8019	0.9879	0.9798	0.7894	0.9601	1.1772	1.3958	1.4667	1.4556	1.1714	1.2319	1.0019	1.1081	0.9981	0.9375	1.2912	1.3197	1.159	0.7615	0.7136	0.9191	0.9409	0.8502	0.89	0.9052	1.0099
1816	1-palmitoyl-2-docosahexaenoyl-GPC (16:0/22:6)	Lipid	Phosphatidylcholine (PC)	52610	LC/MS Pos Late	100008915	2023	806.569	59403-54-2	6441886		HMDB07991	1.0051	1.1892	1.1941	0.8058	0.9949	1.3817	0.8481	0.7208	0.7582	1.088	0.7109	0.9898	1.1744	1.3764	0.8445	0.6235	0.7172	1.0737	1.2571	0.9807	1.1177	1.0356	0.7252	0.8776	0.992	0.8711	0.855	1.3992	1.2995	1.1477	1.3074	0.848	0.8319	1.514	1.3457	1.0472
1919	1-palmitoyl-2-docosahexaenoyl-GPE (16:0/22:6)*	Lipid	Phosphatidylethanolamine (PE)	52465	LC/MS Pos Late	100008991	2119	764.522		9546799		HMDB05324	1.0066	1.2036	1.1053	0.9968	0.9858	1.2637	0.948	0.7828	0.982	1.1804	0.7469	1.0272	0.9714	1.2322	0.7258	0.6103	0.6706	1.2049	1.1915	1.035	1.0121	0.9109	0.7072	0.8397	0.9606	0.9113	0.9723	1.3276	1.0032	1.0785	1.0036	0.6399	0.8494	1.4123	1.148	1.0353
1803	1-palmitoyl-2-gamma-linolenoyl-GPC (16:0/18:3n6)*	Lipid	Phosphatidylcholine (PC)	54812	LC/MS Pos Late	100009154	2034	756.554				HMDB07974	1.1152	0.9917	0.9215	1.9108	1.3508	1.0837	0.8167	1.5064	1.3911	1.0083	0.7915	1.4083	0.8672	0.9037	1.8475	0.6915	1.0492	0.8214	0.9755	1.7706	0.8651	0.6673	1.3809	0.7593	1.4088	0.5749	1.0771	1.1615	0.5616	0.8315	0.8044	1.2999	1.742	0.707	0.7288	1.0682
1800	1-palmitoyl-2-linoleoyl-GPC (16:0/18:2)	Lipid	Phosphatidylcholine (PC)	42446	LC/MS Pos Late	1537	2160	758.569	40811-94-7	5287971		HMDB07973	1.1201	1.304	1.0235	1.8916	1.3555	0.9973	0.9822	1.7835	1.112	1.2943	0.8775	1.3854	0.9246	0.9803	1.1372	1.3093	1.0053	0.9874	1.1985	0.9241	1.0538	0.8607	0.9346	0.7987	1.0027	0.9777	1.0692	1.1161	0.7113	0.7466	0.8079	1.3402	0.9205	0.7697	0.7554	0.9737
1914	1-palmitoyl-2-linoleoyl-GPE (16:0/18:2)	Lipid	Phosphatidylethanolamine (PE)	42449	LC/MS Pos Late	100001870	2275	716.522		9546747		HMDB05322	1.4792	1.5551	1.1965	4.6166	2.3425	1.0897	1.2195	3.1297	1.9976	2.1212	0.9217	1.9051	0.8556	1.0836	1.1468	1.2725	0.9612	0.9148	0.8369	0.8674	0.8506	0.6205	1.0039	0.6509	1.0802	0.7249	0.8348	1.0812	0.5355	0.698	0.9961	1.6116	0.8671	0.6213	0.8467	0.9677
1999	1-palmitoyl-2-linoleoyl-GPG (16:0/18:2)	Lipid	Phosphatidylglycerol (PG)	52628	LC/MS Pos Late	1543	2730	764.544	322647-44-9			HMDB10575	1.9587	2.4866	1.3737	2.7873	1.6342	1.0733	1.3561	2.5608	2.3475	2.2676	1.5802	2.6983	0.2667	0.8189	0.7584	1.1283	0.8309	0.7387	1.0267	0.5449	0.0598	0.4831	0.4703	0.3132	0.7464	0.4582	0.6915	1.4008	0.2756	0.3079	1.0977	1.9102	0.6954	0.5148	1.0344	0.9733
2014	1-palmitoyl-2-linoleoyl-GPI (16:0/18:2)	Lipid	Phosphatidylinositol (PI)	52450	LC/MS Polar	1528	910	833.518				HMDB09784	1.0594	1.4245	0.8563	2.1817	0.959	0.9405	0.6313	1.7941	1.0853	1.7019	1.0904	1.4675	0.8237	0.756	0.6921	1.5617	1.323	1.0701	0.9729	0.6564	1.1043	0.5978	0.5383	0.8302	0.7963	0.9037	0.9594	2.0832	1	0.6464	1.0234	1.3351	0.5383	1.0958	0.6753	1.0315
1797	1-palmitoyl-2-oleoyl-GPC (16:0/18:1)	Lipid	Phosphatidylcholine (PC)	52461	LC/MS Pos Late	1539	2358	760.585	26853-31-6;26853-31-6	6436017		HMDB07972	1.0073	1.0445	0.9024	1.3009	1.1242	0.9566	0.9116	1.0578	0.9828	1.0613	0.6938	1.0284	0.9464	1.0181	1.0535	0.9955	1.1238	1.1939	1.3777	1.2273	1.2622	0.9153	1.0018	0.8938	1.1804	0.9372	0.9982	1.1522	0.8189	0.8511	0.9622	1.0459	0.9191	0.9515	0.9303	0.988
1913	1-palmitoyl-2-oleoyl-GPE (16:0/18:1)	Lipid	Phosphatidylethanolamine (PE)	19263	LC/MS Pos Late	1526	2509	718.538	26662-94-2	5283496		HMDB05320	0.9501	1.0054	0.771	1.8216	1.2869	1.0187	1.0849	0.936	1.4214	1.2503	0.645	1.0336	0.7927	0.8286	1.0107	0.9946	1.1119	1.2631	1.3214	1.3555	1.1621	0.7415	1.0112	0.7594	1.2564	0.9107	1.1007	1.2936	0.6691	0.7283	0.7804	0.8533	0.866	0.8808	0.7283	0.9658
1998	1-palmitoyl-2-oleoyl-GPG (16:0/18:1)	Lipid	Phosphatidylglycerol (PG)	52448	LC/MS Pos Late	100000641	3206	766.559		5283509			1.0152	1.1784	0.8722	1.2871	0.8389	1.0054	0.8516	0.9693	1.1892	1.0739	0.8697	1.3287	0.6425	0.8924	0.8997	1.1537	1.1546	1.1846	1.8312	1.2	1.1289	0.8165	0.8335	0.929	0.9975	1.2002	1.0239	1.5862	0.7352	0.7054	0.9957	1.0025	0.8625	1.3178	0.9629	0.944
2012	1-palmitoyl-2-oleoyl-GPI (16:0/18:1)*	Lipid	Phosphatidylinositol (PI)	52669	LC/MS Polar	100009066	893	835.534				HMDB09783	1.0029	1.4911	1.0788	0.9835	0.8596	1.2191	0.9625	1.2095	1.1804	1.0719	0.9819	1.4346	0.7618	0.9596	0.7434	0.816	0.6049	1.1885	1.4355	1.1841	0.7819	0.8831	0.5989	1.0456	0.8784	0.9007	0.9971	1.3543	1.0702	0.6753	0.9367	1.1304	0.668	1.4689	1.0462	1.1936
1794	1-palmitoyl-2-palmitoleoyl-GPC (16:0/16:1)*	Lipid	Phosphatidylcholine (PC)	52470	LC/MS Pos Late	100008984	2160	732.554				HMDB07969	0.8458	0.7108	0.68	1.3121	0.8257	0.8317	0.6844	0.7815	0.7854	0.8259	0.5158	0.8894	1.0124	1.0672	1.1038	1.1453	1.4564	1.3496	1.3888	1.5305	1.6982	1.1733	1.1497	1.098	1.5222	1.1369	0.9876	1.2877	0.9103	0.9341	0.8505	0.9269	1.0912	0.932	0.8178	1.0974
1795	1-palmitoyl-2-stearoyl-GPC (16:0/18:0)	Lipid	Phosphatidylcholine (PC)	52616	LC/MS Pos Late	100008921	2653	762.601	59403-51-9			HMDB07970	0.8017	1.0415	1.0013	0.8619	0.8744	1.0901	0.9725	0.7454	0.854	0.9738	0.7909	0.9987	0.9284	0.7396	1.1253	1.0633	1.4306	1.1911	2.3676	1.0685	1.3433	0.9248	0.802	1.1073	1.3164	1.4675	1.6362	1.384	0.9556	0.6133	1.067	0.7247	0.6127	1.1368	0.9895	1.3267
1912	1-palmitoyl-2-stearoyl-GPE (16:0/18:0)*	Lipid	Phosphatidylethanolamine (PE)	57388	LC/MS Pos Late	100009205	2850	720.554		5326793		HMDB08925	0.4938	1.1097	1.0852	0.6847	1	1.544	1.4339	0.4938	0.911	1.1184	0.7508	0.969	1.1998	0.4938	0.4938	0.4938	0.8739	0.8821	1.7578	0.9257	0.4938	0.4938	0.4938	1.0611	0.729	1.0914	1.1302	1.2486	0.8897	0.4938	0.7419	0.5395	0.4938	1.5054	0.8172	1.1787
2314	1-palmitoylglycerol (16:0)	Lipid	Monoacylglycerol	21127	LC/MS Neg	100000827	6550	255.233	542-44-9	14900		HMDB31074	1.4838	1.2815	0.9515	1.0192	1.2005	0.8029	1.0343	0.5673	0.6517	1.2875	1.0277	1.0472	1.0369	1.6001	0.5595	1.4037	0.5503	0.4955	0.5763	0.5154	1.2275	0.9435	0.4287	1.0161	0.5255	1.5768	0.7536	2.6321	2.5162	0.6517	1.9296	1.8068	0.9547	0.9839	0.665	0.6714
2069	1-palmitoyl-GPC (16:0)	Lipid	Lysophospholipid	33955	LC/MS Pos Late	100001263	1525	496.34	17364-16-8	86554		HMDB10382	1.4463	0.857	0.9105	1.2903	1.5861	0.9077	1.276	0.7544	0.737	0.9114	1.0431	1.3551	0.8295	1.2667	0.9569	0.5442	1.1204	0.7845	1.119	1.49	1.1981	1.2835	0.8001	0.7886	1.1791	0.8604	0.9242	0.918	1.269	0.9565	1.2642	1.1727	1.2714	0.8946	1.3774	0.8663
2117	1-palmitoyl-GPE (16:0)	Lipid	Lysophospholipid	35631	LC/MS Pos Late	100001567	1544	454.293	53862-35-4	9547069		HMDB11503	1.2764	0.874	0.8251	1.5251	1.7154	0.8651	0.9053	0.7641	0.7165	1.0464	1.0122	0.9891	0.9024	1.0099	0.9022	1.0056	1.1075	0.8437	1.2758	1.0469	1.2011	0.9282	0.6454	0.7918	1.4191	0.9944	1.029	0.9036	1.0466	0.7156	1.0565	0.9734	1.1965	1.0441	1.2576	0.9128
2155	1-palmitoyl-GPG (16:0)*	Lipid	Lysophospholipid	45970	LC/MS Neg	100005717	5570	483.273		3300276			2.4604	0.8545	1.1175	1.0427	2.8383	1.562	1.8821	0.9612	0.7219	1.2561	1.3935	1.2522	0.5327	1.5937	0.3781	0.8592	0.4921	0.4119	0.6354	0.519	0.864	0.7517	0.2889	0.6736	1.0388	1.1112	0.4841	1.1484	1.8357	0.664	1.9011	1.8334	1.2434	0.8686	1.2535	0.3903
2162	1-palmitoyl-GPI (16:0)	Lipid	Lysophospholipid	35305	LC/MS Neg	100001655	5564	571.289				HMDB61695	0.9663	0.5077	0.7792	0.9273	1.0474	1.2537	0.6403	0.8303	0.5972	0.9759	0.8839	1.0387	1.2668	2.5757	0.6676	1.7798	1.0241	0.6628	1.1379	0.7152	1.9053	1.1024	0.6235	1.1981	1.1896	1.466	0.4357	1.4868	2.8542	1.1066	1.5019	1.393	0.9599	0.9409	0.8628	0.6979
2313	1-pentadecanoylglycerol (15:0)	Lipid	Monoacylglycerol	47898	LC/MS Neg	100001431	6200	241.217	104140-07-0	190750			1.3199	1.4313	1.1114	1.5068	0.6465	0.927	0.8504	0.5205	0.6592	1.0022	1.2398	1.0498	1.1511	1.1274	0.7761	1.1424	0.4933	0.412	0.7673	0.636	0.9978	1.0029	0.4949	0.7428	0.5144	1.279	0.8689	2.6511	2.7889	1.0755	1.8515	1.585	0.865	1.0792	0.7986	0.4246
84	1-ribosyl-imidazoleacetate*	Amino Acid	Histidine Metabolism	61868	LC/MS Pos Early	100001668	2006	259.092	29605-99-0	5117448	C05131	HMDB02331	0.5392	0.4956	0.3253	0.8286	0.559	0.6897	0.881	0.7309	0.4075	0.359	0.9184	1.4629	0.8974	1.0925	0.8507	1.5719	2.6501	1.2899	1.1384	0.9994	0.453	1.3241	1.3192	1.5302	0.4963	1.436	1.4077	0.5364	1.0006	1.3269	1.4161	1.0904	0.9346	1.0342	1.0165	1.008
1843	1-stearoyl-2-arachidonoyl-GPC (18:0/20:4)	Lipid	Phosphatidylcholine (PC)	42450	LC/MS Pos Late	100001869	2300	810.601	35418-59-8	16219824		HMDB08048	1.0025	1.2709	1.1833	0.9517	1.1345	1.2115	1.1316	0.7946	1.2029	1.1936	1.0509	1.0128	0.8752	0.9128	0.957	0.8356	0.9733	1.1765	1.3056	1.0482	0.9491	1.0138	0.8927	0.9975	0.9508	1.1024	1.2972	1.1441	0.9968	0.8388	0.9536	0.9209	0.8698	0.978	0.9897	1.052
1934	1-stearoyl-2-arachidonoyl-GPE (18:0/20:4)	Lipid	Phosphatidylethanolamine (PE)	52447	LC/MS Pos Late	100008977	2424	768.554		5289133		HMDB09003	0.8487	1.1122	0.9655	1.3151	1.1071	0.9474	0.9524	1.0821	1.0345	1.1245	0.7974	0.8968	0.8708	0.6995	1.2101	1.1215	1.2538	1.3054	1.8423	1.1147	1.0394	0.9371	1.0924	1.0358	0.8483	1.1817	1.4275	1.0744	0.7254	0.6018	0.719	0.852	0.7963	0.7521	0.7635	0.9148
2031	1-stearoyl-2-arachidonoyl-GPI (18:0/20:4)	Lipid	Phosphatidylinositol (PI)	52449	LC/MS Pos Late	100000616	3000	904.591	383907-33-3			HMDB09815	0.9086	1.2716	0.9183	1.1129	0.888	0.9979	0.8653	0.8241	1.2048	1.1142	0.8692	1.1099	0.7036	0.7742	1.2397	0.8039	1.076	1.4667	1.8116	1.3271	0.9597	0.8616	1.0021	1.09	1.1558	1.1301	1.3728	1.2753	0.7846	0.6899	0.945	0.9294	1.0808	1.196	0.881	0.9663
1988	1-stearoyl-2-arachidonoyl-GPS (18:0/20:4)	Lipid	Phosphatidylserine (PS)	52235	LC/MS Pos Late	100001872	2565	812.544				HMDB12383	0.8276	0.8554	0.6296	0.8925	0.6426	0.793	0.6547	0.7355	0.9146	0.7602	0.7917	1.1137	0.8331	0.7453	1.706	1.7045	2.2875	1.8182	2.7797	1.3076	1.6461	0.9729	1.4051	1.8234	1.6662	1.8562	1.5907	1.5077	0.9706	0.6067	1.0386	0.7384	0.9338	1.0271	1.0411	1.1478
1849	1-stearoyl-2-docosahexaenoyl-GPC (18:0/22:6)	Lipid	Phosphatidylcholine (PC)	52611	LC/MS Pos Late	100008916	2197	834.601	59403-52-0			HMDB08057	0.9178	1.194	1.1513	0.7723	0.8811	1.3476	0.8866	0.6779	0.8414	1.0229	0.7768	0.9208	1.0497	1.1303	0.8015	0.6884	0.7198	1.0843	1.4425	0.9936	1.0128	1.0174	0.7247	0.9417	0.8915	1.0032	1.0953	1.3454	1.1602	0.9968	1.0361	0.7378	0.8295	1.3623	1.077	1.0432
1938	1-stearoyl-2-docosahexaenoyl-GPE (18:0/22:6)*	Lipid	Phosphatidylethanolamine (PE)	52466	LC/MS Pos Late	100008992	2317	792.554		9546798		HMDB05334	0.9467	1.4832	1.3119	1.1613	0.9947	1.3805	1.1184	1.0166	1.0031	1.3794	0.8629	1.1514	1.0129	1.0745	0.591	0.6531	0.5543	1.0209	1.1116	0.8614	0.8499	0.8695	0.5884	0.8531	0.7161	0.9104	0.8872	1.3746	0.9969	1.0059	1.019	0.8714	0.5579	1.3025	1.0344	0.9742
1835	1-stearoyl-2-linoleoyl-GPC (18:0/18:2)*	Lipid	Phosphatidylcholine (PC)	52452	LC/MS Pos Late	100008980	2380	786.601				HMDB08039	1.1587	1.5313	1.0813	2.166	1.4958	1.0129	1.1367	1.8819	1.3548	1.439	1.0656	1.4349	0.8135	0.7492	0.9871	1.5325	0.942	0.838	1.3422	0.8278	0.9335	0.7337	0.8651	0.7141	0.8441	1.0239	1.2411	1.0968	0.5962	0.5441	0.7257	1.3163	0.7144	0.6916	0.6086	0.9704
1929	1-stearoyl-2-linoleoyl-GPE (18:0/18:2)*	Lipid	Phosphatidylethanolamine (PE)	52446	LC/MS Pos Late	100008976	2522	744.554		9546749		HMDB08994	1.2785	1.812	1.1449	3.7939	1.9764	1.1447	1.3863	2.6437	1.9146	2.1206	0.9513	1.8084	0.8315	0.7932	1.1116	1.3727	0.9125	0.9985	1.273	0.8505	0.8571	0.6449	0.9165	0.6617	0.9215	0.8221	1.1735	1.288	0.5328	0.523	0.8703	1.3385	0.5857	0.6076	0.7441	1.0015
2020	1-stearoyl-2-linoleoyl-GPI (18:0/18:2)	Lipid	Phosphatidylinositol (PI)	52468	LC/MS Polar	100008994	910	861.55				HMDB09809	0.8128	1.5238	0.7454	1.6686	0.8515	0.9072	0.906	1.1687	1.2178	1.4665	1.1291	1.3739	1.0568	0.6954	0.7375	2.0421	1.2085	1.0877	1.326	0.7018	0.9581	0.6251	0.6692	0.9487	0.7347	1.1786	1.4092	2.1564	0.6514	0.5614	0.8722	1.1248	0.2891	1.0419	0.668	1.1355
1986	1-stearoyl-2-linoleoyl-GPS (18:0/18:2)	Lipid	Phosphatidylserine (PS)	53009	LC/MS Pos Late	100000642	2689	788.544	322647-11-0	9547091			0.8936	0.9665	0.6039	1.528	0.61	0.8001	0.7329	0.8867	1.0121	0.9285	0.7457	1.3759	0.8901	0.7543	1.5354	1.4602	1.416	1.4778	1.7262	1.3555	1.0924	0.7448	1.1111	1.1474	1.4771	1.3018	1.3602	1.9568	0.6695	0.6154	0.9716	0.991	0.9844	1.0425	0.8134	1.009
1832	1-stearoyl-2-oleoyl-GPC (18:0/18:1)	Lipid	Phosphatidylcholine (PC)	52438	LC/MS Pos Late	100008904	2644	788.616	56421-10-4			HMDB08038	0.9978	1.1518	0.8774	1.5358	1.1817	0.9582	0.926	0.9828	1.1992	1.2095	0.6461	1.0766	0.9162	0.7578	1.0049	1.3255	1.2387	1.386	2.2265	1.2971	1.2843	0.9265	0.9157	0.9862	1.1982	1.2407	1.6719	1.2397	0.642	0.5668	0.7512	0.8182	0.7401	0.852	0.7226	1.0022
1926	1-stearoyl-2-oleoyl-GPE (18:0/18:1)	Lipid	Phosphatidylethanolamine (PE)	42448	LC/MS Pos Late	100001856	2858	746.569				HMDB08993	0.8249	0.8989	0.686	1.224	0.8695	0.8981	1.0635	0.6227	0.9564	0.9496	0.5936	0.8716	1.0436	0.8192	1.3043	1.5462	1.4606	1.4205	2.4015	1.5984	1.4847	1.0467	1.156	1.0849	1.4613	1.2625	1.6834	1.5371	0.7343	0.8418	0.7578	0.6909	0.7293	0.9312	0.6601	1.2058
2005	1-stearoyl-2-oleoyl-GPG (18:0/18:1)	Lipid	Phosphatidylglycerol (PG)	52623	LC/MS Pos Late	100001866	3714	794.591	322647-48-3				0.5561	0.7229	0.6414	0.6794	0.4232	0.7922	0.4654	0.3281	0.9814	0.7245	0.7395	1.1621	1.1327	0.8211	1.2274	2.2196	1.7803	1.7083	4.2846	1.7125	1.733	1.3585	1.249	1.886	1.0186	2.3775	1.8977	2.6118	0.8559	0.8274	0.9688	0.8144	0.7222	2.0164	0.8207	1.2021
1985	1-stearoyl-2-oleoyl-GPS (18:0/18:1)	Lipid	Phosphatidylserine (PS)	19265	LC/MS Pos Late	100000639	3000	790.559		9547087		HMDB10163	1.3925	0.8896	0.6862	1.1504	0.5919	0.8852	0.9098	0.6966	0.8951	0.8067	0.7561	1.361	0.77	0.7255	1.805	1.2307	1.9121	1.4356	2.5652	1.5696	1.1737	0.9156	1.524	1.3403	1.8229	1.1265	1.5111	1.4118	0.6675	0.6407	1.0538	0.7346	1.1386	0.9462	0.8065	0.9219
2077	1-stearoyl-GPC (18:0)	Lipid	Lysophospholipid	33961	LC/MS Pos Late	100001271	1606	524.371	19420-57-6	497299		HMDB10384	1.3535	1.0437	0.9683	1.3366	1.5522	1.0488	1.3314	0.7743	0.8976	1.0135	1.2025	1.2875	0.7157	0.9961	0.8277	0.55	0.9425	0.6484	1.2659	1.2437	0.9129	1.0855	0.8107	0.7366	1.0271	0.8036	0.9282	0.9196	1.1044	0.7909	1.1824	1.0507	1.0039	0.8143	1.075	0.8875
2124	1-stearoyl-GPE (18:0)	Lipid	Lysophospholipid	42398	LC/MS Pos Late	100001461	1626	482.324	69747-55-3	9547068		HMDB11130	1.204	1.1948	0.958	1.6486	1.7783	0.996	1.004	1.0516	0.7457	1.1724	1.3117	1.0732	0.8623	0.7807	0.7943	1.0606	1.0271	0.7786	1.3398	0.8265	0.8559	0.8009	0.6306	0.7477	1.1509	0.9319	1.0078	0.8889	1.0556	0.5712	1.0385	1.2052	0.8885	0.9468	1.112	0.7685
2157	1-stearoyl-GPG (18:0)	Lipid	Lysophospholipid	34437	LC/MS Neg	100001462	5816	511.304					1.1456	0.9787	1.1661	0.6972	2.4048	1.2974	1.1222	0.7084	0.7888	0.9753	1.0528	1.0377	0.7431	1.9363	0.4653	1.6304	0.8534	0.4508	1.0951	0.7693	1.1665	0.9047	0.4229	1.414	0.7245	1.7915	0.6401	2.074	2.3653	0.6778	1.4382	1.2162	0.797	0.9255	1.0213	0.559
2165	1-stearoyl-GPI (18:0)	Lipid	Lysophospholipid	19324	LC/MS Neg	100000656	5794	599.32	796963-93-4			HMDB61696	0.7371	0.5233	0.7496	0.7139	0.8381	0.8946	0.6605	0.7273	0.6308	0.8401	0.4854	0.7488	1.0742	2.0517	1.2964	1.7434	1.0377	0.9163	2.0898	1.2022	1.4238	1.1583	1.0364	1.7267	1.1995	2.229	0.9402	1.0475	2.0462	1.47	1.1416	0.9636	1.7342	0.7935	0.7198	0.7864
2149	1-stearoyl-GPS (18:0)*	Lipid	Lysophospholipid	45966	LC/MS Neg	100004327	5800	524.299		9547101			0.81	0.4751	0.6838	1.0013	0.7187	0.8173	0.8433	0.6765	0.7379	0.7384	0.7682	0.7958	0.8857	1.7137	1.4458	2.646	1.3705	0.8926	2.3666	0.9987	1.8614	1.005	0.9635	1.759	2.1801	2.9127	1.1232	1.5316	1.906	0.7618	1.4478	1.29	1.1728	0.9117	1.1441	0.8455
3913	2,3-dihydroxyisovalerate	Xenobiotics	Food Component/Plant	38276	LC/MS Polar	100002417	1050	133.051	1756-18-9	677	C04039	HMDB12141	0.5842	0.5842	0.6144	0.5842	0.5842	0.5842	0.5842	0.5842	0.5842	0.5842	0.8555	0.952	1.4722	0.7263	0.6017	0.8426	0.6089	1.3673	0.7785	1.1143	0.5842	1.0945	0.6347	0.5842	0.5842	1.2461	1.8553	0.5842	2.1073	1	1.3841	0.5842	1.0512	2.3936	0.5842	0.5842
102	2-aminoadipate	Amino Acid	Lysine Metabolism	6146	LC/MS Pos Early	381	1912	162.076	542-32-5;1118-90-7	469	C00956	HMDB00510	1.0452	1.0161	0.9941	0.9968	0.6674	1.0032	1.0378	1.0708	0.7871	0.9755	0.9403	1.0203	0.8544	1.1392	1.0526	1.2565	0.6948	0.6649	1.2134	1.0562	0.8009	1.0279	0.9265	0.6499	1.3739	0.8984	0.9083	0.9818	0.832	0.8642	1.1135	1.0724	1.495	0.8435	1.2371	1.0536
1398	2-aminoheptanoate	Lipid	Fatty Acid, Amino	43761	LC/MS Pos Early	100004542	3160	146.118	1115-90-8	227939			0.4941	0.4941	0.7765	0.6814	1.1944	0.9959	0.4941	1.0041	0.4941	1.1347	1.0875	1.5195	0.4941	0.4941	1.4831	0.4941	0.56	0.4941	0.8005	0.4941	0.4941	0.4941	0.4941	0.4941	0.4941	0.4941	1.0101	0.4941	0.4941	0.7572	0.7471	0.8717	1.4873	0.4941	1.1775	0.4941
4790	2-aminophenol sulfate	Xenobiotics	Chemical	43266	LC/MS Neg	100004322	1677	188.002		181670		HMDB61116	1.7657	1.3088	0.3946	1.5108	1.1059	0.3946	1.0664	0.7257	0.3946	0.5582	1.0253	3.7897	0.8615	1.1211	0.7025	0.3946	0.3946	0.9402	0.717	1.6859	0.3946	0.9127	1.6747	0.4793	0.3946	0.3946	1.051	0.3946	0.6125	1	0.3946	0.6497	1.2861	0.3946	0.3946	0.8787
3423	adenosine 2'-monophosphate (2'-AMP)	Nucleotide	Purine Metabolism, Adenine containing	36815	LC/MS Neg	100001694	1497.7	346.056	130-49-4	94136	C00946	HMDB11617	1.7468	1.0142	1.0771	1.7834	1.9406	0.7642	0.9645	0.9858	0.7352	1.6125	0.8385	1.1498	0.7535	0.5001	1.3097	1.8713	1.7212	0.6706	1.7989	0.5616	1.431	0.5891	0.9709	1.8893	0.8756	0.6003	0.5486	1.5536	0.7801	0.5103	0.4202	1.0266	1.2278	1.4803	0.6725	2.1878
2335	2-arachidonoylglycerol (20:4)	Lipid	Monoacylglycerol	19266	LC/MS Neg	100000584	6170	303.233	53847-30-6	5282280	C13856	HMDB04666	1.1383	0.8449	0.5774	0.7507	1.092	0.4103	0.5357	0.4429	0.9169	1.0085	0.9977	1.0116	0.7762	2.1714	0.5324	0.9154	0.4703	1.0941	0.9299	0.5887	1.1461	1.342	0.3706	1.4435	1.2633	2.3272	1.1273	1.8143	2.9054	0.5255	1.9228	1.917	1.9101	0.7632	0.6906	1.0023
1449	2-butenoylcarnitine	Lipid	Fatty Acid Metabolism(Acyl Carnitine)	61778	LC/MS Pos Early	100016058	2765	230.139					1.2452	1.1115	1.2184	1.5858	1.3359	0.9115	1.6768	1.3706	1.1282	1.3622	1.3563	2.4358	0.8244	0.8916	0.8015	0.5459	0.4405	0.5916	0.971	0.8259	1.0447	1.3702	0.7664	1.0211	0.9789	0.8254	0.6543	0.8717	2.4118	1.0549	0.8362	1.1557	0.7054	0.9017	1.3819	0.787
3449	2'-deoxyadenosine	Nucleotide	Purine Metabolism, Adenine containing	1553	LC/MS Pos Early	211	2252	252.109	16373-93-6	13730	C00559	HMDB00101	0.9624	0.7881	1.3714	0.7969	1.1432	0.6931	1.1439	0.7532	1.3021	0.7718	0.8785	1.4282	0.7021	1.3498	0.877	0.5542	0.3068	0.3982	0.5844	1.406	0.6733	1.5183	0.6512	0.5849	1.4817	0.6539	1.0813	1.2163	1.1115	1.5301	3.4013	1.0424	1.2626	0.8431	4.1464	1.0376
3447	2'-deoxyadenosine 5'-monophosphate	Nucleotide	Purine Metabolism, Adenine containing	46333	LC/MS Neg	100000485	1315	330.061	653-63-4	12599	C00360	HMDB00905	0.2364	0.2364	0.5677	0.2364	0.2364	0.2568	0.2898	0.2642	0.5375	0.2364	0.2364	0.8644	1.4843	1.7395	1.7586	0.7961	0.2364	0.9389	1.4668	3.5377	0.9431	1.2065	2.3219	0.4718	1.5029	1	2.5902	1.8255	0.2364	1.2016	0.7897	0.2364	0.2364	0.4449	1.3315	1.2039
3535	2'-deoxycytidine	Nucleotide	Pyrimidine Metabolism, Cytidine containing	15949	LC/MS Pos Early	100000125	2193	228.098	951-77-9	13711	C00881	HMDB00014	0.808	0.8928	0.6982	1.1714	0.862	0.9265	1.0142	0.7293	0.7147	1.0181	0.9923	0.7726	1.0429	1.0809	1.3772	1.6533	1.6306	1.3118	1.1343	0.9711	1.6106	0.9998	0.8472	1.3418	0.9683	1.9281	1.5939	1.1293	0.8913	0.8751	0.9848	1.0048	1.1481	0.9825	0.8839	1.0002
3478	2'-deoxyguanosine	Nucleotide	Purine Metabolism, Guanine containing	1411	LC/MS Neg	348	1751	266.089	961-07-9	187790	C00330	HMDB00085	0.8812	0.6641	0.7883	1.0757	0.7525	0.5777	1.081	0.7406	0.6381	0.7971	0.6867	1.0354	0.7326	1.131	0.9959	1.2619	0.8178	0.873	1.4129	0.774	1.1996	0.9206	0.6211	1.0324	1.1318	1.4051	1.0041	1.2813	0.9745	0.9735	2.0719	1.5468	1.6205	1.3119	1.5432	1.1161
3411	2'-deoxyinosine	Nucleotide	Purine Metabolism, (Hypo)Xanthine/Inosine containing	15076	LC/MS Neg	100000135	1688	251.079	890-38-0	65058	C05512	HMDB00071	0.7131	0.5632	0.72	0.9274	0.7059	0.4895	0.68	0.4913	0.4749	0.8253	0.5227	0.9419	0.866	1.1505	1.2899	1.4547	1.3033	0.7055	1.7272	1.3617	2.0283	0.9286	0.7167	1.2503	1.081	1.2536	1.0819	1.4318	0.9498	1.0502	1.6983	1.2594	1.5192	0.9223	1.963	1.3031
3511	2'-deoxyuridine	Nucleotide	Pyrimidine Metabolism, Uracil containing	1412	LC/MS Neg	536	1586	111.02	951-78-0	13712	C00526	HMDB00012	1.2153	1.0694	0.7274	1.5214	1.0612	1.2066	1.7805	1.087	0.8709	1.3668	1.5362	1.0019	1.1184	1.305	1.1073	2.0021	0.9818	0.6324	0.6843	0.5266	1.6311	1.0493	0.5583	0.6832	0.5206	0.9294	1.0469	0.6127	0.4506	0.4308	0.4308	0.457	1	0.5017	0.6366	0.8824
2323	2-dihomo-linoleoylglycerol (20:2)*	Lipid	Monoacylglycerol	62450	LC/MS Neg	100020771	6700	307.264					1.3115	1.7164	0.8826	0.9596	1.3509	0.7487	0.7496	0.5239	1.0968	1.5916	1.6215	1.7853	0.9755	1.5044	0.4091	1.2329	0.5795	0.6048	0.4082	0.549	0.8746	1.1579	0.2836	1.3952	0.7827	1.667	0.9921	2.9054	2.763	1.0079	2.8223	2.6208	1.0138	0.9615	0.9194	0.9121
2337	2-docosahexaenoylglycerol (22:6)*	Lipid	Monoacylglycerol	48675	LC/MS Neg	100006352	6050	309.222				HMDB11557	1.8669	1.3986	0.5014	0.9527	1.6467	0.7519	0.6047	0.2739	0.6562	1.8844	0.9765	1.4271	1.0613	2.282	0.3006	0.6513	0.3202	0.804	0.6175	0.3588	1.1046	1.493	0.1553	1.0303	1.1643	1.6855	0.8519	1.4904	4.4641	0.5777	2.4228	2.1381	1.6498	0.8971	0.8902	1.0235
320	2-hydroxy-3-methylvalerate	Amino Acid	Leucine, Isoleucine and Valine Metabolism	36746	LC/MS Neg	100001541	1800	131.071	488-15-3	164623		HMDB00317	0.9787	0.3662	0.4287	0.3859	0.3662	0.5667	0.4727	0.5818	0.3662	0.3662	0.7205	3.5032	1.428	1.1088	0.7853	23.4494	7.2967	4.8305	0.8394	0.5671	3.0795	2.4701	1.3052	1.7406	0.3662	2.3515	0.8812	0.6442	3.2144	2.4676	1.0213	1.8235	0.9171	2.7777	0.5029	0.4984
1327	2-hydroxyadipate	Lipid	Fatty Acid, Dicarboxylate	31934	LC/MS Polar	100001153	3000	161.046	18294-85-4	193530	C02360	HMDB00321	0.644	0.5942	0.653	0.5942	0.5942	0.5942	0.5942	1.6339	0.5942	0.5942	0.5942	1.4694	0.5942	0.5942	0.7606	2.5524	1.5951	0.5942	2.7759	0.5942	2.5114	0.5942	0.5942	0.8997	0.5942	0.9953	1.4445	0.7559	2.1941	0.5942	0.5942	1.0047	0.5942	0.839	0.5942	0.7323
446	2-hydroxybutyrate/2-hydroxyisobutyrate	Amino Acid	Glutathione Metabolism	52281	LC/MS Polar	100008928	1258	103.04					0.8739	0.7164	0.389	0.511	0.4877	0.4273	0.6169	0.8882	0.5385	0.3882	1.0937	4.3221	0.9769	1.0231	1.1008	11.0665	3.4503	3.7103	1.6982	0.622	3.3067	1.8944	1.1138	1.3204	0.7295	1.9244	0.8754	0.6179	2.1101	1.8434	0.9764	1.8671	0.8709	2.5293	1.461	0.3353
1323	2-hydroxyglutarate	Lipid	Fatty Acid, Dicarboxylate	37253	LC/MS Polar	100002070	3352.8	147.03	40951-21-1	43	C02630	HMDB00606	1.5508	0.8976	0.935	0.7066	0.7995	1.2589	0.7641	2.5937	1.0066	0.7143	1.3834	5.2373	0.5303	1.2304	0.8204	1.0756	0.9934	0.9052	1.0554	0.7134	1.4118	1.2125	0.5005	0.6548	0.608	0.9488	0.8095	1.2707	1.5829	0.6575	1.4881	1.3628	0.8334	1.0287	1.9629	1.2553
2334	2-linoleoylglycerol (18:2)	Lipid	Monoacylglycerol	32506	LC/MS Neg	100000987	6250	279.233	3443-82-1	5365676		HMDB11538	1.7139	1.7573	0.5477	1.4585	1.3887	0.5784	1.0557	0.6291	0.6445	1.6171	1.2705	1.4933	0.9443	1.3436	0.3112	1.1942	0.3145	0.6114	0.3668	0.2199	0.727	1.5127	0.15	0.8463	0.6758	1.4142	1.5422	2.4481	2.2053	0.5268	1.6335	2.4366	1.3495	0.7803	0.4973	0.5402
300	2-methylbutyrylcarnitine (C5)	Amino Acid	Leucine, Isoleucine and Valine Metabolism	45095	LC/MS Pos Early	100001509	3050	246.17	31023-25-3	6426901		HMDB00378	1.4448	0.812	0.8388	1.0909	0.9088	1.3035	0.8677	1.255	0.9883	0.773	0.9562	3.1984	1.3192	1.077	0.6195	5.1803	1.1328	1.6001	1.1282	0.5468	3.1491	1.2616	1.0117	0.4757	0.6873	1.0901	0.3625	0.7627	2.1703	1.1104	0.4545	1.4862	0.4975	0.8518	0.7278	0.5212
1153	2-methylcitrate/homocitrate	Energy	TCA Cycle	52282	LC/MS Neg	100008929	575	205.035					0.4408	0.3535	0.3678	0.3003	0.2649	0.2636	0.4121	0.2588	0.3392	0.4275	0.2877	0.3654	0.8886	1.0672	1.1328	1.8161	0.9934	1.0923	1.4695	1.693	1.8158	1.5758	1.0066	1.4564	0.8517	2.0342	1.409	1.1748	1.3215	1.2831	1.1476	0.9114	2.3385	0.9803	1.0946	0.7849
1161	2-methylmalonylcarnitine (C4-DC)	Lipid	Fatty Acid Synthesis	35482	LC/MS Pos Early	100001596	2440	262.129	149181-64-6	53481628		HMDB13133	1.5111	1.0316	1.0667	1.1067	0.9931	0.9213	1.1384	0.8915	0.8848	1.011	0.9709	1.5365	1.065	0.9147	0.5608	0.7083	0.4816	0.7349	0.9559	0.8422	1.1016	1.2223	0.6691	0.6794	0.7089	1.0088	1.2303	1.1723	1.0992	0.947	1.4007	1.473	0.9909	0.7418	1.5194	1.0069
2329	2-myristoylglycerol (14:0)	Lipid	Monoacylglycerol	34383	LC/MS Neg	100001408	6230	227.202	27214-38-6	137938		HMDB11530	0.9677	1.4108	0.5454	0.8668	1.5325	0.7234	1.0018	0.3922	1.0179	1.0854	0.6402	0.6351	1.0275	1.4587	0.3922	0.5662	1.1828	0.9982	0.5065	0.7899	1.4586	1.0763	0.3922	1.3972	1.0548	0.8426	0.5154	1.828	2.789	0.4937	2.1367	1.9712	0.9262	1.4072	0.6297	0.6367
2333	2-oleoylglycerol (18:1)	Lipid	Monoacylglycerol	21232	LC/MS Neg	100000943	6500	281.249	3443-84-3	5319879		HMDB11537	1.4977	1.5657	0.4255	1.0707	0.8837	0.5292	1.0925	0.4341	0.5442	1.0804	1.2224	1.0818	1.0524	0.9796	0.2699	1.3434	0.3603	0.4647	0.3504	0.3077	1.0204	1.1055	0.1811	0.8284	0.5043	1.3203	1.0781	3.6647	2.1686	0.6168	1.8993	2.0633	0.8932	1.2398	0.5202	0.4446
3536	2'-O-methylcytidine	Nucleotide	Pyrimidine Metabolism, Cytidine containing	57554	LC/MS Pos Early	100010895	2411	258.108	2140-72-9	150971			0.2841	0.3174	0.4339	0.3063	0.2406	0.9142	0.4195	0.9721	0.2131	0.5528	0.7906	1.5123	1.2691	1.0279	1.2764	3.1458	2.2432	2.0647	1.7407	0.755	1.8457	1.2764	2.0008	1.1433	1.0823	0.8403	0.891	0.6206	1.2401	1.692	0.9393	1.488	1.0658	1.1646	0.5884	0.8298
3499	2'-O-methyluridine	Nucleotide	Pyrimidine Metabolism, Uracil containing	57655	LC/MS Neg	100010896	1831	257.078	2140-76-3	102212			0.4342	0.4342	0.4342	0.4905	0.4342	0.8849	0.4342	1.3364	0.4342	0.7836	0.4342	2.3419	0.4342	0.723	0.6179	3.0904	1.6794	1.444	1.4852	0.4342	2.1658	0.9257	1.2362	0.7025	0.8593	0.4785	0.8607	0.8886	1.2783	1.6679	1.8961	2.229	1.2828	1.0664	0.9336	0.9228
374	2-oxoarginine*	Amino Acid	Urea cycle; Arginine and Proline Metabolism	55072	LC/MS Pos Early	100002784	1760	174.087	3715-10-04	558	C03771	HMDB04225	1.5845	1.0263	0.9503	1.5054	1.0953	1.0313	1.5224	1.1064	1.0594	0.8693	1.1827	1.1311	0.8793	0.9954	0.9906	0.5227	0.7122	1.0046	0.9699	1.943	0.526	0.6978	0.6858	0.7256	0.7596	0.7697	1.4683	0.6441	1.1444	0.7862	1.2415	1.6218	2.1365	0.707	0.9946	1.0543
2331	2-palmitoleoylglycerol (16:1)*	Lipid	Monoacylglycerol	52432	LC/MS Neg	100008953	6016	253.217				HMDB11565	1.6699	1.4292	0.311	0.7194	1.3433	0.6726	0.6909	0.2834	0.4703	0.8926	1.3817	1.3596	1.1503	1.7145	0.6313	1.2531	0.3956	0.8349	0.6245	0.3395	1.298	0.8197	0.1697	1.1651	1.0162	1.5139	0.9992	4.4282	3.683	0.4885	1.9515	3.0243	1.0008	2.3144	0.4378	0.4194
2072	2-palmitoleoyl-GPC (16:1)*	Lipid	Lysophospholipid	35819	LC/MS Pos Late	100001561	1425	494.324				HMDB10383	1.7476	0.7354	0.6326	2.3	1.137	0.7126	1.0934	0.4857	0.4857	0.6949	1	0.4857	0.6463	1.0861	0.5506	0.9746	1.3882	0.7247	0.9784	2.1894	1.4256	1.0599	0.8748	0.8436	1.4	0.6193	0.8413	0.7617	1.187	1.0615	1.1174	1.362	1.8434	0.4857	0.9524	1.2658
2330	2-palmitoylglycerol (16:0)	Lipid	Monoacylglycerol	33419	LC/MS Neg	100001048	6400	255.233	23470-00-0	123409		HMDB11533	1.3447	1.3488	0.773	1.0153	1.1011	0.8597	0.9707	0.3852	0.6286	1.38	1.1455	1.1529	1.0481	1.4313	0.483	1.002	0.5663	0.4755	0.5477	0.4743	1.2175	0.9976	0.37	1.1019	0.6466	1.4781	0.9042	2.7077	2.6993	0.6911	1.7081	1.7716	0.998	1.188	0.6516	0.8062
2070	2-palmitoyl-GPC (16:0)*	Lipid	Lysophospholipid	35253	LC/MS Neg	100001562	6215	570.341		15061532		HMDB61702	1.1669	0.4821	1.1065	1.0937	0.5888	0.6995	1.0315	0.9241	0.613	0.6967	0.9049	1.1066	0.75	1.5357	0.744	0.8766	0.8733	0.447	1.0895	0.9833	1.2542	1.3221	0.7846	1.4623	0.5867	1.4824	1.1387	1.5618	1.5049	1.2023	2.1294	1.1441	0.8705	0.9049	1.0167	0.4003
951	2-phosphoglycerate	Carbohydrate	Glycolysis, Gluconeogenesis, and Pyruvate Metabolism	35629	LC/MS Polar	100000093	4346	184.986	70195-25-4	59	C00631	HMDB03391	0.6915	0.9228	0.8599	0.5872	0.8294	1.6341	0.7991	1.0615	1.4987	0.8006	1.1716	1.8664	1.129	1.2904	1.1021	0.5734	0.6173	1.3066	0.9656	1.1846	0.9311	0.8685	0.9663	0.7414	1.201	1.0237	1.2124	1.8576	0.9763	1.2799	2.0771	2.7871	0.9643	1.2067	0.961	0.9213
3829	2-piperidinone	Xenobiotics	Food Component/Plant	43400	LC/MS Pos Early	100004295	1675	100.076	675-20-7	12665		HMDB11749	1	2.0545	1.9938	1.4638	3.3998	5.3823	1.4326	0.5929	0.5981	0.8555	5.3586	1.0131	0.8208	0.4991	3.1231	0.7659	0.8749	0.2661	0.2661	0.5041	1.1701	0.5772	0.9492	0.2661	0.6297	1.3128	1.2106	1.0259	0.2661	0.9405	5.6405	17.7062	3.7895	0.3283	0.8796	0.7638
2125	2-stearoyl-GPE (18:0)*	Lipid	Lysophospholipid	41220	LC/MS Neg	100003901	6350	480.31				HMDB11129	1.0534	0.999	1.001	1.3571	1.4695	0.8647	1.1562	1.108	0.8257	1.2293	1.4225	1.0253	0.9675	1.398	0.8426	1.4926	0.8552	0.6492	1.1102	0.7972	0.986	0.5955	0.6373	1.563	0.8327	1.6083	0.9205	2.0238	1.8403	0.5867	2.345	1.5048	0.7518	0.9523	0.9338	0.4228
3786	3-(3-hydroxyphenyl)propionate sulfate	Xenobiotics	Benzoate Metabolism	45415	LC/MS Neg	100005391	1294	245.013	86321-32-6	187488			1.1	0.1944	0.1944	0.1944	0.1944	0.1944	0.1944	0.1944	0.1944	0.1944	1	21.3179	0.1944	0.1944	0.1944	0.1944	0.1944	0.9777	0.1944	0.1944	0.1944	0.4225	0.1944	0.1944	0.1944	0.1944	1.4897	0.1944	0.1944	0.8649	0.1944	3.0338	0.1944	0.3797	1.3777	0.1944
146	3-(4-hydroxyphenyl)lactate	Amino Acid	Tyrosine Metabolism	32197	LC/MS Neg	240	1379	181.051	6482-98-0	9378	C03672	HMDB00755	1.004	0.6262	0.3744	0.5687	0.3903	0.5658	0.6209	0.996	0.5038	0.5058	0.5941	1.7315	0.8213	0.9655	1.4267	15.7952	2.6652	2.3185	1.6701	0.6886	1.6294	1.7528	1.1842	1.4472	0.7328	1.4117	1.1703	0.5744	1.4163	1.3007	0.9205	1.8773	0.9624	1.0794	1.3329	0.5877
3422	adenosine 3'-monophosphate (3'-AMP)	Nucleotide	Purine Metabolism, Adenine containing	35142	LC/MS Neg	100001449	1245	346.056	84-21-9	41211	C01367	HMDB03540	2.3263	2.2309	1.6893	2.7146	1.6346	1.7718	1.7602	2.1157	1.6717	2.067	2.7568	2.3118	0.9589	1.1943	1.0411	2.7829	1.3609	0.5361	0.4653	0.3805	0.9253	0.7047	0.4299	0.5256	0.4108	0.4194	0.5248	1.1079	0.3383	0.1366	0.653	0.8046	0.2767	0.5274	0.8067	1.6372
3601	3'-dephospho-acetyl-CoA	Cofactors and Vitamins	Pantothenate and CoA Metabolism	54675	LC/MS Neg	100010805	2313	728.152		193680			1.302	0.8041	1.4156	0.8693	0.9204	0.9812	1.3258	0.9048	1.3525	0.9919	0.7135	0.9964	0.3758	1.5368	0.7932	0.1182	0.482	0.5805	0.7491	2.614	1.0621	1.7743	1.5379	0.8772	1.4091	0.8243	1.6137	0.9687	1.286	1.6858	1.206	1.0036	1.7653	0.6502	2.3914	1.4083
3600	3'-dephosphocoenzyme A	Cofactors and Vitamins	Pantothenate and CoA Metabolism	18289	LC/MS Neg	100000138	2013	686.142	3633-59-8	444485	C00882	HMDB01373	0.8841	0.4494	0.6372	0.6773	0.5911	0.6104	0.8549	0.4511	0.5548	0.5942	0.4093	0.6975	0.6577	1.8418	1.0608	0.2703	0.886	1.1753	1.4673	2.6423	1.9258	3.8432	2.0919	1.3059	1.5191	1.6659	2.2805	0.9392	2.0014	3.5201	1.4358	0.7436	2.1482	0.7093	3.0224	1.4669
306	3-hydroxy-2-ethylpropionate	Amino Acid	Leucine, Isoleucine and Valine Metabolism	32397	LC/MS Polar	100001170	1443.3	117.056	4374-62-3	188979		HMDB00396	0.4755	0.6426	0.6898	0.6016	0.6679	0.7472	0.8916	0.8852	0.4755	0.8992	1	3.0559	0.7427	0.9364	1.3972	7.3545	4.0011	2.5114	1.9262	0.7676	2.9138	1.9343	1.5987	1.7281	0.9469	2.4806	0.7695	1.1439	2.0314	1.3047	0.7232	1.8122	0.6855	2.7403	1.1348	0.7801
2562	3-hydroxy-3-methylglutarate	Lipid	Mevalonate Metabolism	531	LC/MS Polar	112	2850	161.046	503-49-1	1662	C03761	HMDB00355	0.771	0.463	0.4916	0.6348	0.2963	0.5593	0.6054	0.5115	0.382	0.4164	0.799	1.1136	0.9587	1.3566	0.8599	1.3951	1.5886	0.9228	1.4957	1.1904	2.4033	1.5957	1.0523	1.0413	1.4025	1.3006	1.2586	0.7133	1.3933	0.9174	1.1458	0.8533	1.0902	0.8357	1.6166	1.1568
1328	3-hydroxyadipate*	Lipid	Fatty Acid, Dicarboxylate	62069	LC/MS Polar	100004396	3131	161.046		151913		HMDB00345	0.9132	0.6347	0.8774	0.6347	0.7472	0.9383	0.8188	0.6347	0.7655	0.6347	0.9749	1.1923	0.6347	0.9785	1.6722	6.358	3.7191	2.1498	1	0.6347	2.2197	1.0975	1.5472	1.9567	1.1337	4.4052	1.4847	0.6815	1.0088	0.6536	1.4269	0.7714	1.8078	0.8338	0.7599	0.9793
1514	3-hydroxybutyrate (BHBA)	Lipid	Ketone Bodies	542	LC/MS Polar	254	1444	103.04	625-72-9	441	C01089	HMDB00357	1.1403	0.9316	0.5663	0.7298	0.58	0.5533	1.101	1.4364	1.0283	0.7633	0.8854	1.629	0.9058	1.2947	1.0521	1.1601	0.936	0.5413	0.9284	1.0982	1.6663	1.6994	1.1606	0.9717	1.0903	1.9765	0.5389	0.7817	1.9496	1.3183	0.8243	0.9432	0.7717	1.0291	1.3728	0.6233
1450	3-hydroxybutyrylcarnitine (1)	Lipid	Fatty Acid Metabolism(Acyl Carnitine)	43264	LC/MS Pos Early	100003926	2400	248.149		53481617		HMDB13127	1.6877	1.611	0.7514	1.2043	1.1369	0.878	1.2202	1.6884	1.0573	1.1218	0.9814	2.4531	0.6823	0.9914	0.5593	1.1916	0.4666	0.5625	1.0805	0.6052	2.2253	1.5487	0.7125	0.9259	0.9486	1.2445	0.3412	0.8474	2.395	0.704	0.5003	1.0086	0.3778	1.0415	1.3619	0.4874
1451	3-hydroxybutyrylcarnitine (2)	Lipid	Fatty Acid Metabolism(Acyl Carnitine)	52984	LC/MS Pos Early	100009271	2340	248.149				HMDB13127	2.2341	1.4824	1.3118	2.928	1.7287	0.7313	2.8567	1.3631	1.3884	1.4472	1.9603	3.4166	0.7476	0.9886	0.812	0.5742	0.3645	0.4722	1.0926	0.9728	1.322	1.1338	1.071	0.6332	0.746	0.8372	0.4999	0.6642	1.6488	0.791	0.4882	1.2009	0.8681	0.8114	0.5195	1.0114
1549	3-hydroxydecanoate	Lipid	Fatty Acid, Monohydroxy	22053	LC/MS Neg	100000997	4634.7	187.134	5561-87-5	26612		HMDB02203	0.7075	1.7101	1.4632	1.5733	1.4607	0.7176	0.9448	0.7121	0.8101	0.6993	0.6757	0.5309	0.5174	0.7588	0.7153	1.4043	0.6407	0.9193	1.0756	0.6136	1.5371	0.7887	0.7803	1.8178	1.7123	3.3019	0.9692	2.4502	1.5256	1.0166	4.1516	3.6057	3.1645	1.5305	1.9734	0.9834
1546	3-hydroxyhexanoate	Lipid	Fatty Acid, Monohydroxy	53230	LC/MS Neg	100006367	1725	131.071	10191-24-9	151492			1.6295	0.9536	1.1135	2.0394	0.8289	0.6204	1.8769	0.6278	0.806	1.4542	0.9911	6.461	0.5082	0.8059	0.7343	1.9399	1.6784	1.0554	1.0089	1.2631	1.7492	0.8233	0.9497	1.0243	0.7764	2.1128	0.5628	0.9158	2.5155	0.8634	0.8185	1.0692	1.0566	1.0822	0.7437	0.9125
1455	3-hydroxyhexanoylcarnitine (1)	Lipid	Fatty Acid Metabolism(Acyl Carnitine)	62557	LC/MS Pos Early	100020825	2918	276.181					3.7934	1.4579	1.194	2.8715	1.0492	0.8629	4.6753	0.9615	1.2584	2.597	1.2658	12.6419	0.5779	1.0592	0.6748	0.8986	0.4238	0.606	1.0385	1.2521	1.9042	1.3977	0.8795	0.9025	0.7411	1.5275	0.5011	0.8026	2.9596	0.4646	0.8599	1.659	0.9355	0.7759	0.9227	0.9547
1454	3-hydroxyhexanoylcarnitine (2)	Lipid	Fatty Acid Metabolism(Acyl Carnitine)	62556	LC/MS Pos Early	100020826	2968	276.181					1.9366	1.6453	1.7339	1.659	1.1486	0.9749	1.5639	0.7409	0.8658	1.9245	0.9756	6.4457	0.4705	0.7073	0.6526	2.0881	0.9875	1.0631	1.1627	0.5109	2.8859	1.0883	0.6276	1.3674	0.8716	2.7467	0.3537	0.8808	2.555	0.5409	0.8928	1.1484	0.6523	0.831	1.0125	0.8956
324	3-hydroxyisobutyrate	Amino Acid	Leucine, Isoleucine and Valine Metabolism	1549	LC/MS Polar	111	1619	103.04	2068-83-9	87	C06001	HMDB00336	1.1068	0.2992	0.3504	0.338	0.2893	0.7082	0.3936	0.7033	0.4912	0.3317	1.2266	1.7011	1.1869	0.7888	1.2558	3.6044	2.0934	2.6407	0.9132	1.0648	1.7045	1.9181	1.0552	1.5185	0.927	1.7196	0.7486	0.9448	2.029	0.8189	1.0926	1.8194	0.6487	1.392	0.731	0.7026
1551	3-hydroxylaurate	Lipid	Fatty Acid, Monohydroxy	32457	LC/MS Neg	100001112	5175	215.165	53941-38-1	94216		HMDB00387	0.7773	2.2576	2.0092	2.1682	1.9488	0.9854	1.1822	0.9024	1.192	0.6799	0.7717	0.4727	0.6717	1.3615	0.9854	1.6389	0.7687	1.0146	0.6664	0.6625	2.2704	1.1523	0.6878	2.3834	1.2193	3.1088	0.5415	1.3527	0.7737	0.3529	1.1394	1.2866	0.8837	0.978	1.3258	0.7184
1553	3-hydroxymyristate	Lipid	Fatty Acid, Monohydroxy	21158	LC/MS Neg	100000882	5335	243.197	3422-31-9	16064			0.9224	1.8622	1.7807	1.4705	1.9904	0.8879	1.1555	1.0107	1.1152	0.8406	0.8778	0.5482	0.759	1.5226	0.9427	1.3971	0.949	0.9893	0.7799	0.8348	1.8945	1.1354	0.7558	2.3754	1.0819	2.5633	0.6816	1.13	0.9415	0.5729	1.1578	1.2099	0.9446	0.8835	1.0583	0.858
1547	3-hydroxyoctanoate	Lipid	Fatty Acid, Monohydroxy	22001	LC/MS Neg	100000773	3446	159.103	88930-08-9	26613		HMDB01954	0.74	1.3789	1.551	2.1142	1.0277	0.9009	1.1926	0.902	0.9723	0.8774	0.8721	2.4967	0.5197	0.7722	0.7832	1.7439	1.0323	0.8841	0.8379	0.7241	1.7732	0.5919	0.8171	1.5736	1.2097	2.4086	0.6965	1.2176	1.0831	0.3392	1.5768	1.3869	1.2838	0.897	1.1863	0.6812
1555	3-hydroxyoleate*	Lipid	Fatty Acid, Monohydroxy	61843	LC/MS Neg	100019966	5508	297.244					1.3711	2.1623	1.9715	1.7982	2.2553	1.0058	1.2653	0.9828	1.1588	0.9921	0.9942	0.6251	0.9031	1.8689	0.7311	1.7964	0.8031	0.6734	0.8202	0.6859	1.9487	1.1462	0.5271	2.7709	0.8823	4.2628	0.5888	2.2434	1.5721	0.4256	1.8351	1.1721	0.9555	0.8749	0.944	0.7167
1554	3-hydroxypalmitate	Lipid	Fatty Acid, Monohydroxy	27503	LC/MS Neg	100000983	5476	271.228	928-17-6	301590		HMDB10734	1.1356	2.3784	1.9295	1.7282	2.2488	0.9041	1.0242	1.0775	0.9985	0.8919	0.8863	0.3108	0.8029	2.2885	0.78	0.3108	0.9659	0.864	0.3108	0.6082	1.9505	1.1253	0.6028	2.8778	1.0015	3.4195	0.6041	1.8238	1.227	0.4911	1.343	1.3864	0.7594	0.6693	0.8183	0.68
1506	3-hydroxypalmitoylcarnitine	Lipid	Fatty Acid Metabolism(Acyl Carnitine)	61839	LC/MS Pos Late	100019800	1380	416.337					0.9199	4.4776	2.7983	3.6758	4.3546	1.2926	1.2972	1.8734	1.3083	0.6793	1.6762	0.3253	0.6311	1.2238	0.7939	1.2367	0.494	1.4002	0.8255	0.3933	1.8355	1.2802	0.3946	2.4765	1.2341	2.8978	0.2882	0.9429	0.5364	0.1474	0.55	1.0571	0.3374	0.7803	0.8272	0.5314
4894	3-hydroxypyridine sulfate	Xenobiotics	Chemical	48448	LC/MS Neg	100006098	1595.5	173.987	1955-23-3				1.5182	0.4503	0.5142	1.1498	0.365	0.7251	1.2227	0.6646	0.5005	1.0245	1.4564	3.238	1.075	1.0016	1.9425	0.1772	0.1772	2.2137	0.59	1.5505	0.1772	0.1772	1.4102	0.1772	0.6108	0.5074	1.8792	0.3523	0.9984	1.0061	0.9376	0.9205	1.456	0.6908	0.4009	1.5921
1585	3-hydroxystearate	Lipid	Fatty Acid, Monohydroxy	52938	LC/MS Neg	100008933	5674	299.259	45261-96-9	5282907			1.2503	1.331	1.1921	1.2269	1.1737	0.864	1.2342	0.8649	0.9043	1.2882	1.0131	0.7932	0.8552	1.3201	0.8406	2.5048	1.0803	0.9975	0.7693	0.7537	1.5359	1.0025	0.621	1.7875	0.8539	2.281	0.7622	0.9725	1.4892	0.52	1.0728	1.2819	0.7064	0.9147	0.864	0.6977
252	3-indoxyl sulfate	Amino Acid	Tryptophan Metabolism	27672	LC/MS Neg	100000467	2222.2	212.002	2642-37-7	10258		HMDB00682	2.7122	0.6354	1.2099	1.0771	1.2484	0.6491	1.1576	0.3346	1.4773	0.1296	1.0185	0.4046	1.5853	0.3484	0.9032	3.5805	6.0108	0.957	0.9815	0.429	2.6827	0.742	1.2287	0.5188	2.6528	1.7726	3.1578	0.8674	1.4468	0.9695	0.325	1.8854	0.1354	2.7251	0.5144	0.7684
164	3-methoxytyrosine	Amino Acid	Tyrosine Metabolism	12017	LC/MS Pos Early	1342	2555	212.092	300-48-1	1670		HMDB01434	0.6982	0.6618	1.0274	0.5948	0.5641	0.729	1.0451	0.4997	0.8604	0.7092	0.7254	1.0644	1.3464	1.0017	1.5073	0.8656	0.9449	1.0579	1.233	0.9983	1.4119	0.8323	1.0337	0.6576	1.1228	0.818	1.2533	1.1771	0.8701	1.2134	1.5014	1.4186	1.5991	0.5361	1.2138	0.8906
297	3-methyl-2-oxovalerate	Amino Acid	Leucine, Isoleucine and Valine Metabolism	15676	LC/MS Neg	100000036	2064.2	129.056	1460-34-0;51829-07-3	47	C00671	HMDB03736	0.9022	1.1136	0.4403	1.1028	0.4403	0.4403	0.4403	0.441	0.4403	1.2685	1.3428	1.7108	1.0978	1.1114	0.524	4.0171	1.1462	1.4265	0.714	0.6839	1.2031	0.4403	0.4403	0.8787	0.4403	0.4403	0.4403	0.7478	0.6398	0.6066	0.4403	0.4403	0.4403	0.4403	0.4403	0.597
3527	3-methylcytidine	Nucleotide	Pyrimidine Metabolism, Cytidine containing	35132	LC/MS Pos Early	100001466	2176	258.108	21028-20-6	159649			0.7569	0.832	0.5824	0.8396	1.0121	0.9735	0.6865	0.674	0.601	0.8338	0.5586	0.4446	2.6435	1.3076	2.0471	2.4997	4.3179	2.0797	4.5371	0.142	1.7017	0.8621	1.0373	2.2548	0.9586	1.6882	1.6262	2.4043	1.4345	1.143	0.6504	0.9325	1.0215	0.9879	0.3349	3.097
280	3-methylglutaconate	Amino Acid	Leucine, Isoleucine and Valine Metabolism	57747	LC/MS Polar	100002458	2700	99.0452	5746-90-7	1551553		HMDB00522	1.451	0.4539	0.3375	0.6132	0.3721	0.6841	0.9735	0.7125	0.5798	0.5681	0.4335	1.3026	1.4904	1.7449	0.824	3.5799	1.7417	1.0845	1.3821	0.902	2.8392	1.2494	1.2914	0.8602	0.6048	1.2297	1.2019	0.9894	2.2449	1.1346	1.4794	1.255	0.5674	0.5273	1.0106	0.8124
67	3-methylhistidine	Amino Acid	Histidine Metabolism	15677	LC/MS Neg	100000042	906.3	168.078	368-16-1	64969	C01152	HMDB00479	0.7409	0.431	0.8497	0.7873	0.5637	0.5238	0.9918	0.6005	0.7948	0.9638	0.7161	0.5388	1.4674	2.0927	1.0082	1.5516	3.7084	1.6411	1.9814	0.6679	1.0298	1.6931	0.843	1.5992	0.9685	4.4779	3.8079	1.2212	0.902	1.3408	1.4932	0.884	1.614	1.0382	1.1206	0.9116
3791	3-phenylpropionate (hydrocinnamate)	Xenobiotics	Benzoate Metabolism	15749	LC/MS Neg	100000010	2860	149.061	501-52-0	107	C05629	HMDB00764	1.6	0.7146	0.7861	2.2844	1.7212	1	1.3788	0.4529	0.4529	1.1626	1.0712	2.5416	0.9241	0.6978	1.2642	0.4529	0.4529	2.6613	0.7249	0.9152	0.4529	0.4529	0.4633	0.4529	0.4529	0.4529	0.4529	0.4529	0.4529	0.4529	0.4529	0.4529	0.8373	1.3583	0.4529	0.6354
952	3-phosphoglycerate	Carbohydrate	Glycolysis, Gluconeogenesis, and Pyruvate Metabolism	1414	LC/MS Neg	132	583	184.986	80731-10-8	724	C00597	HMDB00807	0.8491	1.4407	1.0991	0.7412	0.8834	2.9762	0.9445	2.461	2.7514	1.1486	1.5501	3.4241	1.8787	1.8988	1.422	0.8553	0.9591	1.3812	1.0409	0.9842	1.011	0.904	1.1808	0.9607	0.816	0.8608	0.9488	2.0044	0.9211	0.9417	0.5336	1.1731	0.452	1.4653	0.755	0.989
365	3-sulfo-L-alanine	Amino Acid	Methionine, Cysteine, SAM and Taurine Metabolism	47089	LC/MS Polar	382	2890	167.997	498-40-8	72886	C00506	HMDB02757	1.0419	0.404	0.5504	1.7293	0.9997	1.3428	1.0648	1.184	1.0003	0.9953	0.3391	0.62	0.854	1.7374	1.5419	0.1383	0.2497	0.6101	1.3547	2.225	0.7767	1.0348	1.7474	0.4596	1.2997	0.1938	1.2717	0.4489	0.5075	0.9726	1.3934	0.6929	3.766	0.1861	1.1345	1.6758
3514	3-ureidopropionate	Nucleotide	Pyrimidine Metabolism, Uracil containing	3155	LC/MS Pos Early	1053	875	133.061	462-88-4	111	C02642	HMDB00026	0.3792	0.2	0.1914	0.3796	0.1929	0.3605	0.4278	0.4607	0.3519	0.2453	0.8035	2.0767	0.7831	0.8497	3.9042	10.3892	11.3107	15.305	2.2598	0.5995	6.6772	5.959	3.3021	8.4329	2.515	6.3935	4.6033	0.403	2.8453	1.0094	0.9906	1.3675	2.7795	4.3475	0.8347	0.6505
2601	4-cholesten-3-one	Lipid	Sterol	38125	LC/MS Pos Late	100002227	2520	385.346	601-57-0	91477	C00599	HMDB00921	0.8363	0.7662	1.026	1.0774	1.1109	0.9764	1.2356	0.8499	1.2051	1.3684	0.9125	1.298	0.7281	1.0466	0.7837	0.9623	0.9699	0.7599	1.0412	0.672	1.1679	0.7994	1.1216	0.8765	1.1299	0.9023	0.918	0.9687	0.8211	0.7765	1.2954	1.1574	1.0718	1.0851	1.0236	1.0843
4246	4-ethylphenol glucuronide	Xenobiotics	Food Component/Plant	52937	LC/MS Neg	100009049	3167	297.098					2.869	0.511	0.3543	2.4856	0.7215	0.6177	2.5693	0.6364	0.5134	0.7222	1.5229	5.6785	1.9468	1.4121	1.027	0.3543	0.3543	1.5529	0.7674	2.1844	0.3543	0.9571	1.8787	0.4151	0.973	0.3543	1.1352	0.4605	1.2773	1.6289	0.3543	0.3543	1.0966	0.733	0.9392	0.8142
3753	4-ethylphenylsulfate	Xenobiotics	Benzoate Metabolism	36099	LC/MS Neg	100001756	3580	201.023	123-07-9		C13637		4.1054	1.0874	0.8991	3.021	1.5675	0.8968	3.3431	1.3601	1.7361	2.1459	1.6416	4.508	1.1832	1.2146	1.0408	0.0178	0.013	0.7754	0.9592	3.4463	0.013	0.731	1.4489	0.3727	0.9285	0.013	0.8318	0.3365	0.7427	0.6228	0.013	0.013	1.7771	0.2259	0.4077	0.7754
431	4-guanidinobutanoate	Amino Acid	Guanidino and Acetamido Metabolism	15681	LC/MS Pos Early	100000096	2320	146.092	463-003;463-00-3	500	C01035	HMDB03464	1.7893	1.0577	1.4838	2.082	1.1746	0.9304	1.8089	0.9301	0.8028	1.1993	1.2876	3.2167	0.7524	1.0701	1.3539	0.1994	0.2323	0.6824	0.6677	1.2127	0.5167	0.6835	0.52	0.5593	1.1649	0.2769	0.6643	0.9423	0.8329	0.6814	2.8834	2.326	1.5096	0.5464	2.8475	1.23
1530	4-hydroxybutyrate (GHB)	Lipid	Fatty Acid, Monohydroxy	34585	LC/MS Polar	100001507	1765	103.04	502-85-2	10413	C00989	HMDB00710	2.8422	1	1.1087	0.7791	1.7083	0.4206	0.9675	0.4033	0.4033	1.0041	0.4033	0.4033	0.9519	1.775	0.9863	0.8327	0.5529	0.8521	2.1041	1.3301	0.4033	3.4708	0.5723	0.7821	1.0607	0.4033	1.1095	1.4634	1.3694	0.4033	0.9013	0.6393	1.2868	0.4033	1.9235	0.9252
47	4-hydroxyglutamate	Amino Acid	Glutamate Metabolism	40499	LC/MS Pos Early	100002544	1141	164.055	2485-33-8	439902	C03079	HMDB01344	1.2853	0.1285	0.4203	1.1633	0.1285	1.0009	1	3.3868	0.5465	1.1731	1.0994	0.6011	0.2566	0.351	1.9725	0.8666	0.1285	0.3439	2.0911	0.2119	4.0678	1.5384	0.3868	0.1759	2.132	0.2442	1.0334	0.1285	0.1285	0.5068	0.4495	3.6454	0.5623	2.4166	3.0793	0.1285
451	4-hydroxy-nonenal-glutathione	Amino Acid	Glutathione Metabolism	48487	LC/MS Neg	100006240	3319.2	462.192	99927-70-5				0.7689	0.7952	1.2131	1.4016	0.9902	0.6209	0.7393	1.6792	0.9702	1.2315	0.8304	1.6197	1.0073	0.8379	1.3008	1.1067	1.2564	0.9081	1.1994	0.5862	0.8021	1.0926	0.7973	0.4848	0.9927	1.396	1.3588	1.0142	0.6256	0.6892	0.8107	1.0839	1.6709	0.8509	2.1266	1.2156
143	4-hydroxyphenylpyruvate	Amino Acid	Tyrosine Metabolism	1669	LC/MS Neg	1141	1690	179.035	156-39-8	979	C01179	HMDB00707	0.6046	0.5649	0.5221	0.2684	0.2684	0.4908	0.484	0.5045	0.892	0.5984	0.5472	1.2528	0.6713	0.2684	0.3273	5.5641	1.714	1.712	1.3309	1.2361	1.1174	1.0307	1.5572	1.1156	0.7989	0.8595	1.0271	0.9729	1.7548	1.0278	0.9467	1.3117	1.2087	0.7362	1.9482	1.2034
85	4-imidazoleacetate	Amino Acid	Histidine Metabolism	32349	LC/MS Pos Early	100001207	2055	127.05	645-65-8	96215	C02835	HMDB02024	1.042	0.7794	0.6317	1.2497	1.0169	0.6747	1.3409	0.9879	0.8743	0.78	1.0781	0.7905	1.1453	1.4459	1.3558	1.4817	1.5065	1.5063	1.0121	1.4173	0.9495	1.3886	1.122	1.3466	0.7821	0.5492	0.7175	0.4961	0.9146	0.7319	1.3807	0.8822	1.1736	0.8451	0.5532	0.8413
262	4-methyl-2-oxopentanoate	Amino Acid	Leucine, Isoleucine and Valine Metabolism	22116	LC/MS Neg	100000551	2170	129.056	816-66-0	70	C00233	HMDB00695	1	0.9036	0.3676	0.8684	0.3676	0.6167	0.4807	0.7988	0.5619	0.7807	0.9578	1.5255	1.0909	0.8864	0.657	3.6204	1.2275	1.8793	1.4563	5.0983	1.1694	0.9347	1.0962	1.1483	0.7653	1.7613	0.7835	1.1675	1.6728	1.1102	1.1562	1.0451	0.8524	0.9413	0.9595	1.0113
3456	guanosine 5'- monophosphate (5'-GMP)	Nucleotide	Purine Metabolism, Guanine containing	2849	LC/MS Pos Early	347	800	364.065	5550-12-09	6804	C00144	HMDB01397	1.0554	0.3252	0.8578	0.4668	0.3092	0.5127	1.6407	1.0865	1.3495	0.2778	1.4264	1.7032	0.5642	1.7994	0.3037	0.4933	0.6069	1.8702	0.5291	2.2652	1.9922	3.6399	2.6413	0.2868	1.9521	2.0618	3.2688	0.6166	0.7523	1.7139	2.3737	0.9446	0.655	0.5627	1.3936	0.4287
100	5-(galactosylhydroxy)-L-lysine	Amino Acid	Lysine Metabolism	43582	LC/MS Pos Early	100002462	2755	325.161	32448-36-5				0.6395	0.4386	0.5642	0.5686	0.5552	0.5321	0.5545	0.4904	0.5389	0.5414	0.3882	0.5344	1.3655	1.2075	1.9312	1.4676	2.4973	1.1549	2.2272	1.4763	2.0949	1.3437	1.5658	1.2657	1.3308	1.4206	1.5402	0.8302	0.8451	1.2138	0.8215	0.5258	1.7651	0.5644	0.8359	1.3509
3498	5,6-dihydrouridine	Nucleotide	Pyrimidine Metabolism, Uracil containing	61833	LC/MS Neg	100001425	1119	245.078	5627-05-04	94312			0.8285	0.4602	0.7337	0.8048	0.5521	0.7888	0.7446	0.6232	0.663	0.5288	0.9235	1.4963	1.2427	0.9562	1.0285	1.3308	1.8826	1.1829	1.2594	0.7737	0.9372	1.5304	1.1327	1.0446	0.9278	0.994	1.4882	0.9242	1.2745	1.0715	1.4042	1.006	1.0469	1.2451	1.2308	0.8377
114	5-aminovalerate	Amino Acid	Lysine Metabolism	18319	LC/MS Pos Early	100000454	2220	118.086	660-88-8	138	C00431	HMDB03355	1.1068	1.1718	1.3374	0.969	0.8655	1.2644	1.2011	0.6155	0.8776	0.9555	0.5612	0.9104	0.9147	0.9605	1.0685	2.3273	5.5275	0.5893	0.6498	1.1541	2.3808	0.9171	0.6851	0.4884	0.6014	1.2707	2.4532	1.233	0.6964	0.6719	3.3818	2.0911	0.7531	1.506	1.031	1.316
1183	5-dodecenoate (12:1n7)	Lipid	Medium Chain Fatty Acid	33968	LC/MS Neg	100001232	5224	197.155	2430-94-6	5312378		HMDB00529	0.8735	1.4203	1.579	0.9965	1.5354	1.4494	0.9487	1.1745	1.3356	0.7529	1.3308	0.4979	0.6584	0.8238	0.5401	1.7001	1.0069	1.0602	0.685	0.4431	1.627	0.7188	0.5377	0.776	0.7388	1.868	0.4191	1.3255	1.0035	0.4152	1.8321	1.9663	0.9236	1.5482	1.1738	0.6809
1460	5-dodecenoylcarnitine (C12:1)	Lipid	Fatty Acid Metabolism(Acyl Carnitine)	61769	LC/MS Pos Late	100016069	1135	342.264					0.5955	0.9991	2.0967	2.8456	0.7092	1.7345	1.4166	3.6518	2.2049	0.409	3.9055	0.789	0.2319	1.0449	0.4098	1.3424	0.4445	1.0803	0.5666	0.5768	1.0774	0.7096	0.4896	1.021	1.0554	1.7466	0.3988	1.1027	0.593	0.2078	1.0009	1.7717	0.4194	0.4313	1.1065	0.5655
99	5-hydroxylysine	Amino Acid	Lysine Metabolism	15685	LC/MS Pos Early	100000054	2790	163.108	13204-98-3	1029	C16741	HMDB00450	1.5025	0.9993	0.9865	1.6154	1.2031	1.5197	1.3367	1.1054	1.0631	1.3163	1.0007	1.2171	0.9199	0.9574	1.1102	0.3966	0.999	0.6849	1.262	0.9244	0.8124	0.783	0.8985	0.5811	0.85	0.7472	1.2104	0.6332	1.0051	0.9292	1.1182	1.1316	1.2839	0.6417	1.1475	0.7958
3537	5-methyl-2'-deoxycytidine	Nucleotide	Pyrimidine Metabolism, Cytidine containing	38159	LC/MS Pos Early	100002300	2303	242.114	838-07-3	440055	C03592	HMDB02224	0.8644	0.3172	0.4184	0.4194	0.6958	0.6712	1.0139	0.4028	0.5139	0.3627	1.0499	0.8467	1.27	0.7248	1.6168	1.3753	2.7161	1.7268	0.9462	1.2643	1.6122	1.3444	1.0198	1.9142	0.8793	1.7776	1.6224	0.9861	1.4059	1.5618	2.3744	0.9827	0.7996	1.1655	0.6054	0.6649
3528	5-methylcytidine	Nucleotide	Pyrimidine Metabolism, Cytidine containing	22119	LC/MS Pos Early	100000763	2227	258.108	2140-61-6	92918		HMDB00982	1.0345	0.9778	1.0346	1.1645	0.9887	0.9874	1.2632	0.9329	0.7803	1.1308	1.1013	0.852	0.8725	1.0541	1.0636	1.1509	1.1049	0.9677	1.1953	1.2381	1.3823	1.0113	0.8531	0.8953	0.9807	1.2499	0.9549	1.0728	0.8464	0.8883	0.8355	0.9476	1.0436	0.5065	0.9509	1.0553
421	5-methylthioadenosine (MTA)	Amino Acid	Polyamine Metabolism	1419	LC/MS Pos Early	212	2752	298.097	2457-80-9	439176	C00170	HMDB01173	0.923	0.9259	1.0158	0.9844	0.8154	1.045	1.079	0.8766	1.0699	1.3691	0.6066	0.8965	1.0065	1.0501	1.2223	1.4503	1.3405	0.9214	1.3536	0.9935	1.5406	0.9075	0.7267	0.8265	0.8803	1.3737	1.2126	1.8027	0.9907	0.7991	0.8467	1.0338	0.9543	0.7978	1.0292	1.1083
340	5-methylthioribose**	Amino Acid	Methionine, Cysteine, SAM and Taurine Metabolism	62100	LC/MS Pos Early	100002103	790	181.053	23656-67-9	494		HMDB01087	2.1808	0.9734	0.9943	1.3215	0.7134	0.9502	1.1781	0.8375	0.6834	1.2761	1.1783	1.2868	0.8238	0.8735	1.144	0.6945	1.7145	0.7439	1.0712	0.72	0.9882	0.7233	0.796	0.8524	1.0598	1.5857	1.8252	1.0057	1.1662	0.6819	1.3346	0.9445	1.2361	0.6901	1.1714	1.3387
3500	5-methyluridine (ribothymidine)	Nucleotide	Pyrimidine Metabolism, Uracil containing	35136	LC/MS Neg	100001446	1778.1	257.078	1463-10-1	445408		HMDB00884	0.7213	0.7662	0.6183	0.8186	0.5602	0.5833	0.6109	0.4443	0.2735	0.5934	0.3946	1.0607	1.3113	1.1404	1.1818	2.9928	4.0442	1.7297	3.3875	0.8498	3.5475	0.7305	0.6241	2.8138	0.7478	1.6472	1.8559	1.2867	1.3389	1.0858	1.3761	0.9393	0.8809	1.5024	0.8071	1.5558
443	5-oxoproline	Amino Acid	Glutathione Metabolism	1494	LC/MS Neg	1021	738.5	128.035	98-79-3	7405	C01879	HMDB00267	2.1509	1.2276	1.3782	1.5799	1.4709	2.0467	2.381	1.4154	1.2132	1.5436	0.9746	1.4493	0.9109	1.8652	0.9142	0.7669	0.9425	0.715	0.9169	0.8529	1.0254	0.843	0.628	0.6946	0.7399	0.7451	0.9615	0.8105	1.1386	0.7347	1.1582	1.0938	1.0602	0.8052	1.1889	0.9477
961	6-phosphogluconate	Carbohydrate	Pentose Phosphate Pathway	15442	LC/MS Neg	100000341	583.9	275.017	921-62-0;53411-70-4	91493	C00345	HMDB01316	0.4049	0.582	0.8082	0.2575	0.4873	1.1016	0.3192	0.6511	0.5496	0.3921	0.5078	0.8864	3.0294	2.5026	2.7877	0.3148	0.2625	0.5996	1.9477	1.8601	0.5103	1.9663	1.5293	1.1175	1.1998	1.6762	2.092	2.434	0.839	1.0923	0.7329	1.3403	0.9077	1.4866	1.1553	2.6151
2588	7-alpha-hydroxy-3-oxo-4-cholestenoate (7-Hoca)	Lipid	Sterol	36776	LC/MS Neg	100001609	5288.1	429.301	115538-85-7	3081085	C17337	HMDB12458	0.5806	0.4592	0.7011	0.7289	3.7457	1.1275	2.6479	0.6833	1.212	0.7194	1.2064	1	1.5227	0.8605	0.8423	0.304	0.3504	0.4474	0.8313	1.3234	0.7337	0.3209	0.304	0.3619	1.4907	0.48	1.0336	1.7657	1.2901	2.2062	1.5819	0.304	2.2822	0.304	1.4693	1.2825
3464	7-methylguanine	Nucleotide	Purine Metabolism, Guanine containing	35114	LC/MS Pos Early	100001456	2175	166.072	578-76-7	11361	C02242	HMDB00897	0.352	0.3237	0.1788	0.4733	0.1788	0.3204	0.4332	0.1788	0.2495	0.3026	0.1788	1.1347	1.918	0.7555	1.1136	1.4549	2.0514	2.1271	1.4577	0.3234	1.1181	0.9319	1.4244	1.1389	0.7721	1.246	1	1.0581	1.3217	1.5907	0.8613	1.1509	0.9553	1.3037	0.6011	0.8607
1592	9,10-DiHOME	Lipid	Fatty Acid, Dihydroxy	38399	LC/MS Neg	179	5180	313.238	263399-34-4	9966640	C14828	HMDB04704	2.229	1.9113	0.642	1.3543	1.0708	1.152	2.3707	0.2868	0.6654	1.5154	0.4089	0.7323	0.2868	0.5393	0.2868	0.2868	0.2868	0.2868	0.2868	0.2868	0.9292	0.2868	0.2868	0.2868	0.2868	0.2868	0.2868	0.2868	0.4001	0.2868	1.2561	1.0953	0.713	0.2868	0.2868	0.2868
1448	acetylcarnitine (C2)	Lipid	Fatty Acid Metabolism(Acyl Carnitine)	32198	LC/MS Pos Early	100000802	2282	204.123	5080-50-2	1	C02571	HMDB00201	1.7295	1.4586	1.4239	1.7334	1.2459	1.4564	1.4829	1.3717	1.3293	1.1788	1.2929	1.4636	0.9771	0.8692	0.7652	0.8004	0.5633	0.7064	0.946	0.9851	1.0105	0.9663	0.7842	0.7231	0.8204	0.7778	0.8868	1.1416	0.7898	0.6859	0.9895	1.4733	1.0636	0.734	1.0858	1.0321
1162	acetyl CoA	Lipid	Fatty Acid Metabolism	43840	LC/MS Neg	1830	1691	403.556	102029-73-2	444493	C00024	HMDB01206	0.9041	0.6113	1.1322	1.0144	0.6077	1.2284	1.5147	1.1945	1.7953	0.9188	0.9856	1.5003	0.5093	1.2581	0.6675	0.1796	0.4397	0.6654	0.6548	2.2267	0.8288	1.4561	1.059	0.6331	1.0676	0.8651	1.5799	0.8516	0.9578	1.2297	1.2962	1.1154	1.5551	0.7386	2.3255	0.8635
1155	acetylphosphate	Energy	Oxidative Phosphorylation	15488	LC/MS Polar	1211	4013.9	138.98	94249-01-1	186	C00227	HMDB01494	0.3725	1.0929	1.7722	0.3907	1.8639	1.1468	0.3853	0.4526	1.1338	0.8328	0.8481	1.7336	0.8645	1.1318	0.9348	0.2834	0.4305	0.7973	0.8181	1.3007	0.4234	1.0646	1.0747	0.5894	1.1504	0.9053	0.988	1.4627	1.3515	0.8499	1.6453	1.3607	1.0394	1.012	1.7308	0.9439
417	acisoga	Amino Acid	Polyamine Metabolism	43258	LC/MS Pos Early	100004541	1813	185.128	106692-36-8	129397			0.2332	0.4769	0.97	0.3378	0.6821	0.3697	0.3234	0.2332	0.2459	0.4984	0.3524	1.3479	3.2959	1	1.4918	8.7573	15.0022	3.28	2.2883	0.2787	4.3996	4.0975	2.4647	2.5547	0.9415	1.7472	2.1659	0.8918	2.6589	0.6458	1.149	0.5891	0.5612	1.4503	1.3292	0.6378
1134	aconitate [cis or trans]	Energy	TCA Cycle	46173	LC/MS Neg	100001359	580	173.009					0.4558	0.5122	0.9999	0.5611	0.54	0.8686	0.7512	0.5803	0.9128	0.4832	0.9957	0.577	0.72	0.9345	0.926	0.6213	1.0211	2.3118	1.0286	1.0001	2.029	0.8834	1.3616	1.0002	1.0013	2.0301	1.4518	1.5499	0.6082	1.1547	1.89	1.7656	1.6444	1.8391	1.0506	1.0744
3429	adenine	Nucleotide	Purine Metabolism, Adenine containing	554	LC/MS Pos Early	880	2221	136.062	73-24-5	190	C00147	HMDB00034	1.2729	1.2175	1.7627	0.8926	1.805	0.6599	0.8166	1.3746	1.9357	0.9972	1.0956	1.6787	0.216	0.5156	0.6338	0.3604	0.7408	0.5078	0.3361	1.0028	0.5551	1.1594	1.0301	0.5019	1.019	0.6098	0.7787	0.6069	1.311	1.1163	1.0941	1.0512	1.4038	0.5579	1.1513	0.5738
3428	adenosine	Nucleotide	Purine Metabolism, Adenine containing	555	LC/MS Pos Early	798	2169	268.104	58-61-7	60961	C00212	HMDB00050	1.329	0.8704	1.0955	0.937	1.0134	0.7504	1.3784	1.6407	1.8085	0.7924	1.8282	2.0836	0.6791	1.146	0.5484	0.5544	0.5158	0.7518	0.5346	0.9895	1.0168	1.5787	0.9059	0.5948	1.0086	1.0026	0.9974	0.6822	1.114	1.209	2.0393	1.288	0.9074	0.7681	1.6583	0.7416
3424	adenosine 3',5'-cyclic monophosphate (cAMP)	Nucleotide	Purine Metabolism, Adenine containing	2831	LC/MS Neg	207	1952.2	328.045	60-92-4	6076	C00575	HMDB00058	0.9502	0.9714	1.1697	1.7266	0.7668	1.4368	1.1518	1.7426	1.1534	0.9833	0.5836	1.0294	0.7397	1.154	0.8344	0.757	0.4917	0.9214	1.5089	1.0857	1.4415	0.9757	0.7691	0.8586	0.6159	1.1414	1.2377	1.3325	0.4872	0.7531	1.0409	1.3787	0.9889	0.7187	1.0111	1.1617
3426	adenosine 3',5'-diphosphate	Nucleotide	Purine Metabolism, Adenine containing	15691	LC/MS Neg	1214	575	426.022	75431-54-8	159296	C00054	HMDB00061	2.0105	2.2769	1.7001	2.518	1.5847	1.4335	1.493	2.2496	1.9869	2.1213	1.5428	2.5486	0.8944	0.8938	0.7201	1.3957	0.7905	0.6293	0.8911	0.4596	0.8066	0.528	0.3739	0.625	0.5379	0.8438	0.9394	1.787	0.6548	0.2059	1.0606	1.4468	0.3998	1.3789	0.8859	1.135
3591	adenosine 5'-diphosphoribose (ADP-ribose)	Cofactors and Vitamins	Nicotinate and Nicotinamide Metabolism	558	LC/MS Neg	215	920	558.064	68414-18-6	192	C00301	HMDB01178	0.8249	1.0635	1.4197	1.2398	0.9206	0.8488	0.9985	1.2305	1.3836	1.2787	1.039	1.7126	0.8093	1.1965	0.8374	0.5198	0.4422	0.8527	0.7453	1.3816	0.7331	1.1201	1.0015	0.4916	0.8234	0.7123	1.1305	1.3999	1.1657	0.8961	1.2683	0.7354	0.6059	0.9199	1.4168	1.0185
3427	adenylosuccinate	Nucleotide	Purine Metabolism, Adenine containing	18360	LC/MS Neg	1303	560	230.53	19046-78-7	195	C03794	HMDB00536	1.4002	0.2177	0.7563	0.6353	0.2207	0.2407	1.7504	0.9439	0.6637	0.2141	1.4933	2.3864	0.2168	1.349	0.1522	1.7741	0.633	2.3078	0.8102	1.5633	5.1302	2.2588	1.093	0.6822	1.1086	2.8658	1.7256	0.5189	1.0011	1.8518	1.9402	0.9989	0.2922	0.7176	1.5035	0.1516
3420	adenosine 5'-diphosphate (ADP)	Nucleotide	Purine Metabolism, Adenine containing	3108	LC/MS Polar	208	4393	426.022	20398-34-9	6022	C00008	HMDB01341	0.8141	1.0732	1.2221	1.322	0.7618	0.6831	1.406	0.9435	1.5348	0.8001	0.9321	1.4804	0.8024	0.9167	0.9398	0.718	0.7555	1.4326	1.5026	1.6648	0.7986	1.0561	1.1211	0.7173	1.4109	1.5334	1.6205	0.9187	0.9743	1.2407	1.7597	1.2342	0.6283	0.7282	1.0257	0.9719
1243	adrenate (22:4n6)	Lipid	Polyunsaturated Fatty Acid (n3 and n6)	32980	LC/MS Neg	100001193	5678	331.264	2091-25-0	5497181	C16527	HMDB02226	1.1257	1.0646	1.087	0.9323	1.4747	0.8145	0.5272	0.6578	0.6676	2.2303	1.4676	0.8482	0.9354	1.565	0.5085	3.2844	2.0033	0.5078	1.3583	0.3639	2.8301	0.8606	0.3673	2.4964	0.7995	2.8974	0.8266	2.6717	2.4064	0.526	2.3447	1.676	1.3241	0.7588	0.8716	0.8979
1486	adrenoylcarnitine (C22:4)*	Lipid	Fatty Acid Metabolism(Acyl Carnitine)	57528	LC/MS Pos Late	100015850	1415	476.373					0.7518	0.9928	1.5592	3.9178	2.0176	3.3141	1.1675	3.5463	2.7051	0.4549	3.4715	1.3124	0.2176	0.6603	0.4432	0.6	1.8018	2.0073	0.6878	0.5675	1.6013	1.3334	1.0072	0.6349	1.3436	1.2379	0.2971	0.6866	1.4262	0.2506	0.6703	1.8998	0.5299	0.3694	0.9664	0.608
3399	AICA ribonucleotide	Nucleotide	Purine Metabolism, (Hypo)Xanthine/Inosine containing	38325	LC/MS Pos Early	216	797	339.07	3031-94-5	65110	C04677	HMDB01517	0.8098	0.6951	0.6005	0.3748	0.6218	0.476	0.3968	0.4943	0.3928	0.3496	0.6603	1.4327	2.5262	0.9252	0.9077	3.2376	3.0882	2.0647	2.2543	1.2263	5.7388	2.5789	0.8166	3.0535	0.609	4.8505	3.5401	2.2842	1.4279	0.9238	0.8756	1.2998	1.0984	1.0748	0.8055	1.1889
28	alanine	Amino Acid	Alanine and Aspartate Metabolism	1126	LC/MS Pos Early	811	1700	90.055	56-41-7	5950	C00041	HMDB00161	1.1439	0.8526	0.9467	1.0651	0.9507	0.773	0.9729	0.7183	0.6483	1.1808	1.004	1.417	0.9157	0.8765	1.0541	2.3067	1.7882	1.2863	1.5455	0.9762	1.864	1.0212	0.7605	1.0755	0.7607	1.2335	1.0372	1.2992	1.3298	1.2579	0.9944	0.9731	0.8481	0.996	0.9942	0.9006
484	alanylleucine	Peptide	Dipeptide	37093	LC/MS Pos Early	100001890	3055	203.139	1638-60-4	259583		HMDB28691	1.0051	0.728	1.0254	0.2475	1.6638	1.002	0.4407	0.5988	0.3698	1.3757	0.2475	0.4377	0.6339	1.1013	0.2475	0.2475	0.2475	0.2475	0.7939	0.5718	0.998	2.4842	0.6018	0.2475	1.1326	0.2475	0.5204	0.2475	3.9458	1.7597	0.2475	0.5891	1.2579	0.2475	1.3348	1.2469
3415	allantoin	Nucleotide	Purine Metabolism, (Hypo)Xanthine/Inosine containing	1107	LC/MS Polar	1002	1672	157.037	97-59-6	204	C02350	HMDB00462	0.9091	0.5676	0.631	0.8376	0.4931	0.5715	0.784	0.5973	0.5881	0.5912	0.8767	1.2911	1.1319	0.882	1.1962	2.0415	2.5201	1.4188	1.7046	0.8306	1.3121	1.27	1.0742	1.3765	0.8896	1.4763	1.424	0.8775	1.4344	0.9848	1.2013	1.0621	1.0034	1.0399	0.9966	0.8766
265	alpha-hydroxyisocaproate	Amino Acid	Leucine, Isoleucine and Valine Metabolism	22132	LC/MS Neg	100000706	1840	131.071	10303-64-7	83697	C03264	HMDB00746	0.7554	0.2711	0.2711	0.2711	0.2711	0.4354	0.3578	0.406	0.2711	0.2974	0.5771	3.3282	1.8259	0.9952	0.5558	21.8905	5.3218	5.9861	0.7108	0.5566	2.9918	2.1918	1.8261	1.2135	0.4283	2.4692	1.0048	0.6868	3.3606	3.4571	1.5064	2.4405	0.9932	3.1612	0.6657	0.2842
298	alpha-hydroxyisovalerate	Amino Acid	Leucine, Isoleucine and Valine Metabolism	46537	LC/MS Polar	100001300	1052	117.056	600-37-3	99823		HMDB00407	0.776	0.3291	0.3068	0.3159	0.2523	0.3906	0.3852	0.4168	0.2546	0.3023	0.6173	1.3203	1.0728	0.9167	1.1126	18.4401	6.4913	3.1556	1.1473	0.612	4.786	2.1988	1.0802	2.3121	0.5443	4.3336	1.411	0.7253	2.4675	1.922	1.3113	1.9699	0.9272	2.1388	0.5363	0.3775
1138	alpha-ketoglutarate	Energy	TCA Cycle	528	LC/MS Polar	93	2700	145.014	305-72-6;328-50-7;22202-68-2	51	C00026	HMDB00208	2.8659	1.0063	0.9408	2.486	0.9896	1.2772	2.818	1.4998	1.0617	1.5696	1.6679	2.7924	0.4237	1.0023	0.5397	1.4164	1.1415	1.0508	0.7068	0.8675	0.8025	1.3844	0.544	0.6365	0.7835	0.7153	0.8281	0.824	0.9977	0.6268	1.0268	1.7453	0.9724	0.6571	1.1712	0.8193
2779	alpha-muricholate	Lipid	Primary Bile Acid Metabolism	34092	LC/MS Neg	100001280	4765	407.28	2393-58-0	3083761	C17647	HMDB00506	0.1958	0.0663	1.5115	1.6155	1.9501	0.087	6.2311	0.0663	0.1549	0.0663	0.3126	1.4626	2.5742	0.0663	0.3841	2.761	3.1788	2.8886	1.0528	0.0759	5.9227	0.3652	0.4931	1	0.3251	0.1603	0.224	0.9433	2.672	4.9155	2.2518	2.4217	0.9569	7.3009	0.3857	0.4545
3616	alpha-tocopherol	Cofactors and Vitamins	Tocopherol Metabolism	1561	LC/MS Pos Late	1105	2522	430.378	59-02-9;10191-41-0	14985	C02477	HMDB01893	1.2218	1.5286	0.8624	1.5691	1.2919	1.1977	1.1731	1.3253	1.2406	1.1463	0.8263	1.2337	0.7317	1.0722	0.966	0.8639	1.0133	1.1768	1.6078	1.0055	0.8602	0.7698	0.7842	0.8575	1.2517	0.9945	1.332	0.9761	0.654	0.56	0.7573	0.7571	0.7819	0.8333	0.8523	1.0908
3421	adenosine 5'-monophosphate (AMP)	Nucleotide	Purine Metabolism, Adenine containing	32342	LC/MS Pos Early	209	1013	348.07	149022-20-8	6083	C00020	HMDB00045	1.1952	0.5613	1.0273	0.7875	0.4841	0.4557	2.1454	1.1872	1.2587	0.5916	1.6923	1.886	0.4382	1.0179	0.3763	0.4366	0.5304	1.1966	0.4807	1.017	0.9968	1.7895	1.2543	0.3235	1.2102	1.0268	1.5174	0.694	0.7001	1.0804	1.929	0.8991	0.4939	0.5881	1.0032	0.504
80	anserine	Amino Acid	Histidine Metabolism	15747	LC/MS Pos Early	100000044	2924	241.13	10030-52-1	112072	C01262	HMDB00194	1.7277	0.9845	1.1993	1.4331	1.1857	1.1057	1.4309	1.0155	0.6793	1.1519	0.6695	0.7436	0.8665	1.393	0.4474	0.6573	0.3618	0.7096	0.7478	0.8464	1.1688	1.2571	0.436	0.8866	0.5739	0.9229	1.0725	1.4475	1.4633	0.8601	1.9792	1.8555	0.8811	0.6541	1.8871	1.1522
995	arabitol/xylitol	Carbohydrate	Pentose Metabolism	48885	LC/MS Polar	100006430	1932.4	151.061		6912	C01904		0.9103	0.845	0.9341	0.7979	0.9225	0.8666	1.3856	0.5645	0.6679	0.8906	0.5047	1.0239	0.9589	0.884	1.4169	0.9773	1.1971	1.8697	1.2998	1.1005	0.9058	1.2036	0.8379	1.5767	1.0521	0.7834	1.4531	0.8819	1.24	0.9836	1.0164	1.0216	1.2295	1.4427	1.4473	1.0808
997	arabonate/xylonate	Carbohydrate	Pentose Metabolism	48255	LC/MS Polar	100006115	2700	165.04					1.5712	0.8523	1.5862	1.4667	1.12	0.7499	1.2746	0.8566	1.7246	0.9071	0.9367	1.565	0.8457	0.9983	1.4607	0.7537	1.6348	1.1232	1.5473	0.8986	1.3031	0.721	1.0017	1.4448	0.7958	0.7324	0.8133	0.8561	0.8446	0.7718	1.4239	1.3019	0.9827	0.8354	1.5456	1.206
1209	arachidate (20:0)	Lipid	Long Chain Fatty Acid	1118	LC/MS Neg	893	6240	311.296	506-30-9	10467	C06425	HMDB02212	1.1934	1.0263	1.1431	1.2619	1.0682	1.1654	1.1823	0.888	0.8785	1.1821	0.9069	1.0237	0.9763	1.4676	0.8453	1.2966	0.6946	0.6956	0.7424	0.6597	1.0754	0.8499	0.6909	1.2173	0.6577	1.357	0.7914	1.4263	1.6088	0.8188	1.7095	1.2156	0.8821	0.6724	0.7427	0.7109
1242	arachidonate (20:4n6)	Lipid	Polyunsaturated Fatty Acid (n3 and n6)	1110	LC/MS Neg	229	5535	303.233	506-32-1	444899	C00219	HMDB01043	1.602	1.3719	1.4332	0.903	1.8365	0.8713	0.7609	0.64	0.7336	1.7297	0.9729	0.8398	0.8281	1.5802	0.4697	1.7852	1.0541	0.6977	1.1457	0.4172	1.6709	0.9286	0.3683	1.9484	0.8687	1.9713	0.7858	2.8168	2.7842	0.405	2.7209	1.9175	1.2507	0.7585	1.0271	0.6899
1485	arachidonoylcarnitine (C20:4)	Lipid	Fatty Acid Metabolism(Acyl Carnitine)	57518	LC/MS Pos Late	100015837	1353	448.342					1.2792	0.8788	1.076	0.9716	0.8693	1.4712	1.1476	1.2591	0.9072	0.7991	1.1003	1.5004	0.6214	1.0284	0.7449	0.7772	0.6243	1.0531	1.2782	0.929	1.5293	1.4854	0.5857	0.7434	0.7251	1.1454	0.8675	0.8844	1.403	0.9353	1.0407	1.2007	1.041	0.5832	1.7073	0.8782
1525	arachidonoylcholine	Lipid	Fatty Acid Metabolism (Acyl Choline)	53261	LC/MS Pos Late	100009332	1390	390.337					0.4328	0.79	2.2238	0.4328	0.4328	2.1154	0.4328	0.7633	1.0104	1.0681	1.6897	0.7773	0.6055	0.7723	0.6565	0.4328	1.9023	1.2298	0.5966	0.4328	0.9896	0.8709	1.0583	1.4088	0.4328	0.4328	0.4328	0.4328	1.1922	0.4328	1.199	0.4328	0.4328	0.4328	0.818	0.4328
1484	arachidoylcarnitine (C20)*	Lipid	Fatty Acid Metabolism(Acyl Carnitine)	57513	LC/MS Pos Late	100015833	1512	456.405				HMDB06460	1.401	1.6836	0.9917	4.3106	1.6742	1.7371	1.9696	1.3889	1.1726	1.0071	1.672	0.8273	0.2289	0.4119	0.5633	1.1478	1.6145	1.9516	0.6463	0.6563	1.7684	1.0488	0.4593	0.8665	0.9929	1.6874	0.2279	0.4114	1.6983	0.1431	0.4138	1.3645	0.3771	0.6051	0.4582	0.3445
367	arginine	Amino Acid	Urea cycle; Arginine and Proline Metabolism	1638	LC/MS Pos Early	231	2825	175.119	1119-34-2	232	C00062	HMDB00517	1.6978	1.16	1.3161	1.788	1.2358	1.6426	1.2984	1.4621	1.283	1.3932	1.0754	1.3023	0.8597	1.2034	0.7698	0.4171	0.7313	0.6662	1.115	1.0817	0.8354	0.835	0.6014	0.8122	0.7885	0.7805	0.8299	0.8143	1.1079	0.8566	1.0946	1.0032	0.9968	0.7296	0.9895	0.803
368	argininosuccinate	Amino Acid	Urea cycle; Arginine and Proline Metabolism	15497	LC/MS Polar	232	4311	289.115	156637-58-0	828	C03406	HMDB00052	1.4274	1.1506	0.6209	1.5025	0.78	0.7141	0.8907	0.5213	0.7251	1.1956	0.9816	1.1229	0.8789	0.7277	1.1213	1.503	1.6087	1.502	2.3481	1.1526	1.9898	0.6161	0.6154	2.3835	0.5477	1.5583	0.4083	0.9049	1.0552	1.0447	0.8968	1.0184	0.7287	1.2158	0.4842	0.8436
3608	ascorbate (Vitamin C)	Cofactors and Vitamins	Ascorbate and Aldarate Metabolism	32354	LC/MS Pos Early	233	770	177.039	134-03-2		C00072	HMDB00044	0.6383	0.5329	0.6169	1.1362	0.5085	0.5965	0.9608	0.6482	0.7476	0.5355	0.5018	1.0228	1.2282	1.2722	2.2593	1.7878	1.7675	1.4371	2.3188	1.7089	2.3451	1.2978	1.8264	1.4481	0.9457	1.2468	1.2565	1.0005	0.5706	0.9711	0.5796	0.3874	1.0699	0.7213	0.6431	0.9995
38	asparagine	Amino Acid	Alanine and Aspartate Metabolism	512	LC/MS Pos Early	917	1225	133.061	70-47-3	6267	C00152	HMDB00168	1.3369	0.8651	0.781	1.5113	0.9616	2.0083	1.6557	1.7136	0.9939	1.2116	0.8681	1.0692	0.8925	1.2769	1.2529	1.1929	1.0885	0.7795	1.1763	1.2993	1.642	0.7076	0.6443	0.7225	0.6771	0.9626	1.1506	1.1934	0.7816	1.0061	0.7531	0.8157	1.0879	0.395	0.6707	0.8963
34	aspartate	Amino Acid	Alanine and Aspartate Metabolism	443	LC/MS Pos Early	234	1165	134.045	56-84-8	5960	C00049	HMDB00191	0.5232	0.4439	0.6104	0.9533	0.4344	0.993	0.7728	0.7135	0.6776	0.5126	0.5687	0.3903	1.3808	1.1292	2.0736	1.9339	1.4101	0.8058	2.1586	1.8517	2.8839	1.0546	1.7648	1.4437	1.0214	1.9067	1.6241	1.007	0.4319	1.3193	0.9058	0.6845	1.4899	0.6511	0.8344	1.3412
1338	azelate (C9-DC)	Lipid	Fatty Acid, Dicarboxylate	18362	LC/MS Neg	2029	1276	187.098	123-99-9	2266	C08261	HMDB00784	1.117	0.996	9.4392	0.3079	0.3079	0.3079	1.3696	0.3079	1.004	0.3079	0.3079	0.879	0.3079	0.3079	0.3079	0.3079	1.1899	0.3079	0.3079	0.5471	0.3079	1.0208	0.487	0.5794	0.9052	0.3079	0.3079	0.3079	0.4591	0.3079	0.8003	0.6963	2.1476	1.5159	1.2241	1.0245
2520	behenoyl sphingomyelin (d18:1/22:0)*	Lipid	Sphingomyelins	48492	LC/MS Pos Late	100006294	3083	787.669				HMDB12103	0.9508	1.4551	1.266	1.2718	1.056	1.3495	1.1699	0.8843	1.1557	1.3224	0.8719	1.2315	0.8111	0.7142	1.0153	0.6278	0.8403	1.0462	1.2305	1.0711	0.855	0.7632	0.7678	0.7242	0.9878	0.7897	1.0982	1.6312	1.006	0.6675	1.111	0.8494	0.6742	1.1158	0.994	0.9082
1487	behenoylcarnitine (C22)*	Lipid	Fatty Acid Metabolism(Acyl Carnitine)	57514	LC/MS Pos Late	100015832	1561	484.436					1.7373	2.5771	1.8237	3.8463	1.6002	2.678	2.2232	0.9984	0.8729	1.7028	0.8144	1.0069	0.5328	0.5232	0.8752	1.0812	1.788	1.7208	0.9213	0.7778	1.1661	0.772	0.5462	1.3979	0.842	1.199	0.7409	0.8503	2.0193	0.3085	0.8211	1.0016	0.5027	1.0497	0.8251	0.724
3717	benzoate	Xenobiotics	Benzoate Metabolism	15778	LC/MS Neg	100000008	1750	121.029	65-85-0	243	C00180	HMDB01870	1.2338	1.0483	1.1687	1.3548	1.194	0.8358	1.3099	1.4139	1.0725	1.1082	0.1971	1.1059	1.0017	1.1553	1.1125	0.3322	0.9316	0.8176	1.0967	0.1971	0.1971	0.1971	0.3721	0.858	0.6222	0.9209	0.9022	0.2343	0.8811	0.1971	0.1971	0.8053	0.7948	1.2066	0.1971	0.9983
3515	beta-alanine	Nucleotide	Pyrimidine Metabolism, Uracil containing	55	LC/MS Pos Early	244	1905	90.055	56-41-7;107-95-9	239	C00099	HMDB00056	1.1121	1.0029	0.9959	1.0544	1.3233	1.0653	1.136	0.9028	0.8963	1.0941	0.9115	0.9906	0.9971	1.2786	0.9958	1.2881	0.8268	0.8583	1.2866	0.8888	0.9757	1.0109	0.8395	0.828	0.7468	1.1734	1.0752	1.0733	1.0134	0.9708	1.1307	0.9836	1.0416	0.7763	1.0971	0.9237
53	beta-citrylglutamate	Amino Acid	Glutamate Metabolism	54923	LC/MS Neg	100003271	530	320.062	73590-26-8	72715786	C20775		0.7962	0.2641	0.224	0.4951	0.1291	0.3537	0.5679	0.343	0.279	0.2085	0.4014	0.7856	0.801	0.7859	1.6295	8.1255	3.336	1.9634	2.7474	1.3027	4.7321	1.8273	2.0204	2.232	1.952	3.5534	2.5863	1.6831	0.7724	1.199	0.7351	0.4738	1.7645	1.3365	0.6196	1.8229
3966	beta-guanidinopropanoate	Xenobiotics	Food Component/Plant	35101	LC/MS Pos Early	100001411	2145	132.077	353-09-3	67701	C03065	HMDB13222	1.3939	0.6317	2.6926	1.1174	1.0919	0.8947	0.4174	0.4174	0.6171	0.4174	0.5938	1.2715	1.9735	1.0133	0.8183	0.6874	0.6472	0.4993	2.6036	0.6381	2.7377	1	0.4174	0.4423	0.4174	0.6704	0.8925	2.0263	0.8809	0.6278	2.5785	1.12	2.3889	0.4174	1.4903	1.0065
277	beta-hydroxyisovalerate	Amino Acid	Leucine, Isoleucine and Valine Metabolism	12129	LC/MS Polar	1442	1149.8	117.056	625-08-1	69362		HMDB00754	1.1581	0.6284	0.7389	0.8194	0.8979	1.1025	0.8024	0.803	0.7904	0.7119	0.9446	1.1389	0.9871	1.1899	0.967	5.7521	1.9563	1.4375	1.1386	0.7975	2.6509	1.3333	0.8786	1.5146	0.7705	2.6119	1.2235	0.8351	1.0665	1.5321	1.0129	1.2886	0.9828	1.3549	0.862	0.693
[truncated: 430 more rows]

## Sheet: Pathwat Heat Map
	UNIVERSITY OF MINNESOTA - UNMN-03-17VW Eeffects of Colchicine on Mitochondrial Function in the Right Ventricle
[truncated: 695 more rows]
