# Supplementary material for: Excess Protein O-GlcNAcylation Links Metabolic Derangements to Right Ventricular Dysfunction in Pulmonary Arterial Hypertension
Source: Int J Mol Sci. 2020 Oct 1;21(19):7278. doi: 10.3390/ijms21197278 (PMC7582480; doi:10.3390/ijms21197278)
Supplement: Supplementary file 1 [file ijms-21-07278-s001.zip › Supplemental Table 2 PAB Metabolomics.xlsx]

## Sheet: Explanation
	OrigScale		Values are normalized in terms of raw area counts.
	ScaledImpData		Each biochemical in OrigScale is rescaled to set the median equal to 1.
			Then, missing values are imputed with the minimum.
	Pathway Heat Map		This is the heat map associated with the statistical analysis of the data.
			Indicates ratios, p- and q-values for each comparison.
			0.55	Green: indicates significant difference (p≤0.05) between the groups shown, metabolite ratio of < 1.00
			0.76	Light Green: narrowly missed statistical cutoff for significance 0.05<p<0.10, metabolite ratio of < 1.00
			1.71	Red: indicates significant difference (p≤0.05) between the groups shown; metabolite ratio of ≥ 1.00
			1.32	Light Red: narrowly missed statistical cutoff for significance 0.05<p<0.10, metabolite ratio of ≥ 1.00
			1.2	Non-colored text and cell: mean values are not significantly different for that comparison
	Box Plots - Alpha		Box plots are provided for each biochemical detected, sorted alphabetically by biochemical name.
	Box Plots - Pathway		Box plots are provided for each biochemical detected, sorted by biochemical pathway.
	Biochemical Name*		Indicates compounds that have not been officially confirmed based on a standard, but we are confident in its identity.
	Biochemical Name**		Indicates a compound for which a standard is not available, but we are reasonably confident in its identity or the information provided.
	Biochemical Name (#) or [#]		Indicates a compound that is a structural isomer of another compound in the Metabolon spectral library.
			For example, a steroid that may be sulfated at one of several positions that are indistinguishable by the mass spectrometry data or a diacylglycerol for which more than one stereospecific molecule exists.

## Sheet: OrigScale
												CLIENT IDENTIFIER	251	252	253	254	255	256	257	258	259	260	239	240	241	242	243	244	245	246	247	249	226	227	228	230	231	232	233	234	236	237
												PARENT SAMPLE ID	5963226	5963227	5963228	5963229	5963230	5963231	5963232	5963233	5963234	5963235	5963236	5963237	5963238	5963239	5963240	5963241	5963242	5963243	5963244	5963245	5963246	5963247	5963248	5963249	5963250	5963251	5963252	5963253	5963254	5963255
												SAMPLE NAME	UNMN-00464	UNMN-00465	UNMN-00466	UNMN-00467	UNMN-00468	UNMN-00469	UNMN-00470	UNMN-00471	UNMN-00472	UNMN-00473	UNMN-00474	UNMN-00475	UNMN-00476	UNMN-00477	UNMN-00478	UNMN-00479	UNMN-00480	UNMN-00481	UNMN-00482	UNMN-00483	UNMN-00484	UNMN-00485	UNMN-00486	UNMN-00487	UNMN-00488	UNMN-00489	UNMN-00490	UNMN-00491	UNMN-00492	UNMN-00493
												GENDER	M	M	M	M	M	M	M	M	M	M	M	M	M	M	M	M	M	M	M	M	M	M	M	M	M	M	M	M	M	M
												GROUP NUMBER	1	1	1	1	1	1	1	1	1	1	2	2	2	2	2	2	2	2	2	2	3	3	3	3	3	3	3	3	3	3
												SAMPLE NUMBER	1	2	3	4	5	6	7	8	9	10	11	12	13	14	15	16	17	18	19	20	21	22	23	24	25	26	27	28	29	30
PATHWAY SORTORDER	BIOCHEMICAL	SUPER PATHWAY	SUB PATHWAY	COMP ID	PLATFORM	CHEMICAL ID	RI	MASS	PUBCHEM	CAS	KEGG	Group HMDB	Control	Control	Control	Control	Control	Control	Control	Control	Control	Control	PAB	PAB	PAB	PAB	PAB	PAB	PAB	PAB	PAB	PAB	PAB-Colchicine	PAB-Colchicine	PAB-Colchicine	PAB-Colchicine	PAB-Colchicine	PAB-Colchicine	PAB-Colchicine	PAB-Colchicine	PAB-Colchicine	PAB-Colchicine
1462	(14 or 15)-methylpalmitate (a17:0 or i17:0)	Lipid	Fatty Acid, Branched	38768	LC/MS Neg	100002945	5695	269.249	17903417				13870169	7980993	9306096	5559968	7634176	8.12237e+06	8315113	9765235	13967819	9057801	5532437	6155319	6565919	10560487	7379006	8626684	4433161	9373482	7036524	8153934	4762001	4670535	8556971	7925571	7456812	3903203	13161238	8.3301e+06	7192515	3501678
1466	(16 or 17)-methylstearate (a19:0 or i19:0)	Lipid	Fatty Acid, Branched	38296	LC/MS Neg	100002356	5993	297.28	3083779	2724-59-6		HMDB37397	5177977	2.48959e+06	2137392	1952346	2458744	2513378	2209971	3848575	4321367	2418628	1972836	2052828	1779155	4169536	2128631	2561102	1339658	3129373	2079652	2171486	1085631	1193388	2468424	2656202	1862796	1132851	2572531	2193234	2219094	869846
3899	(3'-5')-adenylyladenosine*	Nucleotide	Dinucleotide	62396	LC/MS Neg	100020723	2173	595.142	94231				210319	150737	155212	134442	143460	164656	131761	183057	170826	113289	142500	110981	138012	157844	124324	154239	89250	120835	153781	127478	84120	108938	104553	162718	108651	108390	93514	134221	91704	96222
3896	(3'-5')-adenylylcytidine	Nucleotide	Dinucleotide	52753	LC/MS Neg	100009062	1920	571.131	10875494	4833-63-0			124593	111907	137488	123632	115514	117969	82246	184650	145347	74356	133118	78288	132568	120920	100890	84840	42730	91850	126159	98115	48406	57432	102679	198462	122844	119007		102740	65662	130669
3898	(3'-5')-adenylyluridine	Nucleotide	Dinucleotide	52740	LC/MS Neg	100009060	2002	572.115	112074	3051-84-1			303164	296409	320781	239992	275297	326751	240817	415688	244710	107672	235263	163761	247568	321379	209313	273901	96795	281345	228712	238406	169872	177989	203053	349382	212425	211017	115500	230800	68332	139546
3901	(3'-5')-cytidylylcytidine*	Nucleotide	Dinucleotide	62397	LC/MS Neg	100020727	1472	547.12	94237				104417	84917	72569	60415	57171	51041	46029	48634		78151	34261	41204	64287		23602	34343	30853		29512	52781		37833		64858	45089	29431	44227	39689
3903	(3'-5')-cytidylyluridine*	Nucleotide	Dinucleotide	62399	LC/MS Neg	100020728	1522	548.104					30169	18501	33021	17171	25606	18045		24954	18175				22432	17722	18263	25877		18336						25785				17741
3904	(3'-5')-guanylyladenosine*	Nucleotide	Dinucleotide	62761	LC/MS Neg	100020725	1950	611.137					102425	58770	57137	52093	63922	63319	52194	83481	53301	42039	49265	49600	54664	65324	44788	50961	25358	43070	46023	55427	34063	39373	30024	62425	50887	45108	46418	40233	27284	41277
3906	(3'-5')-guanylyluridine	Nucleotide	Dinucleotide	52743	LC/MS Neg	100009056	1772	588.11		4785-07-03			38091	27440	30451	19499	31511	24993		32259	34159		19991	16791	21811	27778	18405	15202		19735	16026	25512		17240	18231	21261				17346
475	(N(1) + N(8))-acetylspermidine	Amino Acid	Polyamine Metabolism	57814	LC/MS Pos Early	100016038	3080	188.176					595420	655956	560500	365607	369378	462238	543741	386105	469760	542469	576282	631678	422531	919961	664625	583949	1005837	516027	896133	970779	470676	790611	826722	1385602	504489	1001432	878351	954107	603245	1180198
1695	(R)-3-hydroxybutyrylcarnitine	Lipid	Fatty Acid Metabolism (Acyl Carnitine, Hydroxy)	43264	LC/MS Pos Early	100003926	2400	248.149	53481617			HMDB13127	42085120	112511296	62960292	45649152	93661440	40699528	28440388	56113848	28815038	61773196	31644338	50989728	77198632	61007540	50832140	67393552	25948640	45343476	31560294	68446816	36771452	71143600	18195184	38716912	15848363	34458120	74394184	82051264	100295488	123391608
1696	(S)-3-hydroxybutyrylcarnitine	Lipid	Fatty Acid Metabolism (Acyl Carnitine, Hydroxy)	52984	LC/MS Pos Early	100009271	2340	248.149				HMDB13127	83094472	88147056	60441160	44318488	42694740	33665640	57602604	35602072	62301716	62238364	40438304	56460664	73676112	54308184	73848864	64601076	39979344	61907688	66905928	69436648	40352576	61211952	17150522	63064524	22627366	36238084	68232824	54676016	63446352	64402388
2095	1,2-dilinoleoyl-GPC (18:2/18:2)	Lipid	Phosphatidylcholine (PC)	52603	LC/MS Pos Late	100008903	2006	782.569	5288075	998-06-1		HMDB08138	114195568	102200312	151954192	72939056	175047440	105140888	96235616	267490096	134426416	143110416	92960736	89982360	105337064	77546232	62071736	67206416	57280736	108464704	82252552	48691404	41844560	46715380	71311832	61637024	55994044	54254132	130343568	82979800	24175602	20887478
2177	1,2-dilinoleoyl-GPE (18:2/18:2)*	Lipid	Phosphatidylethanolamine (PE)	53174	LC/MS Pos Late	100009217	2083	740.523	9546812			HMDB09093	6.75557e+06	7373172	10239946	5002043	10582266	8494879	8852378	18327820	8751425	10362814	6.79389e+06	7395289	7.46491e+06	6441238	5433645	4310024	5174100	6724887	7249681	3295946	2424968	2772130	4435008	4277715	4450248	2572077	8543883	2664858	1053040	768043
2018	1,2-dipalmitoyl-GPC (16:0/16:0)	Lipid	Phosphatidylcholine (PC)	19130	LC/MS Pos Late	100000657	2365	734.569	452110	63-89-8		HMDB00564	125708520	111176120	136833472	93261264	113336240	122406240	145308544	99232064	116014688	94836552	98955320	96824440	108236424	101567728	99295752	112112736	92734464	155701712	139586288	114857672	152565936	99213272	127910504	122076152	100719672	155048416	108737792	139039376	133651744	135342528
2138	1,2-dipalmitoyl-GPE (16:0/16:0)*	Lipid	Phosphatidylethanolamine (PE)	57341	LC/MS Pos Late	100009204	2498	692.523	445468			HMDB08923	250547	205875	254728	156270	222634	352959	475738	183978	268306	133403	170613	168420	169260	126774	180743	206575	163374	345103	293627	213865	179847	188978	346634	263566	184770	373239	128787	330230	247646	291272
2238	1,2-dipalmitoyl-GPG (16:0/16:0)	Lipid	Phosphatidylglycerol (PG)	52625	LC/MS Pos Late	100000652	3157	740.544	11846227	200880-41-7		HMDB10570	125924	92506	127405	213988	234776	343568	198935	166072	237846				106705	62082			76861	127749					285633		72382	359350		480319	201941	427977
2058	1,2-distearoyl-GPC (18:0/18:0)	Lipid	Phosphatidylcholine (PC)	19132	LC/MS Pos Late	100000660	2950	790.632	94190	816-94-4		HMDB08036	160541	147421	190323		152751	203738	354325		276470	100979			88456		112877	134330		254162	196801	68448	257844	113133	257479		153502	179909		246552		147906
1070	1,5-anhydroglucitol (1,5-AG)	Carbohydrate	Glycolysis, Gluconeogenesis, and Pyruvate Metabolism	20675	LC/MS Neg	100000580	802	163.061	64960	154-58-5	C07326	HMDB02712	1822075	2488702	1727469	766671	1437527	1495939	950621	2545177	697316	1471083	1388039	1031361	1401324	1.50333e+06	1440302	635403	1235456	1082728	1.73072e+06	792744	1192722	1120981	1.50837e+06	1511189	2303839	1950849	2576811	3968123	3982653	1803877
2537	1-(1-enyl-oleoyl)-GPE (P-18:1)*	Lipid	Lysoplasmalogen	44621	LC/MS Pos Late	100005372	1566	464.314					4831177	3336888	4816665	2595950	3546274	2642038	3124830	2976855	4608719	4537974	2829800	2594699	2.09418e+06	3371675	2507655	1967421	1961090	3.84174e+06	3866425	2717105	3.79246e+06	2368586	3.50587e+06	3601697	2388584	4399667	4289084	6.9878e+06	4.17932e+06	5281664
2514	1-(1-enyl-palmitoyl)-2-arachidonoyl-GPC (P-16:0/20:4)*	Lipid	Plasmalogen	52689	LC/MS Pos Late	100009014	2154	766.574				HMDB11220	64850136	49490216	70994032	64753444	73842808	80010576	84320288	47273536	77798936	53701300	77840232	66767360	59616992	87342344	76058944	69897696	75025496	85320592	77966640	81080856	121801240	90547456	130330392	97483760	97256096	149223840	80240608	192713872	151933568	176780816
2506	1-(1-enyl-palmitoyl)-2-arachidonoyl-GPE (P-16:0/20:4)*	Lipid	Plasmalogen	52673	LC/MS Pos Late	100009002	2270	724.528				HMDB11352	20402316	20899462	23571980	18856936	28026106	28370862	32139742	23196918	28266640	22563624	20905708	25356560	21751488	25503180	22920212	19936712	24333644	31332950	26246410	21814520	25627818	24103132	33634104	28167842	24455664	31900280	30344618	27535580	25541808	23401756
2515	1-(1-enyl-palmitoyl)-2-linoleoyl-GPC (P-16:0/18:2)*	Lipid	Plasmalogen	52682	LC/MS Pos Late	100009009	2226	742.574				HMDB11211	3168557	2347609	3741643	1862639	4856432	3402810	4.07548e+06	6181025	3.65638e+06	2893057	3836543	3506312	2986384	3480416	2135755	3047811	2866915	4288073	3940573	2410600	2425893	2478673	4956729	3626292	3.6109e+06	3.55453e+06	5582666	9106665	3390246	3865674
2503	1-(1-enyl-palmitoyl)-2-linoleoyl-GPE (P-16:0/18:2)*	Lipid	Plasmalogen	52677	LC/MS Pos Late	100009069	2351	700.528				HMDB11343	1548646	1408213	1659627	1173874	1.7237e+06	2214767	2774951	1821444	1902545	1106567	1563889	1572342	1261130	1515468	1475599	1246038	1453338	2033172	2.06978e+06	1126570	1384340	1156885	2248911	1555185	1485381	1.65864e+06	2148408	2759755	1.92413e+06	1442452
2508	1-(1-enyl-palmitoyl)-2-oleoyl-GPC (P-16:0/18:1)*	Lipid	Plasmalogen	52478	LC/MS Pos Late	100009007	2443	744.59					550523	402834	461667	366707	538950	523569	783157	672751	538326	427964	611820	497341	408900	558786	336185	539900	635004	762530	664086	611837	567360	631837	1279430	693206	731113	1028416	899534	1889804	956689	1324571
2502	1-(1-enyl-palmitoyl)-2-oleoyl-GPE (P-16:0/18:1)*	Lipid	Plasmalogen	52477	LC/MS Pos Late	100009005	2600	702.543				HMDB11342	780988	835709	694662	458964	723660	946026	1187188	791010	828587	629100	787158	866698	460613	761088	723838	809119	1024571	1377504	1226915	881603	882293	890040	1725772	1177624	958213	1419329	1191223	1632767	1095927	1338643
2504	1-(1-enyl-palmitoyl)-2-palmitoyl-GPC (P-16:0/16:0)*	Lipid	Plasmalogen	52716	LC/MS Pos Late	100009162	2454	718.574	11146967			HMDB11206	1.70702e+06	1336374	1603193	1162371	1679040	1927953	2343887	1667348	1596106	1277813	1441622	1261452	1320621	1225535	1234006	1559423	1489846	2248562	1906107	1567653	1.90848e+06	1530814	2796791	1.84219e+06	1.77057e+06	2747445	2259005	4766430	3505497	3147022
2534	1-(1-enyl-palmitoyl)-GPC (P-16:0)*	Lipid	Lysoplasmalogen	52474	LC/MS Pos Late	100002875	1547	480.345	10917802			HMDB10407	2867479	1553220	2266903	1317887	1809440	1709775	1476050	1399585	2.01627e+06	2528403	1775787	1531128	1175991	2300606	1583792	1457179	1141047	1720808	1745285	1.96127e+06	1.83222e+06	1480635	2673915	2114040	2.03764e+06	3411661	2546175	6142690	3.8778e+06	5123142
2535	1-(1-enyl-palmitoyl)-GPE (P-16:0)*	Lipid	Lysoplasmalogen	39270	LC/MS Pos Late	100003000	1558	438.298					6737635	4845537	6680613	3559192	5177794	4371540	4759871	4093755	6043091	5925524	3761749	3721640	3.00086e+06	4851784	3963174	2896195	3015414	4639022	4927778	3986204	4655276	3152609	4899453	5433216	3175100	5874973	5.78967e+06	8340594	5526096	7110732
2519	1-(1-enyl-stearoyl)-2-arachidonoyl-GPE (P-18:0/20:4)*	Lipid	Plasmalogen	52475	LC/MS Pos Late	100008999	2511	752.559	9547058			HMDB05779	18194208	13412220	16416243	14197986	15991616	22791088	26502560	12548366	24802646	14284748	12550021	13431000	13090312	18874734	15293008	15366186	16331588	27563910	19257958	14698274	19886496	14572346	32626144	25824096	19842202	27661812	18586860	26170836	23701332	23024928
2511	1-(1-enyl-stearoyl)-2-linoleoyl-GPE (P-18:0/18:2)*	Lipid	Plasmalogen	52748	LC/MS Pos Late	100009225	2633	728.559				HMDB11376	1364593	893781	996314	571450	932393	1409244	1663325	1144808	1492738	657224	713128	777886	709671	1055739	640714	891481	965748	1727360	1465190	706283	1013023	729171	1833838	1371752	1126300	1438375	1377571	2009538	1123848	783531
2539	1-(1-enyl-stearoyl)-GPE (P-18:0)*	Lipid	Lysoplasmalogen	39271	LC/MS Pos Late	100003001	1649	466.329					3681993	2138426	3700359	2067725	2427601	2122944	2438255	1852036	3428666	2725287	1919113	1.55964e+06	1.66173e+06	2547180	2025296	1633811	1636173	3106823	3259990	2087125	2.77393e+06	1856623	3.06898e+06	2886427	1916362	3382122	2639786	4981580	3410577	4054814
2309	1-arachidonoyl-GPA (20:4)	Lipid	Lysophospholipid	46325	LC/MS Neg	100004442	5499	457.236		799268-65-8			241848	99814	117832	281038	103805	110372	148852	74224	210220	69999	64627	102393	48213	163064	84642	59059	96000	45269		164856	96820		102863	112436	188097	74389	87742	136086	93921	134473
2348	1-arachidonoyl-GPC* (20:4)*	Lipid	Lysophospholipid	33228	LC/MS Pos Late	100001551	1460	544.34			C05208	HMDB10395	136687712	46995112	68331360	66144548	66172276	64886136	61507268	46529988	89628152	92269496	38854856	56106352	35071864	56820388	30664486	29198296	34415804	29663880	31761270	64287740	38526196	32471146	44994620	44296008	37759200	69342904	78543888	82220800	65888644	57868232
2393	1-arachidonoyl-GPE (20:4n6)*	Lipid	Lysophospholipid	35186	LC/MS Pos Late	100001571	1470	502.293	42607465			HMDB11517	42420052	18768964	21935434	19012748	26538928	15740056	22283948	20509756	15991839	24386546	11885736	18073744	14083343	13565606	12408109	11555459	9702510	18467596	12436802	15868053	12776946	11471544	15574519	15729312	10643327	29614858	25128896	10989990	17075262	15375736
2433	1-arachidonoyl-GPI* (20:4)*	Lipid	Lysophospholipid	34214	LC/MS Neg	100001654	5482	619.289				HMDB61690	8762837	4609194	6604432	4385473	5925912	6150458	5301558	7347251	10707109	6.8599e+06	5808446	5366588	4602998	8546691	5440932	6262265	3770973	6273804	6577704	8530742	3.17172e+06	5019019	7.30077e+06	8465186	4587333	5527693	11586476	10367115	10897246	4508824
2563	1-arachidonylglycerol (20:4)	Lipid	Monoacylglycerol	34397	LC/MS Pos Late	100001433	1568	401.266	5282281	35474-99-8	C13857	HMDB11549	2.73037e+06	1.3145e+06	1531094	1330897	1432467	1259308	1300092	1194114	2087564	1267167	953284	1470527	940465	716209	556457	863688	796259	793532	573385	1043975	810893	503476	1269694	938169	1291256	1881641	2205271	1672354	1731217	1110664
335	1-carboxyethylisoleucine	Amino Acid	Leucine, Isoleucine and Valine Metabolism	62558	LC/MS Neg	100020427	2628	202.108					43268	96288	74526	31872	45326	35366	27503	27906	34752.4	113808	51601	52957.3	49904	112883	45854	35843	46863	39907	64067	103830	28210	48004.5	57931	102076	56905	48905.2	127933	232340	167336	115328
294	1-carboxyethylleucine	Amino Acid	Leucine, Isoleucine and Valine Metabolism	62559	LC/MS Neg	100020425	2663	202.108					189091	306610	233854	121522	159404	142762	126202	117780	139006	379024	263367	166508	157639	435780	190040	187271	169852	140232	318378	494152	124892	259661	201463	433959	184988	290743	533172	765634	414569	369688
136	1-carboxyethylphenylalanine	Amino Acid	Phenylalanine Metabolism	62566	LC/MS Neg	100020419	2844	236.093					100431	165675	108443	55957	71415	75275	57950	53256	117781	156625	123492	101450	83389	212105	85803	117370	84410	91844	151704	191837	62491	103833	103185	214764	98283	112112	205985	572856	234197	234769
154	1-carboxyethyltyrosine	Amino Acid	Tyrosine Metabolism	62564	LC/MS Neg	100020421	1846	252.088					18195	33393	22482						20464	31855	23387			44307	21987	32698			23775	37421	20010	29106	17692	51686	26693	23088	53743	113716	61838	54509
358	1-carboxyethylvaline	Amino Acid	Leucine, Isoleucine and Valine Metabolism	62562	LC/MS Neg	100020423	2008	188.093					169049	187952	144469	64724	106132	71087	62189	66417	77725	239259	119570	157352	141001	349836	132992	127281	100111	101360	207417	435232	124273	192057	133830	305152	98887	194897	466537	508547	435695	246436
2562	1-dihomo-linolenylglycerol (20:3)	Lipid	Monoacylglycerol	48341	LC/MS Neg	100006121	6400	305.249					2044973	1.23392e+06	1501399	1046266	1668785	998824	1499214	1676002	3130734	1424667	957563	1126146	1240936	1162459	903488	1074097	745920	1354180	921741	1410165	450892	629158	1814836	1020877	937608	565041	3350331	1069317	922631	302543
2566	1-docosahexaenoylglycerol (22:6)	Lipid	Monoacylglycerol	52402	LC/MS Pos Late	100001481	1542	420.311				HMDB11587	88233936	76445880	67845200	69903720	77449784	40669944	72685624	74952120	102262912	40708648	43659620	37798520	57361620	27041856	31591162	42164340	21448320	46393148	15346721	42657060	37548864	14509763	37854616	48947208	54823264	66776368	72285400	83240496	42152032	41226584
2577	1-heptadecenoylglycerol (17:1)*	Lipid	Monoacylglycerol	62449	LC/MS Neg	100020769	6390	267.233					2005140	671270	789921	600863	1039730	615401	704427	712577	2164034	749717	492291	573554	669168	458948	514470	413401	280541	711985	306609	825803	212890	214523	742980	510990	479503	465434	1402662	757557	340241	333919
2360	1-lignoceroyl-GPC (24:0)	Lipid	Lysophospholipid	49617	LC/MS Pos Late	100002873	1907	608.465		325171-59-3		HMDB10405	179340	111501	133967	323034		160753	111031	116259	153764		109852			107361	88695		112736	203316	150581		166041	148328	235192	194726	145878	188009	145480	131279		147509
2332	1-linolenoyl-GPC (18:3)*	Lipid	Lysophospholipid	45951	LC/MS Pos Late	100005350	1410	518.324				HMDB10388	1126056	437978	750850	466135	601596	499565	337792	524461	682499	979513	460910	454173	335140	461163	249704	199123	258864	396596	287726	506796	194824	236247	272356	417918	271804	439218	654587		192308
2558	1-linolenoylglycerol (18:3)	Lipid	Monoacylglycerol	34393	LC/MS Neg	100001435	6214	277.217	53480978	124151-74-2		HMDB11569	4829213	1808346	2106847	1435704	2686102	1291504	1.9382e+06	2134153	5987771	2173337	1160492	1.46209e+06	1449268	1162329	1165592	980219	507922	1671314	618177	1514527	553636	529988	1501294	859028	1.0044e+06	830175	3.65857e+06	804689	553008	311814
2100	1-linoleoyl-2-arachidonoyl-GPC (18:2/20:4n6)*	Lipid	Phosphatidylcholine (PC)	52710	LC/MS Pos Late	100009131	1969	806.569				HMDB08147	271673984	249510624	304080608	199608960	285210208	288571328	268939488	268158960	303094912	251695392	182801200	176961536	213397792	160864032	184510240	164237456	138788224	228112432	180630960	127836592	202509552	114838960	171845408	167648352	159425792	135567920	170351520	263810848	113519392	81432784
2179	1-linoleoyl-2-arachidonoyl-GPE (18:2/20:4)*	Lipid	Phosphatidylethanolamine (PE)	53189	LC/MS Pos Late	100009222	2030	764.523				HMDB09102	12449206	10532873	15804796	9371085	12546782	14613604	17932688	15265659	12887869	12414122	7088577	8495547	8522870	6609627	9702021	6165999	6799465	9224954	8613035	5304619	7386612	4390740	6810782	6186750	6229609	4977381	7682573	5605693	2872034	2127110
2096	1-linoleoyl-2-linolenoyl-GPC (18:2/18:3)*	Lipid	Phosphatidylcholine (PC)	53176	LC/MS Pos Late	100009343	1939	780.554				HMDB08141	5889866	3488971	6401653	3903636	5419302	5279008	4112547	8104534	7018608	5354175	5145919	4741187	4817165	4541036	2945439	4192796	3234507	5543889	5469609	3431893	2254974	2905016	3925411	4276451	3342169	3535590	5925963	2000540	1307923	1201211
2330	1-linoleoyl-GPC (18:2)	Lipid	Lysophospholipid	34419	LC/MS Pos Late	100001395	1465	520.34	11988421		C04100	HMDB10386	92547208	51493656	71320816	35990516	71310984	42649068	36596704	76447800	66776572	86261712	35921360	37815020	36711184	42362228	28772848	24915488	24086784	31149648	30949104	32280366	20413460	24635092	34927280	39999828	29918852	40710288	69715952	45498132	20970036	17471316
2381	1-linoleoyl-GPE (18:2)*	Lipid	Lysophospholipid	36600	LC/MS Pos Late	100001570	1482	478.293	52925130			HMDB11507	23330690	13267780	19510666	8729973	19327434	9626990	11836065	20276308	15190123	21381228	9659974	12359571	9203880	8818034	7228302	5769313	5770235	8048185	9259001	7378372	4655187	3928401	7035513	8009047	6546466	7274540	18898152	5142442	3457691	2172133
2420	1-linoleoyl-GPG (18:2)*	Lipid	Lysophospholipid	54885	LC/MS Neg	100009227	5516	507.273					5002041	2543061	3.19292e+06	1739058	3.15286e+06	2.0192e+06	2603551	3210239	5658556	3513032	2013486	2594936	1916395	4602571	2152863	2559601	1.3885e+06	2.85931e+06	2284016	3495433	1184264	1476681	4398547	3266457	1.94542e+06	2088145	7.14538e+06	8977959	6818840	3773663
2428	1-linoleoyl-GPI* (18:2)*	Lipid	Lysophospholipid	36594	LC/MS Neg	100001778	5494	595.289					2326765	1280291	1.68348e+06	1174583	1.69948e+06	1.46754e+06	1495205	2557296	2804444	1889201	1062294	1255849	981132	1986692	1130753	1148453	679617	1292715	1106855	1.74778e+06	691579	756476	1196193	1511165	1068424	888420	3226025	1830082	1187228	608559
2411	1-linoleoyl-GPS (18:2)*	Lipid	Lysophospholipid	43676	LC/MS Neg	100004606	5500	520.268					334856	257078	344170	105592	242529	97393	239399	375992	250979	224280	127614	115895	86187	188690	106092	104624	63504	221214	267904	174682	227534	81978	290719	147765	73052	141586	373991	110319	60833
2557	1-linoleoylglycerol (18:2)	Lipid	Monoacylglycerol	27447	LC/MS Neg	100001040	6477	279.233	5283469	2277-28-3			327054080	133784392	153189024	106578896	173008768	101460008	133320440	146650528	445352000	157951824	87416800	94240152	95502232	98460336	69234856	74626592	37194112	109386952	49605264	104770512	41316984	35979288	106799864	66718380	80298904	59362900	296215584	131009928	64425004	38074372
2579	1-meadoylglycerol (20:3n9)*	Lipid	Monoacylglycerol	62431	LC/MS Neg	100020746	6450	305.249					176647	97858	95712	82857	92239	58006	157282	189188	265839	112140	75899	98606	52364			113635	104716	63307	42514	131766			134295	74020	80774		451150	187771	79703
86	1-methyl-4-imidazoleacetate	Amino Acid	Histidine Metabolism	32350	LC/MS Pos Early	100001208	2064	141.066	75810	2625-49-2	C05828	HMDB02820	178189	110305	320602	184740	153690	103920	199333	274509	334788	332394	340194	203271	179541	202600	167433	162155	174776	257480	198368	304112	393837	227037	274189		105023	295517	145448	335910	141131	174053
87	1-methyl-5-imidazoleacetate	Amino Acid	Histidine Metabolism	62946	LC/MS Pos Early	100002910	1989	141.066	6451814	4200-48-0		HMDB04988	247533		159894	190049	153308	162325	126852	131026	137033	159401	138801	302077	215276	165901	1140940	297217	417645	187436	269875	212236	316272	204000	474202		273798	331335	208255	2252021	556195	503350
485	1-methylguanidine	Amino Acid	Guanidino and Acetamido Metabolism	48114	LC/MS Pos Early	100000715	2149	74.0713	10111	22661-87-6	C02294	HMDB01522	2892826	2682320	2896408	2670957	2585944	2.87224e+06	2146923	2509664	2775339	3.29176e+06	2989777	2082360	2243556	2755875	2195681	2071508	1880967	2645780	2637037	2334169	2180365	2368674	2928680	3213860	2519666	3363843	3301321	4076075	2.72543e+06	2494069
68	1-methylhistidine	Amino Acid	Histidine Metabolism	30460	LC/MS Pos Early	100001051	2755	170.092	92105	332-80-9	C01152	HMDB00001	1.60458e+06	810209	214812		1155371	674172		772329	462549	361565	615167	1.67756e+06	1013248	1048028	1125502	1.47939e+06	629430	1773418	2291078	1310999	1062672	1.37211e+06	1684483	2602942	1.79764e+06	2407437	3093911	7723496	7427057	4340973
3927	1-methylnicotinamide	Cofactors and Vitamins	Nicotinate and Nicotinamide Metabolism	27665	LC/MS Pos Early	55	1940	137.071	457	1005-24-9	C02918	HMDB00699	10717491	13002495	32445024	8703571	14533252	11673445	19538630	30742376	14352922	14015781	15741223	17116104	12307042	14250107	15619295	17143722	17416772	17709488	23989064	25303162	16253206	17844612	11760056	11993351	12249514	8924092	12649523	16564750	7.4847e+06	6226884
2006	1-myristoyl-2-arachidonoyl-GPC (14:0/20:4)*	Lipid	Phosphatidylcholine (PC)	53195	LC/MS Pos Late	100009139	1914	754.538				HMDB07883	6374353	6093837	7111728	3.53353e+06	6070463	7667211	8614184	6893655	9031303	5.4471e+06	11519876	12543918	6407363	9469522	8918856	12183157	10821532	12702295	19702034	11850593	9889729	11042269	15409279	14589390	9730300	18694346	12463288	4319164	13014519	8.10669e+06
2002	1-myristoyl-2-palmitoyl-GPC (14:0/16:0)	Lipid	Phosphatidylcholine (PC)	19258	LC/MS Pos Late	100000672	2147	706.538	129657	69525-80-0		HMDB07869	6516850	6737439	9604686	4307789	6477521	7258506	9374194	7081965	7960448	6189558	9212484	8429685	6668872	7630551	6743130	9146528	7719323	11937557	13734252	10241594	10908421	8850394	10944380	9304841	8006627	15053226	10467406	4959141	11202969	7252997
2549	1-myristoylglycerol (14:0)	Lipid	Monoacylglycerol	35625	LC/MS Neg	100001618	6353.3	227.202	79050	75685-84-6	C01885	HMDB11561	3573627	2211485	2635712	1408547	3241293	1656515	2493511	2522155	7.14383e+06	2229356	1444459	1674788	1736015	1639400	1.77675e+06	1413933	578926	2455847	1101902	2214918	1195357	781359	2512114	1383903	1374296	1509753	3919882	4.012e+06	1753525	1317156
2173	1-oleoyl-2-arachidonoyl-GPE (18:1/20:4)*	Lipid	Phosphatidylethanolamine (PE)	55041	LC/MS Pos Late	100009219	2200	766.538				HMDB09069	19785852	19330978	21169264	15661016	20498296	24215752	33021622	26617368	20275440	20521864	16608775	20675686	15675778	17640062	18146562	17789210	17985600	18908142	19785258	16053634	15344356	13335019	22142820	19744018	15384887	18233272	21741344	13028109	8817134	9528991
2280	1-oleoyl-2-arachidonoyl-GPI (18:1/20:4)*	Lipid	Phosphatidylinositol (PI)	54994	LC/MS Pos Late	100010951	2568	902.575				HMDB09844	2367524	1767552	2452271	1748421	3182355	2787632	3008700	3686852	2874516	1569415	1107346	1293567	1446837	1404390	1411363	1543592	1406800	2187662	1890913	1371664	1508551	1137683	2536043	2.08474e+06	1164905	2481087	2.04687e+06	4.03597e+06	1537983	1616176
2094	1-oleoyl-2-docosahexaenoyl-GPC (18:1/22:6)*	Lipid	Phosphatidylcholine (PC)	52697	LC/MS Pos Late	100009130	2011	832.585				HMDB08123	30850698	17833276	28657884	24003828	25738046	27157764	32026410	27255956	35304480	18828270	22614440	17234072	24944718	23629508	19829722	26454594	17372148	29301766	24054832	25130426	21132488	18995992	20601224	26336070	19353308	23883696	20925880	29542334	22126732	21350276
2176	1-oleoyl-2-docosahexaenoyl-GPE (18:1/22:6)*	Lipid	Phosphatidylethanolamine (PE)	53209	LC/MS Pos Late	100009220	2119	790.538					17182916	12820304	14077111	14998795	17193320	19051356	23532828	16484612	21323140	12579337	14705809	11906123	13443984	16799896	17391468	14520065	14573584	16180252	15814091	14371338	14455394	12590642	12930406	16754968	11985602	17339248	13598202	14344925	11733548	10462373
2084	1-oleoyl-2-linoleoyl-GPC (18:1/18:2)*	Lipid	Phosphatidylcholine (PC)	52453	LC/MS Pos Late	100008981	2165	784.585					163592960	125000368	170967872	109503816	179188368	147795424	175775552	245690752	170150720	154954992	153449808	148872544	153892768	148951840	130801376	130586560	126701584	158093712	166092688	121642152	88370192	108122336	128007528	144186400	121500808	109533328	174663968	131792640	78850064	63223012
2170	1-oleoyl-2-linoleoyl-GPE (18:1/18:2)*	Lipid	Phosphatidylethanolamine (PE)	52687	LC/MS Pos Late	100009078	2270	742.538	9546753			HMDB05349	8130564	7698463	9884291	5340244	11252177	9627043	11520973	20321100	10342552	10040699	8671656	10750924	9034913	10008290	7788580	6463376	8718355	9675079	10849310	6307697	4029719	5822825	6426836	7727429	6517287	5347604	13672992	4033559	2222868	1421247
2252	1-oleoyl-2-linoleoyl-GPG (18:1/18:2)*	Lipid	Phosphatidylglycerol (PG)	57400	LC/MS Pos Late	100009113	2767	790.559				HMDB10635	1723681	1455934	1869334	1186014	2051538	1.82754e+06	1.99735e+06	2541047	2873469	1154611	1727407	1.79541e+06	1435315	1921621	1324395	1688112	1256509	2395414	1.9323e+06	1481250	1081031	1193025	2094264	2002386	1230845	2118678	1809487	1.86244e+06	1331048	1313342
2267	1-oleoyl-2-linoleoyl-GPI (18:1/18:2)*	Lipid	Phosphatidylinositol (PI)	52451	LC/MS Polar	100008979	902	859.534				HMDB09838	670043	611954	590769	620081	879956	674020	834717	983415	795998	515243	400211	512049	495892	503051	427218	391689	405940	600715	422743	424320	499125	362815	424497	393837	437396	572966	562863	749022	295767	458344
2327	1-oleoyl-GPC (18:1)	Lipid	Lysophospholipid	48258	LC/MS Pos Late	100001272	1540	522.355	16081932	19420-56-5		HMDB02815	77437872	25454164	51346320	31421360	43061232	37246864	40048956	50372188	40570556	61115424	42236068	43181048	34965216	46314368	33067068	21901328	22275904	30884584	39458000	52058276	22368992	33480608	30670028	46892532	25092984	53646792	66020684	39330384	39262192	26057808
2379	1-oleoyl-GPE (18:1)	Lipid	Lysophospholipid	35628	LC/MS Pos Late	100001569	1554	480.308	9547071	89576-29-4		HMDB11506	15801562	9077596	13911006	6634673	10999978	7711971	11282888	12674422	10192148	14347223	7.68102e+06	8475138	6033375	8587052	8030203	3702292	5659154	7643141	9937709	7397048	6838854	5176652	7051148	7513090	4945895	7585766	11242582	6083993	4415413	4.05818e+06
2418	1-oleoyl-GPG (18:1)*	Lipid	Lysophospholipid	45968	LC/MS Neg	100005716	5610	509.288					9511394	5312354	5780544	3.15721e+06	5893110	4239828	5069056	5195803	11624626	6138049	5046420	5396152	4916197	10832314	4409383	6250240	3391941	6481479	5474429	10968316	2420257	4845125	10135374	7.91714e+06	3916532	4580688	15988292	11980731	12843337	5057981
2426	1-oleoyl-GPI (18:1)	Lipid	Lysophospholipid	36602	LC/MS Neg	100001777	5599	597.304					1257666	763243	1145787	727955	1420396	831052	951333	1594450	2.07336e+06	1348617	758283	690704	710621	1566824	1037092	815831	537573	1113601	964846	1340641	387020	734664	1162681	1110382	628255	347042	2040185	2266381	995249	477967
2409	1-oleoyl-GPS (18:1)	Lipid	Lysophospholipid	19260	LC/MS Neg	100000630	5607	522.284	9547099	326589-90-6		HMDB61694	352112	277245	553735	101007	336441	159235	349274	376177	306514	294098	130715	199935		356900	148834	246112	175268	599057	532436	403274	425233	135150	489835	262283	150905	94676	680846	179668	244121	82880
2556	1-oleoylglycerol (18:1)	Lipid	Monoacylglycerol	21184	LC/MS Neg	100000924	6650	281.249	5283468	111-03-5		HMDB11567	323741536	159867312	158382752	249408112	178942400	133150040	176593200	173199568	535432800	197110288	125802280	91609040	94343896	101109840	83130672	129581952	73613272	101881256	51075024	143486080	44218828	46751708	162898736	74249304	104940736	60220296	235068384	215651552	83447504	76769416
2049	1-palmitoleoyl-2-linolenoyl-GPC (16:1/18:3)*	Lipid	Phosphatidylcholine (PC)	53180	LC/MS Pos Late	100009345	1850	754.538				HMDB08008	521996	464290	649687	291116	531771	558348	445262	623941	622948	453744	462672	504466	445440	435857	313151	417885	419627	652558	591665	299862	148593	291024	347226	367900	288452	427610	752756	436437	242384	144292
2318	1-palmitoleoyl-GPC* (16:1)*	Lipid	Lysophospholipid	33230	LC/MS Pos Late	100001511	1450	494.324	24779461			HMDB10383	3.15023e+06	1.79579e+06	2.41562e+06	1.11728e+06	1.91556e+06	1.4316e+06	1.73409e+06	2153563	2167559	2631183	1793552	1.8286e+06	1294279	1.90639e+06	1.17962e+06	1.38384e+06	1221495	1.48568e+06	1.74206e+06	2.23377e+06	1.08809e+06	1.41819e+06	1.70788e+06	1.84702e+06	1.20143e+06	2.004e+06	3.30939e+06	1.83299e+06	1.24868e+06	971451
2553	1-palmitoleoylglycerol (16:1)*	Lipid	Monoacylglycerol	52431	LC/MS Neg	100008952	6094	253.217				HMDB11565	8119374	2966748	4453926	2238910	5053341	2463333	4248448	4640404	10356037	3.50358e+06	2194613	2.82686e+06	2812542	2664735	2521799	2238461	1219260	3.07793e+06	1465660	4087566	1369902	1330352	3.42087e+06	2051611	1.869e+06	1771781	9355040	5.87724e+06	2948002	1.90078e+06
2210	1-palmitoyl-2-arachidonoyl-glycosyl-GPE (16:0/20:4)	Lipid	Glycosyl PE	63195	LC/MS Pos Late	100021395	2180	902.575					644412	438414	621283	184004	475305	320236	491127	406782	276505	614109	388899	753505	438191	324571	351797	583644	395566	358616	706077	795370	171664	620663	427998	506371	234786	368597	966782	276880	224104	105294
2036	1-palmitoyl-2-arachidonoyl-GPC (16:0/20:4n6)	Lipid	Phosphatidylcholine (PC)	52462	LC/MS Pos Late	100008914	2091	782.569	10747814	35418-58-7		HMDB07982	721739200	570653696	572072704	567579904	611775744	690689280	656833088	513764000	654080064	564384128	629114368	691209984	656025280	696506944	622596416	722662336	636461056	724634496	803988992	719887104	710073280	679937664	737144704	815077952	678205632	846723648	714375808	701418112	782591680	724201216
2147	1-palmitoyl-2-arachidonoyl-GPE (16:0/20:4)*	Lipid	Phosphatidylethanolamine (PE)	52464	LC/MS Pos Late	100008990	2198	740.523	9546800			HMDB05323	26756984	22830192	22588792	18323648	22516352	31963912	35392832	27953700	22811460	24824116	21054538	25623084	20886416	21918244	18546870	26951872	24059632	23282300	29442598	21662448	20118042	20748568	31777674	29970710	22684612	26210232	28170890	16272952	17196208	16450678
2260	1-palmitoyl-2-arachidonoyl-GPI (16:0/20:4)*	Lipid	Phosphatidylinositol (PI)	52467	LC/MS Polar	100008993	892	857.519				HMDB09789	523354	605963	490447	413823	617450	547197	634314	564663	503684	416637	420887	407280	420116	380722	330345	401670	388735	541853	464161	402758	501375	442482	471222	508884	380745	731273	442909	589657	452761	573926
2032	1-palmitoyl-2-dihomo-linolenoyl-GPC (16:0/20:3n3 or 6)*	Lipid	Phosphatidylcholine (PC)	52454	LC/MS Pos Late	100008985	2199	784.585					29749444	16260536	19390728	12455065	32000730	20035194	19705346	22630184	16651023	18598632	20860990	25127016	24945448	21059390	18532770	20689894	20550172	29237334	33278474	26030330	16463132	16222053	24840250	25640060	16375069	22928166	30761116	10269656	11840981	7.05018e+06
2211	1-palmitoyl-2-docosahexaenoyl-glycosyl-GPE (16:0/22:6)	Lipid	Glycosyl PE	63196	LC/MS Pos Late	100021397	2098	926.575					2877175	1846473	2448619	1299820	2543531	2288217	2113431	1836122	1.78189e+06	2976653	2365315	2268686	2091672	2134591	1768496	3473493	1812639	1908829	3355580	4727040	1177671	2578858	2096044	2758845	1216314	2463654	3161168	2025989	1841822	1318241
2042	1-palmitoyl-2-docosahexaenoyl-GPC (16:0/22:6)	Lipid	Phosphatidylcholine (PC)	52610	LC/MS Pos Late	100008915	2023	806.569	6441886	59403-54-2		HMDB07991	342325952	193189232	246828592	223417392	209886624	285729632	277137824	218933024	286570752	175157696	264805840	202912208	296517184	264613808	199015440	402570112	203330736	324531648	317284480	312613248	227393264	275486496	285578464	363411360	242102944	403408768	280796768	340536672	433274752	388659744
2149	1-palmitoyl-2-docosahexaenoyl-GPE (16:0/22:6)*	Lipid	Phosphatidylethanolamine (PE)	52465	LC/MS Pos Late	100008991	2119	764.523	9546799			HMDB05324	58773928	44703076	38598264	41148292	47391160	66935152	58557924	41166760	58644228	41109292	50263436	43309392	53954592	58509884	45264272	68249176	45791168	60653092	65209532	51511048	44162788	52148136	50375732	67198928	46876692	72944840	49996024	43386900	58090824	42584756
2025	1-palmitoyl-2-linoleoyl-GPC (16:0/18:2)	Lipid	Phosphatidylcholine (PC)	42446	LC/MS Pos Late	1537	2160	758.569	5287971	40811-94-7		HMDB07973	466361984	346035552	429849632	303972416	469462528	417272512	377564704	538820800	392165600	421057376	419757184	418211200	408411104	416379296	310526816	418595616	352404128	458501280	483423232	349813120	270540608	358972064	421223392	408669760	349143712	417558304	574954048	354746432	281742336	243668080
2144	1-palmitoyl-2-linoleoyl-GPE (16:0/18:2)	Lipid	Phosphatidylethanolamine (PE)	42449	LC/MS Pos Late	100001870	2275	716.523	9546747			HMDB05322	8930757	8240480	8669128	4775786	10109761	10000053	8977518	16203711	8045041	10075732	9895835	10904371	9895773	9746247	6326502	9656384	8898338	9090579	12914860	6442750	3478585	7762797	8460480	9638156	7542095	7799873	15774526	4011489	3587180	2323444
2243	1-palmitoyl-2-linoleoyl-GPG (16:0/18:2)	Lipid	Phosphatidylglycerol (PG)	52628	LC/MS Pos Late	1543	2730	764.544		322647-44-9		HMDB10575	9658937	7042028	9445550	5966844	11164943	9296676	8980666	12981337	10643307	7388051	8905788	8243812	8441805	9244913	5905611	8269189	6799553	10770623	10936077	6622259	4886959	6079656	8684460	9252224	7192875	10545034	11666136	8035750	4915869	3333335
2258	1-palmitoyl-2-linoleoyl-GPI (16:0/18:2)	Lipid	Phosphatidylinositol (PI)	52450	LC/MS Polar	1528	910	833.519				HMDB09784	336386	307465	304257	312155	466112	434623	411210	416277	312024	257831	228845	260935	286043	285164	182994	349074	266298	306481	314777	291473	262932	295494	325830	290097	293452	516264	396437	431479	272486	327213
2022	1-palmitoyl-2-oleoyl-GPC (16:0/18:1)	Lipid	Phosphatidylcholine (PC)	52461	LC/MS Pos Late	1539	2358	760.585	6436017	26853-31-6;26853-31-6		HMDB07972	389845344	231323456	307535808	235464624	292476800	349446272	405674368	355346176	332364544	277974496	406186656	370377408	357195168	391225504	292124000	459832256	353118688	399679552	483694816	433584896	262686736	412685952	466809824	458998400	349404800	498345600	445749568	349758816	374076256	330980640
2142	1-palmitoyl-2-oleoyl-GPE (16:0/18:1)	Lipid	Phosphatidylethanolamine (PE)	19263	LC/MS Pos Late	1526	2509	718.538	5283496	26662-94-2		HMDB05320	5207152	4020990	3.98892e+06	2996331	4005784	6.70427e+06	7606894	5234682	5605872	4616328	6111141	6300349	4223885	6511327	4681388	6849725	6529748	6606907	8606420	6405105	3891357	6.72294e+06	8947466	8575236	5349531	8968163	7.32782e+06	4381124	5308637	4200850
2242	1-palmitoyl-2-oleoyl-GPG (16:0/18:1)	Lipid	Phosphatidylglycerol (PG)	52448	LC/MS Polar	100000641	745	747.519	5283509				26862964	19859932	22736656	20881496	29842728	27495700	32233932	21946914	30010590	13876393	26572630	24092202	28112064	29653908	27359628	28057184	22856748	31706840	36120496	32835294	28281578	30957770	45848232	42171544	25131360	59359680	34138768	29448732	39450904	41611348
2256	1-palmitoyl-2-oleoyl-GPI (16:0/18:1)*	Lipid	Phosphatidylinositol (PI)	52669	LC/MS Polar	100009066	893	835.534				HMDB09783	1633550	1314433	1379041	1297089	1.89171e+06	1714794	1958144	1472219	1623917	1137520	1216588	1335098	1587041	1.78704e+06	1542030	1492935	1221483	1.73331e+06	1731983	1506498	1.59207e+06	1440560	1580431	1874713	1474043	2792241	1693679	2191830	2071004	2025030
2019	1-palmitoyl-2-palmitoleoyl-GPC (16:0/16:1)*	Lipid	Phosphatidylcholine (PC)	52470	LC/MS Pos Late	100008984	2160	732.554				HMDB07969	17304020	16255272	19667044	11777441	18777744	17491632	23604220	20999192	19960720	16857324	22802250	22899340	17888184	20963072	17617896	22204720	22727306	25860752	30648228	29076804	19103840	22267552	26244744	23661774	18291744	26986408	30544058	15148953	18542684	15086736
2020	1-palmitoyl-2-stearoyl-GPC (16:0/18:0)	Lipid	Phosphatidylcholine (PC)	52616	LC/MS Pos Late	100008921	2653	762.601		59403-51-9		HMDB07970	14931493	13998287	15199152	10678490	12759122	15841706	21568976	10958929	16228223	9766244	9420121	8892846	11158870	11570646	11180122	13110886	9454784	18495640	16058490	11358109	17027312	9307761	15923211	14536208	11665972	17475160	10937209	19276586	12321074	14863893
2301	1-palmitoyl-GPA (16:0)	Lipid	Lysophospholipid	34428	LC/MS Neg	100001445	5600	409.236	6419701	17618-08-5	C04036	HMDB00327	104089	71887	100071	202273	95441	85237	93869	111620	144739	64666	63253	77632	89896	161746	95899	126110	71549		87461	108900	121145	51376	108948	112733	140713	56147	87416	166336	113706	89208
2316	1-palmitoyl-GPC (16:0)	Lipid	Lysophospholipid	33955	LC/MS Pos Late	100001263	1525	496.34	86554	17364-16-8		HMDB10382	206889456	121436424	150256640	93765160	120863536	121144672	101905936	119054992	119810064	180465728	136269456	125714960	113224288	144792304	103442688	127026352	92136552	121928184	148942784	155531792	116724768	134588528	153790528	196253136	99268568	189314144	206472768	183693520	153788912	135642736
2370	1-palmitoyl-GPE (16:0)	Lipid	Lysophospholipid	35631	LC/MS Pos Late	100001567	1544	454.293	9547069	53862-35-4		HMDB11503	23069412	12533977	16603122	7902834	12373132	11981058	12519764	13871549	12931352	17473176	10852943	10490388	9579347	11715131	10811456	9619718	7.91649e+06	11830894	17802812	11633340	11643095	8847091	10290651	12785386	8768091	12271657	16106435	10413980	9155677	8472261
2414	1-palmitoyl-GPG (16:0)*	Lipid	Lysophospholipid	45970	LC/MS Neg	100005717	5570	483.273	3300276				7807372	5115489	5715870	3032070	3565742	3095600	3415869	3954914	6669620	6439960	4228438	3270336	3494647	7816453	3786370	3461457	2097322	4721171	5116163	6276588	2151051	3573417	4415891	5068085	2878294	1932009	7905409	5146668	5561841	2459891
2421	1-palmitoyl-GPI* (16:0)	Lipid	Lysophospholipid	35305	LC/MS Neg	100001655	5564	571.289				HMDB61695	842910	541268	604347	411113	598837	508232	534996	611320	815367	731556	410139	421548	418896	925321	515706	595310	361254	657170	699198	750573	311428	503472	680501	698521	386921	318094	1247059	1.2869e+06	820620	419539
2552	1-palmitoylglycerol (16:0)	Lipid	Monoacylglycerol	21127	LC/MS Neg	100000827	6550	255.233	14900	542-44-9		HMDB31074	202488560	107277560	101741632	90961248	115357072	77063112	104838584	100419136	296058464	104942336	62292036	60712476	76085104	76346760	67650160	67111056	40888724	90119296	52347892	97788800	37031608	39907296	105188992	61162052	67726848	50660596	152385712	177293024	71331624	58917408
2551	1-pentadecanoylglycerol (15:0)	Lipid	Monoacylglycerol	47898	LC/MS Neg	100001431	6200	241.217	190750	104140-07-0			1990073	846918	1197050	773294	1230172	785058	940015	1039277	3106873	975447	587021	676818	771933	1012878	798568	638512	419099	955803	452159	1.03179e+06	397473	332976	1216632	527538	691944	602681	1.83942e+06	1065116	826754	464548
89	1-ribosyl-imidazoleacetate*	Amino Acid	Histidine Metabolism	61868	LC/MS Pos Early	100001668	2006	259.092	5117448	29605-99-0	C05131	HMDB02331	2237342	2025544	2527919	1709488	1664993	2306618	2331327	2226037	2438555	2383037	1784938	2128776	1600275	2292003	1647380	1783217	1903592	2511208	3785830	2380881	1743862	1400523	3297975	1576678	2256126	3753747	2186148	8454023	1305934	965240
2216	1-stearoyl-2-arachidonoyl-glycosyl-GPE (18:0/20:4)	Lipid	Glycosyl PE	63193	LC/MS Pos Late	100021404	2423	930.607					3933861	2006423	3668149	1591185	2.87926e+06	2760435	3772615	2642574	1616430	3878154	2172884	3214154	2166045	2536256	2215340	3163800	2516083	1993629	4115327	5215763	1.47888e+06	2657867	2841627	3231308	1630073	2861848	4721024	2099229	1978587	1233673
2070	1-stearoyl-2-arachidonoyl-GPC (18:0/20:4)	Lipid	Phosphatidylcholine (PC)	42450	LC/MS Pos Late	100001869	2300	810.601	16219824	35418-59-8		HMDB08048	753891712	658472512	624556800	648259456	692941568	820793024	826846016	524968544	809471168	617653696	585776256	671269824	604118208	686856704	772071296	660415424	639712192	831740480	754376832	658924480	845449792	674403648	760457920	831413312	690499008	858319424	648890368	906219328	820662144	759392896
2164	1-stearoyl-2-arachidonoyl-GPE (18:0/20:4)	Lipid	Phosphatidylethanolamine (PE)	52447	LC/MS Pos Late	100008977	2424	768.554	5289133			HMDB09003	93403856	64060208	73033680	58166768	70060912	101543920	118253480	86086040	74720400	70875248	60090692	78074216	65106464	71416112	66918080	80827256	73685976	80994824	98860920	71445328	63253104	62221336	93737232	94626808	77025032	110550448	93282696	69240272	74653336	53908856
2275	1-stearoyl-2-arachidonoyl-GPI (18:0/20:4)	Lipid	Phosphatidylinositol (PI)	52449	LC/MS Polar	100000616	870	885.549		383907-33-3		HMDB09815	7127894	5316471	6076188	5107447	7136784	7.33532e+06	9093660	5256637	7.65517e+06	5181417	6042938	5455474	5646315	6721008	5521581	5826809	6506499	7554993	8.10987e+06	7.01002e+06	6353395	6036149	8774901	7630410	6802401	12100440	6068224	8.27048e+06	7.6709e+06	8391306
2232	1-stearoyl-2-arachidonoyl-GPS (18:0/20:4)	Lipid	Phosphatidylserine (PS)	52235	LC/MS Pos Late	100001872	2565	812.544				HMDB12383	7.4676e+06	5829888	7.45136e+06	3095299	6199280	7081664	8162120	6605869	6162750	4661767	4.12635e+06	4603214	4327968	5752107	4267995	6.95925e+06	5632768	12704466	9555989	6502101	9379295	4402426	11223195	7.9663e+06	5893843	10070947	7360533	12786691	10115925	8905236
2217	1-stearoyl-2-docosahexaenoyl-glycosyl-GPE (18:0/22:6)	Lipid	Glycosyl PE	63194	LC/MS Pos Late	100021405	2316	954.607					4904108	2462058	3.33358e+06	1.78781e+06	3206841	3314284	3466914	2511753	2338958	3660613	2880509	2668332	2355755	2.69107e+06	2229603	4762458	2191078	2671764	4725248	5856677	1.69349e+06	2614157	2599418	3233864	1.62875e+06	3122337	4909318	2577181	2.04109e+06	1710816
2076	1-stearoyl-2-docosahexaenoyl-GPC (18:0/22:6)	Lipid	Phosphatidylcholine (PC)	52611	LC/MS Pos Late	100008916	2197	834.601		59403-52-0		HMDB08057	241656432	123069040	145738752	159069856	133688520	208728784	182224768	113704456	205704784	115156368	141689184	106283240	150356800	159782416	129722192	234505552	123259400	214700864	170563504	163831280	171858992	148613136	171533840	218023248	153555968	245036080	148008640	213194912	275416192	238016080
2168	1-stearoyl-2-docosahexaenoyl-GPE (18:0/22:6)*	Lipid	Phosphatidylethanolamine (PE)	52466	LC/MS Pos Late	100008992	2317	792.554	9546798			HMDB05334	91483952	53840832	54221712	55168244	57783212	83520672	82939328	52450512	77164400	49016064	57654096	50271856	55051592	65687768	58786352	86851184	46533516	74558296	78302832	61862764	61913004	47546536	56624140	74849152	56649088	83206960	64965892	55629376	65931028	50645736
2215	1-stearoyl-2-linoleoyl-glycosyl-GPE (18:0/18:2)	Lipid	Glycosyl PE	63192	LC/MS Pos Late	100021403	2516	906.607					743127	499504	809462	190864	847964	616036	853128	1019731	369035	990031	536052	813363	443863	700310	370097	627961	522256	393834	1144332	733379		392822	483302	543609	253649	283391	1657949	251026
2062	1-stearoyl-2-linoleoyl-GPC (18:0/18:2)*	Lipid	Phosphatidylcholine (PC)	52452	LC/MS Pos Late	100008980	2380	786.601				HMDB08039	372485088	305182304	351772256	259349184	428641792	360285088	410119392	525862400	382850112	374365120	292815072	308760064	326983200	365083616	265229040	301112000	279292000	386451552	347516640	224581680	202208976	227163584	330362144	306076416	275511808	300155200	441521920	343421152	168039760	179332896
2159	1-stearoyl-2-linoleoyl-GPE (18:0/18:2)*	Lipid	Phosphatidylethanolamine (PE)	52446	LC/MS Pos Late	100008976	2522	744.554	9546749			HMDB08994	26899176	19580474	23211218	13368624	24117580	28590796	35246128	40768232	26855192	22836492	21655530	25937370	21938644	26977998	18084164	22437992	21919424	27846858	35535696	16842356	11435662	14352333	23941578	28459950	20133808	20552516	38855960	11909537	9774019	5404759
2250	1-stearoyl-2-linoleoyl-GPG (18:0/18:2)*	Lipid	Phosphatidylglycerol (PG)	57399	LC/MS Pos Late	100009110	3208	792.575					3651412	2271267	3371770	2109085	3656725	3.71038e+06	4.07212e+06	3404015	4552161	2678470	2396182	2562988	3270133	4188457	3005338	3805302	2260654	4850835	5299454	2392846	2491410	1529935	5611108	3174278	3163124	5298031	3762605	4568351	4.17761e+06	3035374
2264	1-stearoyl-2-linoleoyl-GPI (18:0/18:2)	Lipid	Phosphatidylinositol (PI)	52468	LC/MS Polar	100008994	910	861.55				HMDB09809	1309110	1133673	1123398	1008428	1486132	1360602	1921287	1698261	1570602	1042544	1026307	1142814	1088064	1453410	1030080	1013595	1031055	1322000	1220684	1192477	1111620	851945	1066832	1182071	1058139	1792683	1449837	1048067	710219	940565
2230	1-stearoyl-2-linoleoyl-GPS (18:0/18:2)	Lipid	Phosphatidylserine (PS)	53009	LC/MS Pos Late	100000642	2689	788.544	9547091	322647-11-0			2681280	1998571	2850213	1054901	1977204	3178214	2921729	3344328	3238191	2359790	1.82477e+06	2100624	1.67921e+06	2225923	1512695	2161392	2521312	3718124	3472693	2242035	2732586	1818142	5625213	4009969	2.98818e+06	4488232	4066769	3277825	2.82808e+06	2267875
2059	1-stearoyl-2-oleoyl-GPC (18:0/18:1)	Lipid	Phosphatidylcholine (PC)	52438	LC/MS Pos Late	100008904	2644	788.616		56421-10-4		HMDB08038	88346448	53291944	58656648	51732824	70938416	88002072	122141664	86632984	87799360	61014820	82798192	80649968	72833296	92356528	75591504	103402360	88718216	109103616	119047584	90326680	69650880	80607808	121777504	120376904	87082608	127292312	91351384	94872728	82669432	70880616
2156	1-stearoyl-2-oleoyl-GPE (18:0/18:1)	Lipid	Phosphatidylethanolamine (PE)	42448	LC/MS Pos Late	100001856	2858	746.569				HMDB08993	2132770	1472501	1438153	1123939	1500482	2663632	3199714	1845608	2314761	1374517	1632217	1962965	1.38025e+06	2499868	1662350	2261298	2484337	2960746	3282350	2341197	1531086	1828562	3692219	3476886	2165252	3447781	2526964	1965453	2123668	1453830
2249	1-stearoyl-2-oleoyl-GPG (18:0/18:1)	Lipid	Phosphatidylglycerol (PG)	52623	LC/MS Pos Late	100001866	3714	794.591		322647-48-3			719608	163104	476634	177259	551802	698049	671011	571204	796255	341439	604477	548840	367241	785067	461936	1147424	1078980	1143101	1533035	1441363	507246	484054	2429715	1142802	1050069	2487339	953152	844445	1695815	1142057
2263	1-stearoyl-2-oleoyl-GPI (18:0/18:1)*	Lipid	Phosphatidylinositol (PI)	52726	LC/MS Polar	100009181	922	863.566					249599	223332	227207	175592	274330	258026	419192	328881	313943	186294	169349	212165	181581	302720	189721	222976	255429	231140	233101	281586	228068	173515	239551	267516	251043	471653	328340	211037	146038	259958
2229	1-stearoyl-2-oleoyl-GPS (18:0/18:1)	Lipid	Phosphatidylserine (PS)	19265	LC/MS Pos Late	100000639	3000	790.559	9547087			HMDB10163	4857543	2532286	3784931	1436446	3986461	4637056	4323370	3600599	5230582	3577463	3141077	3304513	2474244	3801073	3158839	3827286	4137085	8040081	5824425	5075979	3331548	3333119	8528725	6314119	4219741	6067189	6179881	4085249	4464227	4438428
2325	1-stearoyl-GPC (18:0)	Lipid	Lysophospholipid	33961	LC/MS Pos Late	100001271	1606	524.371	497299	19420-57-6		HMDB10384	237372816	216993216	233750528	155596624	209254064	191970912	185217008	164709568	211493856	250466304	161231072	167145056	158937872	214557072	177015440	175118208	167958880	181047328	201272272	190032896	182922544	195703680	206774256	276478208	162906512	231039120	212124480	309782144	203559264	203742448
2377	1-stearoyl-GPE (18:0)	Lipid	Lysophospholipid	42398	LC/MS Pos Late	100001461	1626	482.324	9547068	69747-55-3		HMDB11130	62088780	32744446	49057640	22731648	30723756	27879640	38851048	37905572	31732788	45537328	24991128	27747972	24528098	27523984	29468264	24645846	20721968	33003866	49122664	27104408	31263376	19923236	22233086	30216254	22562144	29808172	38089692	26605704	23860300	21344268
2416	1-stearoyl-GPG (18:0)	Lipid	Lysophospholipid	34437	LC/MS Neg	100001462	5816	511.304					2516049	1593241	1986873	1001266	1521046	1437278	1415494	1501996	2567090	2244092	1315637	1195402	1530436	2661471	1991701	1245258	831630	2137158	1976541	2406243	1069730	1052509	1945629	2052917	1270546	718571	2318740	3306858	3.33529e+06	1483314
2424	1-stearoyl-GPI (18:0)	Lipid	Lysophospholipid	19324	LC/MS Neg	100000656	5794	599.32		796963-93-4		HMDB61696	10950677	7841299	10029239	5121940	9293110	8952081	7990194	10135463	16283816	10017319	9038986	8277759	8.17606e+06	17897716	10526942	11834536	8260601	14083145	14948596	14010656	6163479	9919408	15600255	13305508	9262934	5724128	19835898	19852836	19327452	9761166
2408	1-stearoyl-GPS (18:0)*	Lipid	Lysophospholipid	45966	LC/MS Neg	100004327	5800	524.299	9547101				1447678	1188797	3398462	493230	1316437	1120751	1963790	2303118	1528044	1250764	911068	1081912	933057	2015024	1.56263e+06	1021553	1116102	4844347	6105785	1729625	3666264	1254332	2355331	1.7887e+06	958640	631046	2523412	2559020	2328727	1003419
1359	10-heptadecenoate (17:1n7)	Lipid	Long Chain Monounsaturated Fatty Acid	33971	LC/MS Neg	100001278	5555	267.233	5312435	29743-97-3		HMDB60038	13204727	4140066	5785406	3001173	5210116	4.66391e+06	4813649	5176943	11556356	5630990	2.7626e+06	3078503	3376655	6115950	3582127	4438501	2080780	6394674	3825876	5.00379e+06	2153774	1963241	4857610	4236362	3630075	3244968	9262103	6078605	4288488	2808383
1367	10-nonadecenoate (19:1n9)	Lipid	Long Chain Monounsaturated Fatty Acid	33972	LC/MS Neg	100001277	5780	295.264	5312513	73033-09-7		HMDB13622	6777131	2730399	3.44071e+06	1716019	3938374	2715822	3495730	3.72177e+06	7.78015e+06	3256571	1863575	1989709	2774942	4202131	3.02416e+06	2170830	1287117	4285562	2.85951e+06	3824862	1125032	1410643	2947253	2515817	2367546	1481199	5785931	4794286	2699368	2071809
1794	12,13-DiHOME	Lipid	Fatty Acid, Dihydroxy	38395	LC/MS Neg	62	5137	313.238	10236635	263399-35-5	C14829	HMDB04705	1.27443e+06	329928	475876	492817	995971	378301	605706	623668	793042	729383	247372	532769	347707	440528	428351	273659	174692	298319	251898	491412	215835	383796	372353	373870	346972	841570	459800	89004	91746.2	114209
1880	12-HEPE	Lipid	Eicosanoid	46293	LC/MS Neg	100002165	5265	317.212	10041593	81187-21-5		HMDB10202	411692	335414	1183308	169244	258254	214313	288643	344706	143487	154886	79189	179996	97099	91682	133102	88639	74825	896000	737310	325926	1354947		148092	130730	128120	229111	295814	151608	148993	103927
1889	12-HETE	Lipid	Eicosanoid	37536	LC/MS Neg	100002167	5326	319.228	5312983	71030-37-0;73837-14-6		HMDB06111	1568448	1408642	15496206	393597	349265	1077964	1.8573e+06	2758978	378599	440442	232478		284420	301918	352860	356883	404937	12410690	9325969	990041	25263012	345606	143059	274343	306042	322134	834364	314725	380848	392980
1896	12-HHTrE	Lipid	Eicosanoid	57393	LC/MS Neg	1261	5175	279.197	5283141	54397-84-1	C20388	HMDB12535	77444	57562	264640				145575	138599		69219		68914						512344	376844	32730	2160009						56650	70182	61406
1769	13-HODE + 9-HODE	Lipid	Fatty Acid, Monohydroxy	37752	LC/MS Neg	100002196	5275	295.228	43013				3191502	1237524	1737834	1.36038e+06	1937363	1367989	1218052	1756137	2111285	1725141	593668	1487451	1037951	1124256	1497312	822325	597417	1503454	1140015	919136	2607172	859119	897898	1308737	1138222	2.08201e+06	1.79764e+06	1398654	826440	958924
1821	14-HDoHE/17-HDoHE	Lipid	Docosanoid	53034	LC/MS Neg	100009278	5296	343.228						422080	1.61113e+06		105227	311427	431070	696404	65266.9	67802.8	177200	121640	179584	97548.5		126020		716681	857768	294367	1.68444e+06	78776	52884		188504	100834	394190	185454	48380.4	79446.6
1458	18-methylnonadecanoate (i20:0)	Lipid	Fatty Acid, Branched	62781	LC/MS Neg	100019953	6170	311.296	4383090				5032959	2.02397e+06	1.91915e+06	1245787	1656076	1962108	1.83729e+06	2508063	2348140	1460907	1499020	1723428	1053789	2211157	1399616	1.86717e+06	833522	1.82483e+06	1596621	1135205	903687		1606999	2307068	1136605	583980	1693132	941714	920298	283020
3789	2'-deoxyadenosine	Nucleotide	Purine Metabolism, Adenine containing	1553	LC/MS Pos Early	211	2252	252.109	13730	16373-93-6	C00559	HMDB00101	737839	315757	469827	256015	557236	377235	407586	614784	328395	517266	376466	254756	456406	216146	330505	761537	194699	480747	378115	175100	502515	263729	459095	674409	208969	515521	273177	697296	370685	259145
3877	2'-deoxycytidine	Nucleotide	Pyrimidine Metabolism, Cytidine containing	15949	LC/MS Pos Early	100000125	2193	228.098	13711	951-77-9	C00881	HMDB00014	71267584	67082988	76385616	53995056	73132816	61606544	67346032	62762104	51888504	66739596	58459316	62696952	59585580	80948672	59230204	58202488	64853344	58342480	76649592	79004544	63874528	63668120	74222664	100463872	65631180	126203712	97597088	83704936	102588832	92889664
3875	dCMP	Nucleotide	Pyrimidine Metabolism, Cytidine containing	533	LC/MS Pos Early	298	975	308.064	13945	1032-65-1	C00239	HMDB01202	338490	230885	244344	188566	291395	413921	305631	343870	116881	131334	180712	290269	347897	237575	346137	487371	388717	542107	536122	226204	406208	254705	346579	633895	208123	502101	336736	426161	415551	423309
3819	2'-deoxyguanosine	Nucleotide	Purine Metabolism, Guanine containing	1411	LC/MS Neg	348	1700	266.089	187790	961-07-9	C00330	HMDB00085	354500	133441	228748	162973	188350	187163	133489	156635	210973	255033	185982	240871	134245	195365	125900	149655	157538	125542	161679	197838	101694	164322	201673	194849	161589	269159	261846	217668	327276	224231
3817	2'-deoxyguanosine 5'-monophosphate (dGMP)	Nucleotide	Purine Metabolism, Guanine containing	35662	LC/MS Neg	100001546	963	346.056	65059	902-04-5	C00362	HMDB01044	52205	41079	33461	34113	41465	37883	13140	37642	32893			63599		62869	95389	26422	41959	167430	38242	29885	215284	49324	67270	91397	38283	50988	23060	65338	80231	22301
3750	2'-deoxyinosine	Nucleotide	Purine Metabolism, (Hypo)Xanthine/Inosine containing	15076	LC/MS Neg	100000135	1688	251.079	65058	890-38-0	C05512	HMDB00071	325430	198509	255517	135986	169050	171384	118425	143240	210437	305278	212632	255743	145794	341931	167187	226086	218722	159367	221246	300604	136216	207558	351636	302579	250014	312341	386500	344823	457505	347709
3852	2'-deoxyuridine	Nucleotide	Pyrimidine Metabolism, Uracil containing	1412	LC/MS Polar	536	1100	273.073	13712	951-78-0	C00526	HMDB00012	536812	369109	335020	242826	390653	284674	330122	368589	439056	374213	347438	469460	268360	637196	486504	433706	504995	355925	728061	567429	307000	432470	699725	753308	380975	797632	758846	372910	631086	591567
384	2,3-dihydroxy-5-methylthio-4-pentenoate (DMTPA)*	Amino Acid	Methionine, Cysteine, SAM and Taurine Metabolism	62805	LC/MS Neg	100020893	1156	177.023					417561	314882	434786	450289	463765	474217	284857	412697	477486	444550	373706	394932	363015	391427	338135	265645	239307	420058	388627	383557	336058	359444	440561	523430	321657	579681	452940	397283	390159	343180
1800	2,4-dihydroxybutyrate	Lipid	Fatty Acid, Dihydroxy	62951	LC/MS Polar	100002285	1793	119.035	192742	1518-62-3		HMDB00360	2097821	3152147	2703050	2690235	2481170	2290249	2092441	1950798	1505827	2682290	2027266	2377707	2364331	2383145	1399365	2263208	2377011	1909908	3778468	3984948	3279527	2863827	4239033	3652276	2602755	5525192	4194197	2.68198e+06	2534466	1589117
5134	2,6-dihydroxybenzoic acid	Xenobiotics	Drug - Topical Agents	63042	LC/MS Polar	100020837	729	153.019	9338	303-07-1		HMDB13676	3319970	3.80242e+06	4293885	2871904	4451559	3796203	2549702	2174856	7.88913e+06	5271666	3780828	3112089	2746725	5969126	3925890	3071773	3459457	2919862	4582951	4656126	3677866	5404046	4236963	4787799	2878901	5985081	3981765		185035
115	2-aminoadipate	Amino Acid	Lysine Metabolism	6146	LC/MS Polar	381	3500	160.061	469	542-32-5;1118-90-7	C00956	HMDB00510	273706	388163	283678	197130	264542	266809	182210	172221	222329	290686	277873	270164	285410	324569	235676	202709	325974	260855	220978	358988	278546	243505	403486	526869	302521	484886	549524	386921	333447	309287
5235	2-aminophenol sulfate	Xenobiotics	Chemical	43266	LC/MS Neg	100004322	1677	188.002	181670			HMDB61116	30832	47712	69294	46923	34355	51725	34415		51129	45186	56007	50474	30766	46207	29614	60411	36012		50178	42873	36646	39520		37626	19573	49921	20842
2573	2-arachidonoylglycerol (20:4)	Lipid	Monoacylglycerol	19266	LC/MS Neg	100000584	6170	303.233	5282280	53847-30-6	C13856	HMDB04666	4252766	2980493	3989406	2223672	2.93617e+06	2902337	3.75078e+06	2785434	6512006	3152907	2374530	2760627	2807106	4485139	2110083	3534634	1756784	3782888	2515595	2955599	1780705	1929772	4240654	2675818	2801498	1809107	9333998	6518000	5961775	1643678
2561	2-dihomo-linoleoylglycerol (20:2)*	Lipid	Monoacylglycerol	62450	LC/MS Neg	100020771	6700	307.264					630098	716071	512323	1127733	653662	601560	823318	686895	1745663	517156	361170	377011	554899	514557	479224	806110	381367	571375	287184	515163	288538	217967	799759	411449	483527	254076	994838	425581	249372	196734
2575	2-docosahexaenoylglycerol (22:6)*	Lipid	Monoacylglycerol	48675	LC/MS Neg	100006352	6050	309.222				HMDB11557	2789474	3764720	2442440	2234147	2330793	1499035	3004520	3094655	6891796	1437910	1621368	1293233	2462345	1833395	1113233	2348792	690089	2597530	746484	1924316	1.01279e+06	524002	1863979	1532336	2.05787e+06	1215276	5016659	4905175	1769322	943232
2578	2-heptadecenoylglycerol (17:1)*	Lipid	Monoacylglycerol	62448	LC/MS Neg	100020770	6284	267.233					583449	240133	262304	188226	290230	109837	271973	198070	716551	261922	130419	161928	165309	249430	143577	119903	96796	234636	107164	197781	73605	83443	216134	146909	141577	126192	492605	230873	75502	46644
502	2-hydroxybutyrate/2-hydroxyisobutyrate	Amino Acid	Glutathione Metabolism	52281	LC/MS Polar	100008928	1258	103.04					1333672	1757496	1262201	1172394	2.03165e+06	1359975	1033351	1.80985e+06	1014391	1674694	1402603	1306064	1642605	1191541	644769	1.04687e+06	811143	974067	1160001	1.81322e+06	1.58776e+06	1.39143e+06	1935672	1268936	679495	2554374	3020041	8432450	4370537	3.57591e+06
1487	2-hydroxyglutarate	Lipid	Fatty Acid, Dicarboxylate	52294	LC/MS Pos Early	100002070	958	166.071	43	40951-21-1	C02630	HMDB0059655	3678549	2776946	2.9983e+06	2060279	3023102	3259292	2.09202e+06	2200703	1668085	2.71092e+06	2676214	2723599	2857551	2861180	1500071	1409941	2181593	2745490	1863084	1873624	2.81543e+06	1438616	1243499	3003427	2500568	3294723	3.15394e+06	2640724	2747266	2353305
4276	2-isopropylmalate	Xenobiotics	Food Component/Plant	15667	LC/MS Polar	100000409	2605	175.061	77	3237-44-3	C02504	HMDB00402	292280	88105		148427					113971			199982								340510						237909	2181367	203177	247942
4600	2-keto-3-deoxy-gluconate	Xenobiotics	Food Component/Plant	48141	LC/MS Polar	100005946	1900	177.041	161227	17510-99-5	C00204	HMDB01353	261432	194835	215191	184728		252408	215866	374014	206606	220636	213609	214425		273719	274794	282097	174263	180373	131603			216750	305613	399192		225181	194351	110378	148814	153971
2572	2-linoleoylglycerol (18:2)	Lipid	Monoacylglycerol	32506	LC/MS Neg	100000987	6250	279.233	5365676	3443-82-1		HMDB11538	79301632	46091176	43131348	32216964	46084688	34460912	45108572	39806168	120026416	46956020	30232304	32059844	33711696	42408376	24419972	29079072	12865961	44295584	19241662	30756408	16920512	14179919	35918896	24743132	25774352	19880976	107633640	50015056	24776602	11452221
339	2-methylbutyrylcarnitine (C5)	Amino Acid	Leucine, Isoleucine and Valine Metabolism	45095	LC/MS Pos Early	100001509	3050	246.17	6426901	31023-25-3		HMDB00378	4551151	4675988	5023283	1597667	3.68662e+06	2506179	2845903	3980867	3232967	3138866	3.92048e+06	4.18759e+06	3641605	3196151	3055914	3.83686e+06	1808230	4544133	4255694	3227971	3844109	2941491	2296835	4896821	2271396	2580231	2727437	10734378	6407814	4728513
1305	2-methylcitrate/homocitrate	Energy	TCA Cycle	52282	LC/MS Neg	100008929	575	205.035					874243	773427	983204	731875	782006	993862	560431	708209	1717752	1129230	1529455	1036569	963990	1807215	1258246	1369095	1019660	1303876	1.41206e+06	1767645	1233848	1958897	2135954	1695022	890659	2620006	1194257	2128913	2585741	1667441
1599	2-methylmalonylcarnitine (C4-DC)	Lipid	Fatty Acid Metabolism (also BCAA Metabolism)	35482	LC/MS Pos Early	100001596	2440	262.128	53481628	149181-64-6		HMDB13133	17252756	15078875	13077466	15592394	16447242	15352357	11996116	20442072	29364334	16101887	15042722	16751906	9980512	14929705	14331094	13744861	7.52937e+06	15759051	13068571	10765061	14314792	13777552	10412145	15416452	8.22166e+06	16049467	14542850	23373710	11581690	10511043
15	2-methylserine	Amino Acid	Glycine, Serine and Threonine Metabolism	53229	LC/MS Pos Early	100009246	1652	120.066	94309		C02115		8.02694e+06	4355493	6.83272e+06	5237112	5745286	1710130	2722094	6183027	5207015	7247747	1754091	4166295	5729433	6420699	7309074	744860	7570212	6338520	4583107	6.92015e+06	5506177	6577131	7240144	9240791	7457940	12036729	9340848		5302694	4.15512e+06
2567	2-myristoylglycerol (14:0)	Lipid	Monoacylglycerol	34383	LC/MS Neg	100001408	6230	227.202	137938	27214-38-6		HMDB11530	1406895	613274	752302	313801	988620	502843	583953	522760	2163184	687474	502788	699617	624355	1093104	501473	520900		1028737	398454	1024570	446946		903455	877121	423938	524627	1.86075e+06	1326806	741046	340945
2571	2-oleoylglycerol (18:1)	Lipid	Monoacylglycerol	21232	LC/MS Neg	100000943	6500	281.249	5319879	3443-84-3		HMDB11537	90146616	60097452	49286648	47962348	59900228	43520928	59503020	43632532	144780160	55081812	39284880	36414616	42096100	48961280	30939476	41905524	22022752	47358996	23794346	45348100	21466724	22857294	48977236	32686806	31363352	25081416	98322832	74360960	36527632	23270228
422	2-oxoarginine*	Amino Acid	Urea cycle; Arginine and Proline Metabolism	55072	LC/MS Pos Early	100002784	1760	174.087	558	3715-10-04	C03771	HMDB04225	591658	310622	433019	344444	466120	321610	432597	500040	348555	472603	308470	426747	416667	454599	263338	228040	256764	472710	462767	210513	519026	157081	522978	662483	344396	365389	607675	523953	420354	158809
2569	2-palmitoleoylglycerol (16:1)*	Lipid	Monoacylglycerol	52432	LC/MS Neg	100008953	6016	253.217				HMDB11565	1.58364e+06	708811	881543	427251	984048	595995	1055856	985533	2194186	763714	507362	678930	684936	720778	569420	574459	205803	878716	346263	715125	363299	368739	820736	553490	457913	482978	2174542	1249290	542663	516830
2317	2-palmitoyl-GPC* (16:0)*	Lipid	Lysophospholipid	35253	LC/MS Neg	100001562	6215	570.341	15061532			HMDB61702	2830119	2348691	2761248	1360042	1919467	2038701	2115811	2334032	3424479	3056690	2083479	1841675	1989120	4094937	2038662	2496333	1476514	2.66012e+06	2557721	3263002	1392748	2267626	3244882	3056293	1.71709e+06	1126353	4279204	3871432	2763648	1118323
2568	2-palmitoylglycerol (16:0)	Lipid	Monoacylglycerol	33419	LC/MS Neg	100001048	6400	255.233	123409	23470-00-0		HMDB11533	50309412	28491140	27091680	18730316	31641234	22127688	31563684	24548394	69149072	29260476	17185848	19839240	24869672	26678654	21706976	17728048	9978748	30170678	15428242	28549704	12400705	12103277	30372020	17895642	17246876	17617672	50078656	45495668	23198350	16666850
1086	2-phosphoglycerate	Carbohydrate	Glycolysis, Gluconeogenesis, and Pyruvate Metabolism	35629	LC/MS Polar	100000093	4550	184.986	59	70195-25-4	C00631	HMDB03391	823539	1.8004e+06	1183135	2602445	992803	615923	1574739	1082736	1585973	582286	578078	1279405	740071	712335	1.7117e+06	726331	867017	748304	996745	986485	667001	622319	711652	789136	1805210	706478	1620463	561812	630504	1501496
2378	2-stearoyl-GPE (18:0)*	Lipid	Lysophospholipid	41220	LC/MS Neg	100003901	6350	480.31				HMDB11129	6280117	4312259	7724967	2.01092e+06	3905970	3.83969e+06	5471651	6062769	6165337	6006769	3293706	3128173	3333026	5271431	3.95378e+06	3387929	1.8915e+06	5679715	6450998	3189733	3603556	2580405	3865172	3209121	2396846	1552947	6756573	3433373	3475490	1178364
1798	2R,3R-dihydroxybutyrate	Lipid	Fatty Acid, Dihydroxy	63109	LC/MS Polar	100002367	1543	119.035	13120901	759-06-8		HMDB00498	4351877	5124308	5283626	4882623	3894686	3677369	4341794	5497025	2.03534e+06	4459722	3655704	3236120	4034594	3.95686e+06	2.76867e+06	4764575	5047319	3722243	6232611	7233891	5.60702e+06	6099283	7973735	6860687	3952647	8875948	8826856	24533372	11633433	8471081
1797	2S,3R-dihydroxybutyrate	Lipid	Fatty Acid, Dihydroxy	62950	LC/MS Polar	100002284	1660	119.035	10964471	5057-93-2		HMDB02453	726191	423317	1070817	1065314	761695	538589	694125	526416	608418	813566	618765	1.04744e+06	847093	643922	590161	371558	606201	891010	1467643	1208083	923437	685407	1162898	1371864	580792	1187447	1140292	2770377	1564701	1337807
3949	3'-dephospho-acetyl-CoA	Cofactors and Vitamins	Pantothenate and CoA Metabolism	54675	LC/MS Neg	100010805	2313	728.152	193680														65359	29220	56089			68522		60348	45181		86613	50741		82916	42152	82577	18419	42605
509	3'-dephospho-CoA-glutathione*	Amino Acid	Glutathione Metabolism	62807	LC/MS Neg	100020899	1690	495.101					26676		73106	53291	52205	74933	27854	44488		24787	121225	54734	97329	86462	47207	82038	41766	61231	62904	74656	178571	134824	68760	127142	86504	121600	30834	79103	63293	48504
3948	3'-dephosphocoenzyme A	Cofactors and Vitamins	Pantothenate and CoA Metabolism	18289	LC/MS Neg	100000138	2013	686.142	444485	3633-59-8	C00882	HMDB01373		21702	36708	42470	41488	52630	25643	25411		20747	71411	34948	106863	71565	44660	69707	58999	81830	65033	69746	177949	128019	47100	139533	63882	130146	24477	86459	48413	67983
4143	3-(3-hydroxyphenyl)propionate	Xenobiotics	Benzoate Metabolism	35635	LC/MS Polar	100001624	1151.5	165.056	91	621-54-5	C11457	HMDB00375	206404			149963			1116220			115795				164491	193692	376541	746218		245734	523243		89492			1161625	1595422	1594608
4140	3-(3-hydroxyphenyl)propionate sulfate	Xenobiotics	Benzoate Metabolism	45415	LC/MS Neg	100005391	1294	245.012	187488	86321-32-6				28416		29175			156583								38420	47527	243979		92308	160060			51174		166615	431401	607984	34044	30209
168	3-(4-hydroxyphenyl)lactate (HPLA)	Amino Acid	Tyrosine Metabolism	32197	LC/MS Neg	240	1379	181.051	9378	6482-98-0	C03672	HMDB00755	2845826	1971642	2328751	1165657	2995779	2042243	1005028	2315552	2004117	1988648	1966723	1458567	1621735	2928917	886095	1651711	1298140	1529996	1592939	2171227	1783043	1716885	2742031	2642398	2727422	2087790	2633515	6337322	4334225	3170617
420	3-amino-2-piperidone	Amino Acid	Urea cycle; Arginine and Proline Metabolism	62853	LC/MS Pos Early	100020361	2065	115.087	5200225	1892-22-4		HMDB00323	809311	261039		1326901	430518			215904	146875	226750	615025				314714	257919	196844			182980	855697	130862	1485285	764609	205167	411187	832357	570459	887627	125502
1660	3-decenoylcarnitine	Lipid	Fatty Acid Metabolism (Acyl Carnitine, Monounsaturated)	63361	LC/MS Pos Late	100021136	1045	314.233					264755	289737	375317	182259	522650	233461	366052	393936	273849	271294	238408	396064	290445	228423	199966	304003	174658	303056	249977	264372	346718	37943	393385	293498		349549	262501	1117080	334897	365767
2864	3-hydroxy-3-methylglutarate	Lipid	Mevalonate Metabolism	531	LC/MS Polar	112	2850	161.046	1662	503-49-1	C03761	HMDB00355	8132890	10750636	19206700	6339957	5755306	8.37818e+06	16688723	11059777	4324463	6259423	4533670	5997520	4507569	7695764	6306365	5299767	4134522	14533929	12590148	9111128	58448392	7146494	8871476	7990016	6177836	7080951	7233030	10977581	8.17456e+06	6148674
1492	3-hydroxyadipate*	Lipid	Fatty Acid, Dicarboxylate	62069	LC/MS Polar	100004396	3131	161.046	151913			HMDB00345	385041	269051		248850	238354	255738	300144	354554	343133	234087	268142	374424	221157	274526	274697	318042	270897	242569	238671	277187	320007	264807	396924	462793	262210	421764	512171	2063114	701494	716255
1710	3-hydroxybutyrate (BHBA)	Lipid	Ketone Bodies	542	LC/MS Polar	254	1480	103.04	441	625-72-9	C01089	HMDB00357	5581896	6533772	5774621	7.6534e+06	7007164	6500598	3271890	4831967	4088817	6490460	5365689	6470249	8523762	11227080	8.09649e+06	7943375	6933719	7463650	8779251	15352523	5994312	12913518	3.58049e+06	9566132	3.77094e+06	7.44896e+06	13939940	6386328	13821180	19292404
1747	3-hydroxydecanoate	Lipid	Fatty Acid, Monohydroxy	22053	LC/MS Neg	100000997	4634.7	187.134	26612	5561-87-5		HMDB02203	781654	517381	610849	250703	514751	421666	553982	884947	498941	471069	366976	808110	550279	312336	391654	502131	280968	379147	388657	440183	380752	309693	406918	351807	383347	431964	519506	670815	363846	463101
1700	3-hydroxydecanoylcarnitine	Lipid	Fatty Acid Metabolism (Acyl Carnitine, Hydroxy)	63358	LC/MS Pos Late	100021141	961	332.243				HMDB61636	12408592	6789131	8.02655e+06	897255	12137256	2187515	9945580	6226872	6526255	7270134	2420147	6367332	3706884	1142986	1649637	6057353	841164	3202686	2217660	3401848	3097892	1438270	5727114	3604092	1243766	3754233	3913500	23478406	3353720	4675445
120	3-hydroxyglutarate	Amino Acid	Lysine Metabolism	32373	LC/MS Polar	100001146	3154.9	147.03	181976	638-18-6		HMDB00428	4729346	5299270	4062887	3716465	5042688	3.71427e+06	3089072	4408173	4537674	4.46314e+06	2.89058e+06	4745387	3.05669e+06	6214103	2570324	4208952	3289494	3.27848e+06	4497056	5549461	3744092	3192319	3609590	10379862	3868737	5097566	8307015	15512112	11175435	9138254
1744	3-hydroxyhexanoate	Lipid	Fatty Acid, Monohydroxy	53230	LC/MS Polar	100006367	1082	131.071	151492	10191-24-9			487147	672396	719441	277283	413824	330416	566887	639985	351741	458031	488677	475700	383222	324406	310805	405771	334204	448168	352026	603123	319719	396840	554847	544360	326587	360644	711140	1178525	445258	639149
4291	3-hydroxyindolin-2-one	Xenobiotics	Food Component/Plant	42561	LC/MS Pos Early	100003823	2035	132.044	6097	61-71-2	C11130		197612	135290	502974	259586			143064	122184	400963	203606	222950		248052		264957	493564	578093	87765	159078	198051		321042	187745	367166
365	3-hydroxyisobutyrate	Amino Acid	Leucine, Isoleucine and Valine Metabolism	1549	LC/MS Polar	111	1619	103.04	87	2068-83-9	C06001	HMDB00336	677432	1768691	1905383	678510	1.51655e+06	1014367	672789	807604	1253957	1393310	1016572	1253582	1295547	1897811	985649	1608208	1353433	1.51424e+06	926747	2257735	1170889	1793582	1143282	2660047	1009070	1558228	1363893	6379891	3563954	4161146
1750	3-hydroxylaurate	Lipid	Fatty Acid, Monohydroxy	32457	LC/MS Neg	100001112	5175	215.165	94216	53941-38-1		HMDB00387	1.48648e+06	889685	913617	353076	932071	620878	869345	1159665	720995	727039	574088	1006623	792448	383919	470745	856518	327426	594151	551842	826744	599740	391916	656241	638301	419224	687625	806975	1.03441e+06	564232	885411
1745	3-hydroxyoctanoate	Lipid	Fatty Acid, Monohydroxy	22001	LC/MS Neg	100000773	3446	159.103	26613	88930-08-9		HMDB01954	305524	202688	280590	98608	228524	155489	228654	223434	231784	223431	156359	277988	190858		167612	183764		179074	156234	215388	117189		148123	147913	114795	134560	228325	396443	141457	207136
1702	3-hydroxyoleoylcarnitine	Lipid	Fatty Acid Metabolism (Acyl Carnitine, Hydroxy)	61840	LC/MS Pos Late	100019801	1406	442.353					53510376	37075416	33590628	5108133	48479532	13499745	29954782	28917876	23060404	21245212	14131617	25006956	11939201	12077393	8283318	15434070	3164396	13468444	18366460	12697177	7836255	5953782	22530214	14496125	4390341	22140920	13524676	109135176	10734244	17396156
1701	3-hydroxypalmitoylcarnitine	Lipid	Fatty Acid Metabolism (Acyl Carnitine, Hydroxy)	61839	LC/MS Pos Late	100019800	1380	416.337					55759436	40369936	30678630	3657683	40976156	11548138	29578738	31336944	17217824	22318012	10579095	23767584	13150684	8498799	6.7864e+06	16787260	2913363	11165540	15615929	11345377	8.27496e+06	4237952	16255509	13455162	4.05383e+06	13449655	13389349	118006672	9591772	12757648
281	3-indoxyl sulfate	Amino Acid	Tryptophan Metabolism	27672	LC/MS Neg	100000467	2222.2	212.002	10258	2642-37-7		HMDB00682	559605	285855	453050	295347	143579	237164	353831	148030	452731	916745	498893	304765	503239	357327	706376	627876	1404827	195692	359573	930205	653547	1051881	1929558	1188976	689144	386741	1608904	1547659	1237303	593904
186	3-methoxytyrosine	Amino Acid	Tyrosine Metabolism	12017	LC/MS Pos Early	1342	2555	212.092	1670	300-48-1		HMDB01434	167322	91583	101932		117166	105983		95109	103568	98322	100268	104953		139841	93761	160233	115516	106597	165513	117981		165733	164606	225888	191930	272203	173884	237859	158830
3869	3-methylcytidine	Nucleotide	Pyrimidine Metabolism, Cytidine containing	35132	LC/MS Pos Early	100001466	2176	258.108	159649	21028-20-6			352161	732934	408310		175955	256363	147129	161007	206615	378838	218286	324322	203231	213409	125429		291539	236498	248306	428638				147109	236202	198129	307106	727576	363738	277506
316	3-methylglutaconate	Amino Acid	Leucine, Isoleucine and Valine Metabolism	57747	LC/MS Polar	100002458	2700	99.0452	1551553	5746-90-7		HMDB00522	102917	76035	114192	126668	123362	125227	138864	114445	110067	99167	136978	160397	153202	146868	160698	83529		90381	206323	97591	109926	94897	120269	116122	71098	123608	180411	403251	286420	239682
69	3-methylhistidine	Amino Acid	Histidine Metabolism	15677	LC/MS Neg	100000042	906.3	168.078	64969	368-16-1	C01152	HMDB00479	674857	742674	960556	730407	743065	787274	632704	724000	350531	498679	688434	1.02462e+06	629421	622935	408240	1036503	584800	560240	1006223	532354	526203	463039	1213097	685382	943015	910854	922462	5206767	1.69448e+06	2241923
4145	3-phenylpropionate (hydrocinnamate)	Xenobiotics	Benzoate Metabolism	15749	LC/MS Neg	100000010	2860	149.061	107	501-52-0	C05629	HMDB00764	252405	248844	319568	233285	357939	356372	107379	102248	506832	356755	215114	188587	132299	306126	199317	367269	372380	316681	240562	193854	199191	343016	313177	318677	100116	121661	156639		57033
1087	3-phosphoglycerate	Carbohydrate	Glycolysis, Gluconeogenesis, and Pyruvate Metabolism	1414	LC/MS Neg	132	583	184.986	724	80731-10-8	C00597	HMDB00807	16812424	40643868	30239576	45039796	21713460	19238462	36707976	28202422	37189824	15400528	16411318	24417238	16658413	15306515	35208724	21363120	21387164	20321436	22872652	20915600	14959637	14922167	19465682	16150693	38718152	15914365	31780460	15260875	13249008	39026344
3855	3-ureidopropionate	Nucleotide	Pyrimidine Metabolism, Uracil containing	3155	LC/MS Pos Early	1053	875	133.061	111	462-88-4	C02642	HMDB00026	635886	684117	458475	317220	647963	609640	579657	718492	1023497	631232	945808	547143	483566	536647	434860	514656	612671	538018	539975	537332	9954223	584439	1985234	3108600	2302930	511540	2.76261e+06	7738482	2130925	2784915
484	4-acetamidobutanoate	Amino Acid	Polyamine Metabolism	1558	LC/MS Pos Early	1113	1350	146.081	18189	3025-96-5	C02946	HMDB03681	914625		646427	478164	441135	563414	374228	464259	265579	679204	555549	749056	707713	372691	683644	413717	515738	745602	813725	478788	610932	697422	445889	779664		434854	1101106	767631	747304	590643
4092	4-allylcatechol sulfate	Xenobiotics	Benzoate Metabolism	63597	LC/MS Neg	100020578	3571	229.018					42389	82958	102791	92470	105293	89931	47851	25869	63582	115886	70037	65081	50222	95685	50584	78364	55746	25309	126733	63127		76674	45251	75650		34994	25830
2903	4-cholesten-3-one	Lipid	Sterol	38125	LC/MS Pos Late	100002227	2520	385.346	91477	601-57-0	C00599	HMDB00921	503890	209008	242094	259412	309701	298288	272511	278948	589330	323314	248855	205965	265431	167375	212595	269489	490450	304295	317136	262857	270565	226873	389766	379515	473497	384686	266794	281646	335909	238473
4105	4-ethylphenyl sulfate	Xenobiotics	Benzoate Metabolism	36099	LC/MS Neg	100001756	3580	201.023	20822574	123-07-9	C13637	HMDB62551	4999518	6919185	8468367	6.13432e+06	6653290	6902153	4986469	5827108	2829633	8938338	7720708	7009191	6187526	9766467	3.75714e+06	6769924	5096180	3964803	8929140	7175489	2252614	8189410	4601636	4820377	2978516	3310883	3.37414e+06	142574	651386	146674
486	4-guanidinobutanoate	Amino Acid	Guanidino and Acetamido Metabolism	15681	LC/MS Pos Early	100000096	2320	146.092	500	463-003;463-00-3	C01035	HMDB03464	23002970	9835761	13184230	9994965	11276052	14976791	8234501	11484610	12234406	13476972	9486747	10775909	8774273	10674028	8910421	8760637	20828140	6714070	10171142	7.60726e+06	17097278	5634075	41602660	9209627	27328070	18558512	10375802	3871170	7122777	1753218
1728	4-hydroxybutyrate (GHB)	Lipid	Fatty Acid, Monohydroxy	34585	LC/MS Polar	100001507	1765	103.04	10413	502-85-2	C00989	HMDB00710	2065221	1490139	2902389		1476829	727255	1210047	1300443	1592922	1.80826e+06	2560788	1000118	3193112	1135121	500261	1709976	1000526	1.90477e+06	754722	1532208	2241977	1307380	1986750	2632696	920529	2662364	3236804	2060735	2353216	2721111
48	4-hydroxyglutamate	Amino Acid	Glutamate Metabolism	40499	LC/MS Pos Early	100002544	1141	164.055	439902	2485-33-8	C03079	HMDB01344	1348085	1640682	1767853	1143416	1682388	1313595	729912	933375	981304	1644214	532194	779636	961015	974109	909086	913254	536147	906140	408958	906279	1661657	946751	1756506	405488	506035	1797440	962732	856496	1.03539e+06	763972
163	4-hydroxyphenylpyruvate	Amino Acid	Tyrosine Metabolism	1669	LC/MS Neg	1141	1690	179.035	979	156-39-8	C01179	HMDB00707	87442	95223	115561	89330	79895	67297	94484	90945	91932	101415	105082	59156	100418	59329	86407	107130	83710	100805	111090	110505		71088	93418	70562	114557	89473	142715	143546	97215	76155
90	4-imidazoleacetate	Amino Acid	Histidine Metabolism	32349	LC/MS Pos Early	100001207	2055	127.05	96215	645-65-8	C02835	HMDB02024	2139662	2783277	2.05571e+06	1.44792e+06	2494559	1584458	1540944	2230881	2290972	2018489	2031363	3.40541e+06	1394181	3320162	1632304	2622533	3515072	3563945	3387500	3733716	2162800	2941753	8651875	3516852	3146052	3112746	4584955	5305563	4784040	2741042
4091	4-methylcatechol sulfate	Xenobiotics	Benzoate Metabolism	46146	LC/MS Neg	100004111	2665	203.002						69579	121025	72189	52992	56563	35592	35444	61377	106758	65637	80443	41585	84568		55309			77840	58348	24984	50595	28359	50081			22383	28368	34079
4107	4-vinylphenol sulfate	Xenobiotics	Benzoate Metabolism	36098	LC/MS Neg	100001755	3320	199.007	6426766	2628-17-3	C05627	HMDB62775	148510	181337	121080	91252	98379	97017	79368	113491	68262	156800	132984	188875	87937	86896		200814	145685	181263		133390		79829	70057	219324	139905	214586	153649
3839	5,6-dihydrouridine	Nucleotide	Pyrimidine Metabolism, Uracil containing	61833	LC/MS Pos Early	100001425	780	247.093	94312	5627-05-04			443859	427963	394484	423972	492172	469558	344281	405084	242026	419345	390871	488278	422368	427631	311193	406525	481956	481231	586704	500989	482838	336383	587629	629270	461385	689842	682804	1489369	574846	468723
112	5-(galactosylhydroxy)-L-lysine	Amino Acid	Lysine Metabolism	43582	LC/MS Pos Early	100002462	2755	325.161	123986	32448-36-5			2279930	2.84232e+06	2.55959e+06	2.06949e+06	2.67913e+06	1.84522e+06	1.7298e+06	2093318	2.82604e+06	2.6819e+06	3.11078e+06	3.80418e+06	2.94755e+06	3.4797e+06	3.96541e+06	3.34486e+06	4.86432e+06	3.72447e+06	3854517	4560640	2490054	3499462	4.86384e+06	5930094	3.10805e+06	4.55091e+06	4.94185e+06	3.06529e+06	2.86058e+06	4.33195e+06
127	5-aminovalerate	Amino Acid	Lysine Metabolism	18319	LC/MS Pos Early	100000454	2220	118.086	138	660-88-8	C00431	HMDB03355	11402592	3004843	22154512	12975185	15657432		10630029	21115474	30891990	12798581	6272444	13213158	3203889	9576245	6163612	12837553	15981369	6618347	3771534	14435464	14320654	9761470	13260945		9637952	15456153	7285397	9203037	10596827
1338	5-dodecenoate (12:1n7)	Lipid	Medium Chain Fatty Acid	33968	LC/MS Neg	100001232	5224	197.155	5312378	2430-94-6		HMDB00529	1598039	959580	997223	658399	1109107	589862	1204874	1369838	890697	959694	615383	1239372	867212	342170	1.03713e+06	757535	492169	771611	968966	1.01103e+06	1189399	343894	704346	722472	858217	946328	637842	1824446	521772	1233027
1663	5-dodecenoylcarnitine (C12:1)	Lipid	Fatty Acid Metabolism (Acyl Carnitine, Monounsaturated)	61769	LC/MS Pos Late	100016069	1135	342.264				HMDB13326	1003859	2182284	1958710	965319	3277067	829094	2226352	2699375	897776	1187093	685668	1602912	842465	416012	1123670	1299044	264429	788489	902159	723810	1491478	310277	1282714	1209975	1061807	654171	746646	5958609	796781	1547569
262	5-hydroxyindoleacetate	Amino Acid	Tryptophan Metabolism	437	LC/MS Pos Early	71	1893	192.065	1826	54-16-0	C05635	HMDB00763	1276712	1928645	1205416	653199	1550410	1249579	1693304	1.91525e+06	2036508	1317184	2010572	2323720	1064950	1764375	1407431	878104	1734039	2256234	3.515e+06	2196927	2599927	2435479	1764105	4724551	1505845	1421789	1.91424e+06	1712347	2602079	961667
111	5-hydroxylysine	Amino Acid	Lysine Metabolism	15685	LC/MS Pos Early	100000054	2790	163.108	1029	13204-98-3	C16741	HMDB00450	1298163	1424409	1393159	1313425	1356525	1482575	1500006	1804497	1569499	1483989	1460664	1696329	1336779	1205405	1504293	1461953	1349997	1488288	1731470	1469132	1965671	1262189	2358887	1.82409e+06	1847943	1670704	2453225	2239574	787814	1493512
3879	5-methyl-2'-deoxycytidine	Nucleotide	Pyrimidine Metabolism, Cytidine containing	38159	LC/MS Pos Early	100002300	2303	242.113	440055	838-07-3	C03592	HMDB02224	756734	1031862	1068965	947720	849680	723023	950982	891853	1806090	1548300	370448	553912	1366088	1359168	717443	936356	1422732	800677	969146	1705345	1199977	1338567	1586787	2383617	1518410	2259116	1074871	1980454	660139	792733
3870	5-methylcytidine	Nucleotide	Pyrimidine Metabolism, Cytidine containing	22119	LC/MS Pos Early	100000763	2227	258.108	92918	2140-61-6		HMDB00982	8542858	7.06093e+06	8.01486e+06	5403226	7.49172e+06	6307833	6252692	6447276	7202900	8573067	6817080	6.94218e+06	6016397	8056527	5616706	5439726	6647927	6135661	8535406	8339738	4887026	6284258	5691744	9018132	5869860	8399561	8.01465e+06	7856993	6816581	5815078
3993	5-methyltetrahydrofolate (5MeTHF)	Cofactors and Vitamins	Folate Metabolism	18330	LC/MS Neg	1244	1820	458.179	146	68703-91-3;68792-52-9	C00440	HMDB01396	25188	37621	34081	29469		47189				25355	34152	26462	32631	41266	28157	40057	33711	30706	35866	46090	31826	34781	39766	53097	42634	33689	38989	19777	24351	47777
480	5-methylthioadenosine (MTA)	Amino Acid	Polyamine Metabolism	1419	LC/MS Pos Early	212	2752	298.097	439176	2457-80-9	C00170	HMDB01173	14839877	12262812	13685493	13235093	18201342	14173874	13362402	15651283	16893836	12520483	14524946	13278681	13223114	12155881	13422313	13942960	11848576	15407033	15476971	12327639	13560574	11777595	14551565	20329138	12334264	22041446	13711088	14774423	11425493	12233060
3841	5-methyluridine (ribothymidine)	Nucleotide	Pyrimidine Metabolism, Uracil containing	35136	LC/MS Neg	100001446	1778.1	257.078	445408	1463-10-1		HMDB00884	65214	62067	93783	41045	39706	62077	30734	42122	95384	79002	40782	21284	34104	55219	30025	31342	18265	49328	41087	56554	36066	35869	56643	59639	56829	122857	96872	178202	258230	165202
499	5-oxoproline	Amino Acid	Glutathione Metabolism	1494	LC/MS Neg	1021	738.5	128.035	7405	98-79-3	C01879	HMDB00267	21315694	28220640	20806664	15983250	20878312	16791132	14031930	19648236	22339728	20365044	18581564	21858064	12722287	17278460	13211767	18251540	15417753	15328732	18274128	19651918	17516752	13371987	21712754	23255432	21290260	23109116	27540436	36302308	28463516	26333208
1096	6-phosphogluconate	Carbohydrate	Pentose Phosphate Pathway	15442	LC/MS Neg	100000341	583.9	275.017	91493	921-62-0;53411-70-4	C00345	HMDB01316	3174379	3535541	4325070	3704745	3.90325e+06	3405395	4.00571e+06	4170379	3215093	3065248	2740481	3147969	3215270	2882757	4569411	3834957	3393135	3.54149e+06	3810206	2950413	4.0289e+06	3739415	4236961	3044007	4.16711e+06	3.99594e+06	2866387	2936601	2445736	3.91341e+06
2890	7-HOCA	Lipid	Sterol	36776	LC/MS Neg	100001609	5288.1	429.301	3081085	115538-85-7	C17337	HMDB12458		55340	88633			74871		64581	86541	130002	74128	34666	85562	62705	110770		66815	68575	52847	75873	109849	65836	269355	212150	99789	122633	133195	93317	121868	88861
3163	7-ketodeoxycholate	Lipid	Secondary Bile Acid Metabolism	31904	LC/MS Neg	100001063	4821	405.265	188292	911-40-0		HMDB00391	47964	108795	69573		38552	58931	102734	246356	77422	35057	37073	42723		62527		130020	48272	97975	139974	51727	304694	139708	141211	427516	203108	110697	63060	738753	603551	61609
3805	7-methylguanine	Nucleotide	Purine Metabolism, Guanine containing	35114	LC/MS Neg	100001456	1729.7	164.058	11361	578-76-7	C02242	HMDB00897	48513	50351	52603	28641	42355	41367	29940	51750	45488	55075	38459	41488	37793	49760	37049	35297	52962	46656	56633	60008	47989	39456	54761	72222	49365	82175	98703	195956	90630	82645
1795	9,10-DiHOME	Lipid	Fatty Acid, Dihydroxy	38399	LC/MS Neg	179	5180	313.238	9966640	263399-34-4	C14828	HMDB04704	1.42222e+06	289711	485184	625590	792275	355064	470668	485206	824416	809668	282707	279284	261750	295998	381795	228988	145960	283485	245260	343968	187747	261490	408435	313561	258014	670905	370202	136048
1314	acetyl-CoA	Lipid	Fatty Acid Metabolism	43840	LC/MS Neg	1830	1691	403.556	444493	102029-73-2	C00024	HMDB01206		22693	53949	72432	40789	66361	58074	24470		17435	67630	37506	57619	44427	83209	55104	56656	86217	66116	25357	131554	64529	62778	77630	64572	97942	28357	42840	32115	52320
1634	acetylcarnitine (C2)	Lipid	Fatty Acid Metabolism (Acyl Carnitine, Short Chain)	32198	LC/MS Pos Early	100000802	2282	204.123	1	5080-50-2	C02571	HMDB00201	3180639232	3075842048	3260355072	2718358272	2998732032	2697981696	2970051584	2959960576	3776119296	2834859264	3316182016	3392167424	2234156288	3181024512	3433607936	3201100800	2138194944	3291095040	3884587520	2479934464	2451553280	2460049152	3403869440	3567046144	2521864704	3324685056	4101571072	4227684352	4079234304	3857317120
1711	acetylcholine	Lipid	Neurotransmitter	18790	LC/MS Pos Early	1749	2220	146.118		60-32-1	C01996	HMDB00895	1.8671e+06	1569337	1196923	1657696	1.46599e+06	1.94405e+06	1369054	1680495	1224076	1.85783e+06	1280570	1157694	1331683	1063112	844536	1493071	335852	1468589	1.54982e+06	1137856	2042741	1231270	1681746	1.45498e+06	699114	830636	789341	1966500	855109	1507113
1308	acetylphosphate	Energy	Oxidative Phosphorylation	15488	LC/MS Polar	1211	4013.9	138.98	186	94249-01-1	C00227	HMDB01494	9108482	10450477	11276084	12021115	9372762	11710332	10084307	11942470	11325939	10265111	10453369	10719803	9721614	7.4582e+06	12751012	9793725	9607450	10370770	10122166	8527159	10059793	9103674	9877610	9117087	12285253	9154983	9483756	9553788	9611702	10442719
1285	aconitate [cis or trans]	Energy	TCA Cycle	46173	LC/MS Neg	100001359	580	173.009					1135728	774938	1638962	1426246	2581612	1319647	3135747	3047379		606238	832581	758049	1587793	817313	5817057	1891488	2255287	1234060	2421962	1261822	3476581	2321336	3076404		2567122	1.86477e+06	643083	998498	704249	1344083
3768	adenine	Nucleotide	Purine Metabolism, Adenine containing	554	LC/MS Pos Early	880	2221	136.062	190	73-24-5	C00147	HMDB00034	16418793	14825424	11201442	12669974	13399683	12374016	13254553	7.24985e+06	15285606	20339514	13349821	8796599	33914244	12613939	16771039	33073120	19181490	30561592	13864230	9452522	34311140	21413952	10563323	21769464	12831780	13718694	15211447	13385359	16692261	10429625
3767	adenosine	Nucleotide	Purine Metabolism, Adenine containing	555	LC/MS Pos Early	798	2169	268.104	60961	58-61-7	C00212	HMDB00050	326935520	236280304	345287520	282636576	393360896	320724288	290109536	371502272	285689024	300242272	325043872	221028944	360576480	193166624	277740320	356352896	184483312	306696736	278058464	167851920	413357728	224607952	266348512	344585216	205265456	303689280	214778992	352323072	293845120	182724160
3762	2'-AMP	Nucleotide	Purine Metabolism, Adenine containing	36815	LC/MS Neg	100001694	1497.7	346.056	94136	130-49-4	C00946	HMDB11617	2653879	1224039	1657232	739868	978166	1.02629e+06	572756	573637	1696259	2397889	515682	1068125	484178	818841	774671	436830	857995	559952	563508	1019713	291519	696701	803164	678506	670771	517124	2009383	827236	892754	1133530
3763	adenosine 3',5'-cyclic monophosphate (cAMP)	Nucleotide	Purine Metabolism, Adenine containing	2831	LC/MS Neg	207	1952.2	328.045	6076	60-92-4	C00575	HMDB00058	81686	99067	99818	70197	122121	103051	70437	137889	86114	56385	80171	89217	103826	86049	111003	109306	64513	200287	157028	68395	131694	100721	95054	168232	89901	143698	129816	124862	121232	137549
3765	adenosine 3',5'-diphosphate	Nucleotide	Purine Metabolism, Adenine containing	15691	LC/MS Neg	1214	575	426.022	159296	75431-54-8	C00054	HMDB00061	3598209	2484015	3654234	2575198	3334090	3496474	3261126	3395274	3130714	1933752	1688014	2100449	2.48238e+06	1964216	2072979	2131180	1390322	2616231	1851389	1010652	2736640	1353071	1507526	1784147	1690168	1486910	2185651	2878109	1.23851e+06	2514129
3761	3'-AMP	Nucleotide	Purine Metabolism, Adenine containing	35142	LC/MS Neg	100001449	1245	346.056	41211	84-21-9	C01367	HMDB03540	2099834	1708147	1537078	886786	1233947	1362890	749872	1303283	1418300	1352145	858210	551968	815712	737381	614869	875889	975653	707040	494953	605703	661741	509987	800628	738323	850596	420900	1102899	1361617	546469	1016568
3759	ADP	Nucleotide	Purine Metabolism, Adenine containing	3108	LC/MS Polar	208	4393	426.022	6022	20398-34-9	C00008	HMDB01341	7526013	3199292	6000693	6071045	7.70569e+06	5701771	9246113	7064742	4566525	3809053	5242615	6539723	7617121	5263388	6032313	11229354	4143354	8053044	6754788	5843858	12948357	5186751	7207453	11445185	4695496	7.03467e+06	5252721	7839005	6647154	4972675
3936	adenosine 5'-diphosphoribose (ADP-ribose)	Cofactors and Vitamins	Nicotinate and Nicotinamide Metabolism	558	LC/MS Pos Early	215	553	560.079	192	68414-18-6	C00301	HMDB01178	1488953	3567003	5437778	5352535	6263182	6.02471e+06	8139123	8867331	2458168	1815061	5730063	4404685	8794405	5466416	5825283	9532418	3876358	7493963	5.60917e+06	3223794	13108175	8481039	4562472	8328279	5358091	6.08746e+06	1436926	6437541	1.98152e+06	2662801
3760	AMP	Nucleotide	Purine Metabolism, Adenine containing	32342	LC/MS Pos Early	209	1013	348.07	6083	149022-20-8	C00020	HMDB00045	71214224	45131132	46774952	29630490	66103640	65873516	57177492	60583296	33084956	34598000	40009188	44173008	56172432	28198308	52110912	85041256	31196486	88734072	67744960	29989918	158064688	54191184	46109568	78895904	29304768	40822904	53644972	63744944	32405600	32844168
3758	ATP	Nucleotide	Purine Metabolism, Adenine containing	33449	LC/MS Neg	210	631	505.988	5957	34369-07-8;51963-61-2	C00002	HMDB00538		1299942	832552	2801184	610582	449707	1145549	771632	884722		701446		630272	184424	214725		285698		89666	208694	311687	348432	78601		1031069	358190				381000
3766	adenylosuccinate	Nucleotide	Purine Metabolism, Adenine containing	57838	LC/MS Neg	1303	560	462.067	195	19046-78-7	C03794	HMDB00536	238209	91425	108362	76547	354640	162639	117777	193719		23100	110161	55040	290478	30698	110510	329301	25674	181355	93308	42770	1.01027e+06	255500	106247	297735		83808	203351	144273	36995	51193
1402	adrenate (22:4n6)	Lipid	Long Chain Polyunsaturated Fatty Acid (n3 and n6)	32980	LC/MS Neg	100001193	5678	331.264	5497181	2091-25-0	C16527	HMDB02226	19282456	14209163	18003412	8813802	17695064	8412165	28212708	24391632	28389988	12803212	5268032	8.06706e+06	12598658	14304396	9999393	11509818	8514491	23183812	13155988	19444860	8294541	5214069	13578032	16434216	16963332	6977820	29135670	32902214	13231849	13546473
1680	adrenoylcarnitine (C22:4)*	Lipid	Fatty Acid Metabolism (Acyl Carnitine, Polyunsaturated)	57528	LC/MS Pos Late	100015850	1415	476.373					665964	2487470	1194502	175921	531334	168450	1225004	934610	556076	575451	457839	760482	671098	304649	388064	383107	193714	738080	434365	406683	874718	320897	395033	646735	351467	298192	375445	22427428	704308	936951
3738	AICA ribonucleotide	Nucleotide	Purine Metabolism, (Hypo)Xanthine/Inosine containing	38325	LC/MS Pos Early	216	797	339.07	65110	3031-94-5	C04677	HMDB01517	148629	220464	187642	253997	346067	191357	188193	286058	174004	169397	216086	138331	121748		197925	226815	151079	140934	198052	188512	268853	139053	238726	191513	184137	199797	113627	969711	289784	365059
28	alanine	Amino Acid	Alanine and Aspartate Metabolism	1126	LC/MS Pos Early	811	1700	90.055	5950	56-41-7	C00041	HMDB00161	867638080	1083636224	944145024	736818368	984012352	715872512	648882048	621080896	773838208	913049984	703834432	830485504	883321344	968696960	754570880	663635520	658034624	687363904	787610496	942640064	805065984	835414528	797443392	1142276864	601273472	1010198528	1196825472	1837003392	985072704	909123840
579	alanylleucine	Peptide	Dipeptide	37093	LC/MS Pos Early	100001890	3055	203.139	259583	1638-60-4		HMDB28691	129736	428943	206159	94559	79291	86032		80320	232994	218453	196760	134888	115012	194635	65167	120179		179625	119106	74552	80699	148986	103366	130089			194092	262161	123218	174442
3754	allantoin	Nucleotide	Purine Metabolism, (Hypo)Xanthine/Inosine containing	1107	LC/MS Polar	1002	1672	157.037	204	97-59-6	C02350	HMDB00462	24054468	30760512	32631576	23985064	25441856	30325458	21527772	29214928	20342340	28162228	26488360	24018204	22371388	27847840	23027652	27075940	30990072	23706378	31906528	26531848	26371544	24861452	37900080	33216420	28410586	43683624	36573256	54932408	37683532	39178044
361	alpha-hydroxyisovalerate	Amino Acid	Leucine, Isoleucine and Valine Metabolism	46537	LC/MS Polar	100001300	1052	117.056	99823	600-37-3		HMDB00407	975031	874225	1434815	643300	1271611	868538	798627	1360150	1629649	1610470	958610	709645	807244	1026386	707410	1075574	1013542	1220155	967242	1742411	957109	1081234	2137966	1591671	992379	2701238	1907940	13618819	3943555	3089437
1289	alpha-ketoglutarate	Energy	TCA Cycle	528	LC/MS Polar	93	2700	145.014	51	305-72-6;328-50-7;22202-68-2	C00026	HMDB00208	23066354	41518740	36240776	27683070	25397498	24800164	14321613	25050294	29814640	24721016	24945836	19736180	20074128	25200164	15232382	17126752	18574852	16351037	13038362	19812768	31081310	19864528	24430938	32855440	28557124	38152916	34490020	45298308	48530860	37608744
3097	alpha-muricholate	Lipid	Primary Bile Acid Metabolism	34092	LC/MS Neg	100001280	4765	407.28	3083761	2393-58-0	C17647	HMDB00506	50178	83623	162060	6314.1	60586	43072	140762	180084	138684	272774	12411.3	4541.4	4751.1	41505	44293	96098	96793	145676	123881	24325	71616	136747	111766	215394	77825	144105	89124	113215	157497	67433
3965	alpha-tocopherol	Cofactors and Vitamins	Tocopherol Metabolism	1561	LC/MS Pos Late	1105	2522	430.378	14985	59-02-9;10191-41-0	C02477	HMDB01893	717200	1713891	1.60572e+06	1.81159e+06	3.36004e+06	2069835	3066368	2680668	662959	1402876	2690149	3211434	2779333	3794810	2532109	2720871	5105953	4385617	3619643	3941426	2491498	1834691	3939182	5932179	4.03831e+06	8.16786e+06	4.12051e+06	5392491	4701817	3940315
82	anserine	Amino Acid	Histidine Metabolism	15747	LC/MS Pos Early	100000044	2924	241.13	112072	10030-52-1	C01262	HMDB00194	53866912	48513852	59787192	46374200	47421432	43484508	29332426	61510480	79174944	48337628	56535072	41255216	31705812	39661608	52759484	53533260	24014574	36644824	39661008	22619128	32790694	17871400	23658672	27495718	29116954	32144408	42653320	98202192	42817676	33310760
1119	arabinose	Carbohydrate	Pentose Metabolism	575	LC/MS Polar	828	1804.5	195.051	66308	28697-53-2	C00216	HMDB00646						111442	80420					156132	110918	217676		143331		63246	176022	272146			191338		144039	92912		176461		100627
1127	arabitol/xylitol	Carbohydrate	Pentose Metabolism	48885	LC/MS Polar	100006430	1932.4	151.061	6912		C01904		1076990	1798007	1257210	1344587	637443	3441226	688251	912868	1.19478e+06	1061771	945951	931562	640802	1220045	1170091	977387	1636808	757724	1165418	1412147	766258	824087	3039866	1410858	1734019	1039812	1469877	1856964	1098812	1667802
1133	arabonate/xylonate	Carbohydrate	Pentose Metabolism	48255	LC/MS Polar	100006115	2700	165.041					5649788	4641744	5735262	4290472	5438493	5399457	5127268	5.82059e+06	3913342	5549743	4340617	7564498	4798413	5213894	8068400	6845020	4224416	4584479	5632312	6283480	5007459	4.1866e+06	9827735	9669381	3043733	4806083	8217177	8396640	8404987	4658087
1347	arachidate (20:0)	Lipid	Long Chain Saturated Fatty Acid	1118	LC/MS Neg	893	6240	311.296	10467	506-30-9	C06425	HMDB02212	19637972	14326619	15988097	10802668	14121941	14175208	15851436	15816472	24059950	15534707	11702878	11198969	13479167	21113364	14082144	14451480	7871487	15091570	14086661	12591970	9856700	11650262	15923864	12829260	9931804	7139406	20857264	15178271	13162981	5554560
1400	arachidonate (20:4n6)	Lipid	Long Chain Polyunsaturated Fatty Acid (n3 and n6)	1110	LC/MS Neg	229	5535	303.233	444899	506-32-1	C00219	HMDB01043	326555936	126819568	191866560	79138288	131028240	122849936	178863296	163423648	311884160	185111088	67618760	82688936	77472416	257783888	94399792	107734224	63003020	199423552	130947608	143848768	61863236	48043016	150966400	127916576	149964016	78763704	312222528	265569344	160983488	91848360
1912	arachidonoyl ethanolamide	Lipid	Endocannabinoid	32463	LC/MS Pos Late	1488	1560	348.29	5281969	94421-68-8	C11695	HMDB04080	738262	656748	1106347	644567	1022687	584265	736509	713119	656898	1430429	520964	451988	479807	581772	699999	463890	377504	713045	559628	371278	609109	456180	664691	814579	279534	572614	574837	968757	1012660	757863
1675	arachidonoylcarnitine (C20:4)	Lipid	Fatty Acid Metabolism (Acyl Carnitine, Polyunsaturated)	57518	LC/MS Pos Late	100015837	1353	448.342					42784748	46898536	49101952	29991880	55503496	37790596	27811504	51385136	58985180	57962252	37158284	43498928	23187664	52110340	41436824	41532232	24118614	30441988	48151460	36051544	27031116	31932136	48373944	53472392	31908582	47206512	51989588	195177552	103979056	67250936
1651	arachidoylcarnitine (C20)*	Lipid	Fatty Acid Metabolism (Acyl Carnitine, Long Chain Saturated)	57513	LC/MS Pos Late	100015833	1512	456.405				HMDB06460	10043398	10591292	5798189	1761904	5541205	2823142	5302316	4.15801e+06	5658645	5389914	2655063	3773656	4819153	1354709	2346416	3077108	1145786	3288803	2754384	2470609	5211951	970067	2614508	4599845	2493975	1.92037e+06	2181549	16198596	2237604	3745287
414	arginine	Amino Acid	Urea cycle; Arginine and Proline Metabolism	1638	LC/MS Pos Early	231	2825	175.119	232	1119-34-2	C00062	HMDB00517	834388352	880680704	840629952	637668672	886177408	837858944	840967104	1088803584	871411264	775646272	801592000	916057408	788637824	852450432	819446848	1010246528	777544320	993445952	924947968	780480128	1130862208	705351232	1178028672	1145329024	1133202560	856864704	1212155520	971308224	910106176	918441600
415	argininosuccinate	Amino Acid	Urea cycle; Arginine and Proline Metabolism	15497	LC/MS Neg	232	638.1	289.115	16950	156637-58-0	C03406	HMDB00052	402109	542520	406899	171615	513309	287344	269642	447325	403490	721385	292967	243168	258646	608803	344426	455366	296358	250297	231031	696454	459946	414488	519766	520548	329801	401483	870499	723518	972306	530477
3955	ascorbate (Vitamin C)	Cofactors and Vitamins	Ascorbate and Aldarate Metabolism	32354	LC/MS Pos Early	233	770	177.039	54670067	134-03-2	C00072	HMDB00044	81356	2683017	1571489	5020527	10071439	2740528	3422487	1243352		2.06394e+06	6483718	7061275	6494766	8591051	8843451	7380726	11402539	8132697	8588986	13380883	13326032	14787825	33934352	19728380	6221032	11678854	5250502	3528814	10538155	12706289
3956	ascorbic acid 2-sulfate	Cofactors and Vitamins	Ascorbate and Aldarate Metabolism	63590	LC/MS Polar	100009329	3042	254.982	86484				42751	194214	159380	61383	70282	125206	69225	220583		89323	99149	57470	42784		44077	68586	79755	37824	100547		36524		143526	34714	90295	54040	70234	187696	89745	213149
3957	ascorbic acid 3-sulfate*	Cofactors and Vitamins	Ascorbate and Aldarate Metabolism	63687	LC/MS Polar	100020409	2025	254.982	11425365				8651105	11444536	9129827	6182425	11086576	7100590	6509133	10060844	2974593	7182217	11577747	10617517	5981197	7420827	6134659	7654237	7294360	6525131	8869318	8612253	7605043	4.15273e+06	13831026	8935789	6530729	6928693	15232250	27351124	16459017	17057752
39	asparagine	Amino Acid	Alanine and Aspartate Metabolism	512	LC/MS Polar	917	2951.1	131.046	6267	70-47-3	C00152	HMDB00168	121201800	165110720	182378656	110246792	205360480	136375840	114610704	158511248	193682848	157961904	149347232	132976800	137413056	189111344	192376496	154758016	109148976	137815968	163960752	151778336	148903584	177299424	179879552	154937840	124903368	178030832	157638720	208139440	152153888	151234624
35	aspartate	Amino Acid	Alanine and Aspartate Metabolism	443	LC/MS Pos Early	234	1165	134.045	5960	56-84-8	C00049	HMDB00191	762273536	790052608	546246976	605999936	984145408	606196544	631485120	841009472	792602048	767034432	558102976	875603200	659557504	1047686912	1198769536	1231736704	902844288	713925312	1661075840	1132174720	516151264	1131052416	1066173184	1005225344	638967360	869445824	923292096	626515008	900496192	915325952
1503	azelate (nonanedioate; C9)	Lipid	Fatty Acid, Dicarboxylate	18362	LC/MS Polar	2029	2520	187.098	2266	123-99-9	C08261	HMDB00784	4356786	948744	975115	942745	812184	678822	630411	1086997	1232082	793347	710684	2517005	1175742	704489	1138306	860732	690801	1190700	788124	704843	842158	649542	755806	873187	845320	787217	1680951	1872855	2020719	886365
2787	behenoyl dihydrosphingomyelin (d18:0/22:0)*	Lipid	Dihydrosphingomyelins	57331	LC/MS Pos Late	100009026	3150	789.684				HMDB12091		930416	806711			1295637	1469859		1307890	784462	720175	688481		786684		908479	749991		903405	776561	1082329	762465	1382395	1220837		1477601	1144534	1339254		1.04712e+06
2793	behenoyl sphingomyelin (d18:1/22:0)*	Lipid	Sphingomyelins	48492	LC/MS Pos Late	100006294	3083	787.669				HMDB12103	10609719	7241454	7.64968e+06	6923335	7184273	10862971	11540283	7384623	10173135	6818072	6166247	5461346	5630569	6498285	5819911	7643634	5780535	9185910	8.26967e+06	5966414	8.32744e+06	6000142	11079122	9775428	7265811	12099663	8.31088e+06	10351448	8993809	8.30875e+06
1652	behenoylcarnitine (C22)*	Lipid	Fatty Acid Metabolism (Acyl Carnitine, Long Chain Saturated)	57514	LC/MS Pos Late	100015832	1561	484.436					1740953	1399755	990810	524638	1050241	882828	811582	945899	1017541	653234	622992	780277	618780	342044	594834	718338	337346	684464	946013	477682	1164903	259763	828877	1430331	709350	889360	473302	800434	745490	583772
5312	benzoylcarnitine*	Xenobiotics	Chemical	43265	LC/MS Pos Early	100004555	3041	266.139		105450-08-6			260925	292432	458193	397568	427238	464264	206887	123438	4719591	328276	225956	130870	147829	135846	221965	197084	204933	315641	175888	78925	166740	141291	111044	112597	245825	104606	179451	119493
54	beta-citrylglutamate	Amino Acid	Glutamate Metabolism	54923	LC/MS Neg	100003271	530	320.062	72715786	73590-26-8	C20775		227240	282590	122965	174850	176734	221721	76778	131808	141374	388530	302481	285363	145316	295247	335114	153775	270430	203203	208468	259692	83204	196324	273984	305716	166970	219000	242988	86043	118260	292463
4326	beta-guanidinopropanoate	Xenobiotics	Food Component/Plant	35101	LC/MS Pos Early	100001411	2145	132.077	67701	353-09-3	C03065	HMDB13222	33190780	22600266	28782872	15215125	30792134	30843688	21764224	28423312	30994240	20751068	25026888	43313696	21608548	30655034	30884848	34790740	25853472	25035488	41361504	21167472	19867392	25794786	32117082	29759688	24583926	43968460	28460976	29339508	27787684
313	beta-hydroxyisovalerate	Amino Acid	Leucine, Isoleucine and Valine Metabolism	12129	LC/MS Polar	1442	1149.8	117.056	69362	625-08-1		HMDB00754	696960	428132	690362	369901	536924	573036	751254	561580	450819	532144	385761	502546	341792	376702	381145	444514	413582	562981	638499	584477	299343	543340	534765	629993	320647	634963	647301	1368604	533725	729667
314	beta-hydroxyisovaleroylcarnitine	Amino Acid	Leucine, Isoleucine and Valine Metabolism	35433	LC/MS Pos Early	100001594	2584	262.165		99159-87-2			23785258	15997042	22511850	18766772	18093820	19543084	17281178	18551872	27842182	24600148	23355900	25023766	17270740	21542752	25724762	28658620	12597142	23460764	30706546	23277484	19442252	30296622	30745438	21827038	20471656	23461494	26885096	23219772	28272830	20278816
3096	beta-muricholate	Lipid	Primary Bile Acid Metabolism	31885	LC/MS Neg	100001066	4794	407.28	5283853	2393-59-1	C17726	HMDB00415	514717	549232	340750	136450	295284	315621	464569	944658	251587	443577	126533	122972	80456.7	372188	219247	442656	116355	360722	456947	360040	399796	293812	456578	652565	584217	318443	351855	1319033	471267	214022
6	betaine	Amino Acid	Glycine, Serine and Threonine Metabolism	3141	LC/MS Pos Early	799	1064	118.086	247	107-43-7	C00719	HMDB00043	512600064	504687616	733439232	521595744	677881152	497400608	497511296	614069696	1156016256	757420800	716732864	655433408	564789184	891387648	820577664	680283456	864814592	873801856	896919808	700353344	731675264	839677888	1071366272	1175101952	724724544	1329623552	962100800	1003823296	823105280	769602304
4298	betonicine	Xenobiotics	Food Component/Plant	38100	LC/MS Pos Early	100002153	1012	160.097	164642	515-25-3	C08269	HMDB29412	1129315	1450478	1686585	1389537	1408653	1356704	1264838	1559325	1.84258e+06	1726022	1.65313e+06	1277033	1249926	1.55718e+06	1445317	1328267	1600528	1162366	1845541	1507199	1396140	1989671	2399885	1667767	1357672	2686078	1802208	264322		350252
4013	biliverdin	Cofactors and Vitamins	Hemoglobin and Porphyrin Metabolism	2137	LC/MS Pos Late	250	1016	583.255	5353439	55482-27-4;55482-27-4	C00500	HMDB01008	1450699	2286782	1955519	1297058	2.02962e+06	1529165	1514446	2185486	1057769	1379533	1474710	2066034	1249850	1671428	1629576	1.91476e+06	1594408	1483556	2371659	1725645	1268843	1246409	2010905	1885234	1555117	1883255	1650429	1860128	1676903	2.03408e+06
1655	butenoylcarnitine (C4:1)	Lipid	Fatty Acid Metabolism (Acyl Carnitine, Monounsaturated)	61778	LC/MS Pos Early	100016058	2765	230.139					308290	231248	317609	250323	199774	221351	171577	135930	174669	181248		213130	256078	222310	152716	216829	155816	285434	268381	305388	194064	342115		357934	90053	265310	375729	315775	510306	304892
1592	butyrylcarnitine (C4)	Lipid	Fatty Acid Metabolism (also BCAA Metabolism)	32412	LC/MS Pos Early	100001054	2860	232.154	439829	25576-40-3	C02862	HMDB02013	43158264	90126880	69388744	60572324	48560680	27534660	39186056	35646800	51525884	63460492	49541160	44215544	61801888	62639588	75285704	36631204	33103370	55477952	56080728	61496240	71452568	62851888	18738756	83963344	42153832	34406900	44057952	75244184	58426768	88678984
236	C-glycosyltryptophan	Amino Acid	Tryptophan Metabolism	48782	LC/MS Pos Early	100006379	2700	367.15	10981970	180509-18-6			1.99121e+06	1930983	1808728	1267570	1.86148e+06	1.55613e+06	1203477	1530802	2009538	2426205	2894010	2768261	1608982	3374250	2813816	2634788	3.91448e+06	2643174	2940598	4339679	2235067	3325314	4384456	5348148	3059900	5033433	5073400	4092164	3787960	3734890
1704	carnitine	Lipid	Carnitine Metabolism	15500	LC/MS Pos Early	100000007	1978	162.113	10917	461-05-2	C00318	HMDB00062	2547039744	2696684544	3099872256	2666560000	3418127104	2821406976	2272329728	2972591872	2896351744	2769122304	2715708416	2688662016	2733503232	2832206336	3079655168	3016051456	1924385664	2853338624	2637657088	2342634496	3414467072	2934876672	2947142144	2911976192	2341972480	2846496512	2585926144	4195088640	3663418368	3384803584
79	carnosine	Amino Acid	Histidine Metabolism	1768	LC/MS Pos Early	249	2942	227.114	439224	305-84-0	C00386	HMDB00033	112330984	118672824	124925896	103019800	103847736	94262984	56996112	137123632	181168256	107017768	127811536	86859824	86681272	107372072	121541232	133686208	74529576	83105672	95001184	74150392	64583152	47909012	70576848	81973936	66761848	50206048	94538664	180740208	72946280	64966148
4084	catechol sulfate	Xenobiotics	Benzoate Metabolism	35320	LC/MS Neg	100001605	1906	188.986	3083879	4918-96-1		HMDB59724	451665	753758	1243275	851089	547286	708956	882875	387455	1038384	1276709	1160736	831629	480278	985502	411863	1114759	711680	234999	1.02588e+06	779684	468648	573012	744167	704092	547961	866797	469593		127303
2736	ceramide (d18:1/17:0, d17:1/18:0)*	Lipid	Ceramides	57434	LC/MS Pos Late	100015737	3055	552.535					283652	94045	150103	98693	145266	211545	164428	107491	218930	221345	253480	248184	157053	105828	155622	212571	310896	575708	303996	226847		130004	352789	224020	157417	214850	310108	278506	267483	263431
2738	ceramide (d18:1/20:0, d16:1/22:0, d20:1/18:0)*	Lipid	Ceramides	57440	LC/MS Pos Late	100015755	3920	594.582						512211	746631	539046	578417	1024636	1259529	627905	1107084	661621	514117	399290				689701	448042	591416					805314	120308	520172	726858	216478	975978	402634	554763
2740	ceramide (d18:2/24:1, d18:1/24:2)*	Lipid	Ceramides	57443	LC/MS Pos Late	100015744	3858	646.613					479339	324009	296215		190286	307871	562941	284495	275788	242565	289805	150212	122177		192156	378058	404428	1576003	700791	372252	446622	227936	579002	509222	485075	934916	710108	676374	482549	408903
3089	chenodeoxycholate	Lipid	Primary Bile Acid Metabolism	1563	LC/MS Neg	1123	5264	391.285	10133	474-24-9;474-25-9	C02528	HMDB00518	83925	112477	314236	70434	66595	90372	387078	553949	204584	560703	82371	32267	43061.2	75454	132912	191737	348837	402745	357402	69513	187118	312002	447161	814354	314504	503877	301782	34811.6	481933	162741
1945	chiro-inositol	Lipid	Inositol Metabolism	37112	LC/MS Polar	100001859	3191.2	225.062		643-12-9	C19891	HMDB34220	2243851	2656869	2632489	1686297	2108834	2457694	1911931	2169673	1892812	2357145	2567745	2648586	1925141	2556532	2041274	2246373	2232292	1985630	3012810	2.92926e+06	2028305	2572874	3305613	2916966	2404303	2961022	4299275	2210313	1.8192e+06	1.54416e+06
3086	cholate	Lipid	Primary Bile Acid Metabolism	22842	LC/MS Neg	136	5165	407.28	221493	81-25-4	C00695	HMDB00619	1681320	1831637	2374295	296973	1185851	1430265	2069194	2679451	3088974	2715487	594022	480102	425739	1437149	623768	2460967	1104601	3210730	1537989	664396	3160986	1628040	1307897	1.79332e+06	1669048	1487903	2.02014e+06	1122270	1189769	1.68371e+06
2879	cholesterol	Lipid	Sterol	63	LC/MS Pos Late	266	2707	369.352	11025495	57-88-5	C00187	HMDB00067	19942694	13262993	14291046	8893202	14375397	13361080	16016834	15466994	21480948	14946131	10285912	12024470	10349929	10912190	11033496	15610479	21497728	21184680	16462098	12671496	12424679	10375034	20117148	22604260	20490732	23740866	18561450	25842844	17490900	15134791
1973	choline	Lipid	Phospholipid Metabolism	15506	LC/MS Pos Early	1256	1961	104.107	305	67-48-1	C00114	HMDB00097	387748416	316978976	349845728	262530272	347982016	317453024	328103040	368084448	496494592	429007584	365659104	383222432	235656624	341976064	329456896	314579648	371061248	272636384	405827072	382739456	255028128	278373344	426973920	370249088	293613216	289193088	492177408	433984544	340285824	237817696
1974	phosphocholine	Lipid	Phospholipid Metabolism	34396	LC/MS Pos Early	267	700	184.073	1014	72556-74-2	C00588	HMDB01565	371178432	343080480	326713888	255681504	374240448	330198144	301515776	390009536	402396448	353466752	402384960	416029920	296393184	521900832	411446912	470835904	379587936	374632896	501792416	448651552	363345856	383257088	452853184	523167520	364588032	508879616	448646624	344681600	390294528	402964640
75	cis-urocanate	Amino Acid	Histidine Metabolism	40410	LC/MS Polar	100003425	1195	137.036	1549103	7699-35-6		HMDB34174	8.19906e+06	2144971	1773649	2906266	17015956	1.58365e+06	1.71707e+06	3401203	2854146	2376442	1175326	5696268	6365686	1723467	2406728	2831946	4021485	1452482	1667014	3097127	3.79004e+06	1235333	2821316	4513922	3.99811e+06	2.06546e+06	11200250	6.92667e+06	15235277	3328815
1304	citraconate/glutaconate	Energy	TCA Cycle	47076	LC/MS Polar	100006438	2600	129.019					4.16587e+06	9707708	3224763	3190914	3954061	4204615	2572340	3465058	7502604	4347943	3142662	5401853	4636622	5424729	4001579	3267611	3838312	1392823	2681902	3760318	1658635	2740300	6275927	7040870	3093657	6356255	10258236	11664959	14541533	4895167
1283	citrate	Energy	TCA Cycle	1564	LC/MS Neg	1124	582	191.02	311	77-92-9	C00158	HMDB00094	11944283	7327946	17459398	19276256	24214558	14359406	29026192	26660124	2820466	4538670	11058647	9900942	20426876	6109442	46576896	22992768	18877064	13315472	24593302	12739443	34661824	28283524	25774452	11783026	17730196	15716143	6757100	7328761	4202587	14062584
423	citrulline	Amino Acid	Urea cycle; Arginine and Proline Metabolism	2132	LC/MS Pos Early	391	1520	176.103	9750	372-75-8	C00327	HMDB00904	285313504	361621632	347708096	277343168	302783424	275557632	288352384	448822144	482702560	264396208	259392752	300417440	255632736	341913600	252980640	425185280	346718176	440296768	334175616	392185504	345610048	319772800	433207776	522610624	444455872	499166432	360314592	269774464	210667392	295227904
510	CoA-glutathione*	Amino Acid	Glutathione Metabolism	62804	LC/MS Neg	269	1326	535.084	11953788	6477-52-7	C00920		104635	145945	414814	397166	354094	391849	278939	213020	105043	84553	393165	194175	412232	203639	282944	287113	289197	319509	222670	217402	690054	406992	431315	402616	462275	650340	170998	190221	137763	315297
3950	CoA	Cofactors and Vitamins	Pantothenate and CoA Metabolism	46322	LC/MS Neg	270	1448	382.55	317	85-61-0;18439-24-2	C00010	HMDB01423	23715	40658	116669	162703	140988	135502	88636	64978	20740	24579	96498	56449	143239	69696	119945	88154	104677	98152	67403	50609	256536	155705	102048	115066	151691	226628	30191	47619	47039	145412
2980	corticosterone	Lipid	Corticosteroids	5983	LC/MS Neg	272	5040	345.207	5753	50-22-6	C02140	HMDB01547	352736	428175	653450	472767	370693	600737	313912	428704	258252	591197	759186	446424	494635	559477	505383	543615	390480	607685	653610	605352	642287	313345	437652	970493	585733	707875	1059684	447331	1142758	831233
456	creatine	Amino Acid	Creatine Metabolism	27718	LC/MS Pos Early	1221	1947	132.077	586	57-00-1	C00300	HMDB00064	10929200128	10596796416	11083633664	10478777344	11304334336	10569794560	9771908096	10673820672	10555883520	10521031680	10385867776	11034304512	10214499328	10641973248	10652891136	11075382272	9128659968	10947256320	11089144832	10188645376	10814653440	10649383936	11759882240	11476452352	10664055808	12348697600	11861763072	13573784576	12836042752	12417843200
458	creatine phosphate	Amino Acid	Creatine Metabolism	33951	LC/MS Polar	100000112	3831	210.029	9548602	922-32-7	C02305	HMDB01511	408943	5347254	4.1732e+06	9608905	4607500	2.05116e+06	5926179	3570263	4794841	548907	2258256	1719368	2134143	5319388	2431545	384891	1793625	487896	1548720	1297110	825291	1884472	2097191	345321	4768473	3514320	1584284	584611	1446134	1983332
457	creatinine	Amino Acid	Creatine Metabolism	513	LC/MS Pos Early	275	2055	114.066	588	60-27-5	C00791	HMDB00562	595204096	761252096	752144704	642200320	789760512	613006400	526191072	806609152	632408576	707524608	718065024	726656512	565438208	659051008	698296384	731338048	443112608	598606592	785402240	595032768	678008704	651481856	879071296	761683776	653436864	1035585536	835510080	1226650240	964453760	965563456
389	cystathionine	Amino Acid	Methionine, Cysteine, SAM and Taurine Metabolism	15705	LC/MS Pos Early	310	2270	223.075	439258	535-34-2	C02291	HMDB00099	496694	659983	706729	674014	662579	562459	369166	928630	639820	551434	419816	555484	502914	522788	515635	423540	419667	512476	663111	518861	781026	361645	749573	541432	577108	640724	410783	989379	485175	806798
391	cysteine	Amino Acid	Methionine, Cysteine, SAM and Taurine Metabolism	1868	LC/MS Pos Early	800	1475	122.027	5862	52-90-4;56-89-3	C00097	HMDB00574	8082155	21430374	11823758	7063752	10525626	8891718	9135884	8567154	4725412	11406947	10335546	13012902	8.11988e+06	15899859	10858811	13064655	11876293	12969057	15135293	15507157	11757803	15106148	17639700	20175316	12129609	17126740	15455357	20292132	15516491	21987808
493	cysteine-glutathione disulfide	Amino Acid	Glutathione Metabolism	35159	LC/MS Pos Early	100001437	2465	427.095	4247235	13081-14-6		HMDB00656	8779153	21753112	9314707	7160899	7089471	7463207	6338782	9320167	10309477	9645206	8830781	11558095	4966525	9696687	9737461	7723889	7654496	5809086	7920228	11451279	5323275	7380233	7283708	11072757	8060760	6300217	11572504	10736429	8496227	8999456
496	cysteinylglycine	Amino Acid	Glutathione Metabolism	35637	LC/MS Pos Early	278	2132	179.048	439498	19246-18-5	C01419	HMDB00078	1080469	7345825	2.70684e+06	2213289	3531932	1707356	2347710	2145709	711500	2686631	3503175	3621546	3755330	5614145	3680537	5323555	4696434	6584913	5709703	3782691	5895463	6069410	7881183	8901024	4623171	9514205	4265478	7525944	6194299	10998696
397	cystine	Amino Acid	Methionine, Cysteine, SAM and Taurine Metabolism	56	LC/MS Pos Early	279	2000	241.031	67678	56-89-3	C00491	HMDB00192	274468	844708	115756	112470		61540	72618	121036	311214	413217	109375	217750		122338	114095		277773		85290	160974				105956	103742		262052	185182	109345	83178
3867	cytidine	Nucleotide	Pyrimidine Metabolism, Cytidine containing	514	LC/MS Pos Early	827	2124	244.093	6175	65-46-3	C00475	HMDB00089	230233216	150875008	160948512	127843488	167694160	146153104	123239464	139013056	184736864	211839680	166362944	177229776	122393136	184097648	157966432	126190840	166784496	164977664	165038368	203756080	107174544	143814112	186197808	170325920	138265648	208600064	237829488	180408192	224811488	207201504
1975	CDP-choline	Lipid	Phospholipid Metabolism	34418	LC/MS Polar	1220	4200	533.106	13804	33818-15-4	C00307	HMDB01413	635826	1107768	1215715	1214674	1009442	1188434	808532	776165	1000283	805168	1034298	648158	1096775	1453370	1008337	1667522	829533	870228	1559657	1356219	1200638	1379348	857267	1500207	1054811	1693708	730772	1755431	956669	1360931
3863	CMP	Nucleotide	Pyrimidine Metabolism, Cytidine containing	2372	LC/MS Pos Early	282	835	324.059	6131	63-37-6	C00055	HMDB00095	7032712	5875502	5179620	4272107	6.97736e+06	6082489	5078821	6707309	5230332	5223301	5708067	5110837	5696484	5166130	6236435	6916561	4755706	7244119	6529928	6397447	8447141	6314195	6.68354e+06	8834881	5462399	6913545	6.21147e+06	8885864	5323494	5309902
1239	cytidine 5'-monophospho-N-acetylneuraminic acid	Carbohydrate	Nucleotide Sugar	36831	LC/MS Polar	1223	3900	613.14	448209	3063-71-6	C00128	HMDB01176	321722	551625	513704	303369	380277	467472	286424	497517	419236	440978	448519	286465	282921	261455	290705	249725	383215	249266	341248	469913	376726	324347	383901	350030	430836	470215	440706	693986	305907	425006
3862	cytidine diphosphate	Nucleotide	Pyrimidine Metabolism, Cytidine containing	2841	LC/MS Neg	280	580	402.011	6132	34393-59-4	C00112	HMDB01546	64456	27784	91116	149499	180823	73625	139064	169284		19849	114809		89505		114043	63355	88508	102515	97563		144003	76022	107326	58137	63346	90479				76659
3861	cytidine triphosphate	Nucleotide	Pyrimidine Metabolism, Cytidine containing	2844	LC/MS Neg	281	575	481.977	6176	36051-68-0	C00063	HMDB00082		106977	164439	432626	378790	129308	281015	274222	71137	32000	148954	81964	153763	107399	216728	35258	159438	42855	149120	61900	86286	87448	148150	34361	184566	187587				128612
1980	CDP-ethanolamine	Lipid	Phospholipid Metabolism	34410	LC/MS Polar	100001407	4210	445.053	123727	72842-05-8	C00570	HMDB01564	1234678	2148594	2148364	1.8877e+06	2315337	1677683	1572716	1633380	1.97895e+06	1531960	1848168	1298450	1679929	2197112	1.86263e+06	2281163	1213538	1371779	2279710	1834008	1913869	1.98382e+06	1576598	1967489	1648667	2443510	924236	1630372	1514930	1755896
3868	cytosine	Nucleotide	Pyrimidine Metabolism, Cytidine containing	573	LC/MS Pos Early	881	2060	112.05	597	71-30-7	C00380	HMDB00630	303765	180974	233622	269309		223914	168262	241284	179139	204384	194413	138665	211639		230582	245623	295571	255413		372017	238972	262509	474075	256048	268389	379323	499683	336848	377942	162123
4368	daidzein	Xenobiotics	Food Component/Plant	32453	LC/MS Neg	100001219	3566	253.051	5281708	486-66-8	C10208	HMDB03312	77220	75006	97837	47441	127570	83426	78184	64630	825820	205843	103803	54131	58942	124671	72370	99267	34330	96301	143732	83952	72472	138929	99649	91502	134853	141663	87740
1644	decanoylcarnitine (C10)	Lipid	Fatty Acid Metabolism (Acyl Carnitine, Medium Chain)	33941	LC/MS Pos Late	100001251	1130	316.248	10245190	1492-27-9		HMDB00651	1379392	3278583	3583941	1349547	5580592	997501	3203576	4335217	1642122	1988909	1431392	2266562	1467407	552790	1546270	1.83095e+06	418433	1383785	971397	1395480	2742915	778162	2452700	1.84514e+06	1443681	1302838	1045730	10849362	1.58627e+06	3.85526e+06
3958	dehydroascorbate	Cofactors and Vitamins	Ascorbate and Aldarate Metabolism	34302	LC/MS Neg	301	739.6	173.009	440667	490-83-5	C05422	HMDB01264	17670018	23726016	20999688	14006861	19200304	17542262	12713310	18914920	18901872	21304444	23482780	22311164	12366943	22230352	17711748	21133976	23016228	16719698	20720920	26229918	13082318	18744028	32940472	37124176	21290518	21616422	26638104	27547288	25390248	21972682
1703	deoxycarnitine	Lipid	Carnitine Metabolism	36747	LC/MS Pos Early	100001662	2052	146.118	134	6249-56-5	C01181	HMDB01161	151969504	159256208	183204480	140162720	167907856	146210224	148452976	193523328	318275488	233410864	206064592	202411232	164890288	191792608	218260976	176941472	208183920	210700848	267710944	190070960	235869152	191577424	335701888	251504160	263285280	290341920	298231680	288012256	361604256	295797760
3111	deoxycholate	Lipid	Secondary Bile Acid Metabolism	1114	LC/MS Neg	302	5294	391.285	222528	83-44-3	C04483	HMDB00626	225041	188993	126445	35928	112230	77588	85964.9	182571	359370	68993.2	44768	104314	80678.9	194415	69385	132362	99961.2	183577	133456	29406	762975	124827	243453	156753	135644	99909.3	137876	324256	524097	129142
2589	diacylglycerol (16:1/18:2 [2], 16:0/18:3 [1])*	Lipid	Diacylglycerol	54966	LC/MS Pos Late	100010940	2733	608.525					916289	191378	201659		120599	225842	198713	227690	908495	199427	134069		89343			158746	313352	550549	130340	153848			109380	115684	385923		300054	267706
1397	dihomolinoleate (20:2n6)	Lipid	Long Chain Polyunsaturated Fatty Acid (n3 and n6)	17805	LC/MS Neg	1231	5730	307.264	6439848	2091-39-6	C16525	HMDB05060	33107460	17929102	16959008	9802691	18540428	13129414	20788344	21540446	42614968	15785352	8334889	8544556	11756090	18790536	12713909	12417532	7007350	20325900	12967436	17213226	5828664	5265028	15932905	13914162	14665263	7449497	26326118	18417612	8630035	6817879
1399	dihomolinolenate (20:3n3 or 3n6)	Lipid	Long Chain Polyunsaturated Fatty Acid (n3 and n6)	35718	LC/MS Neg	100001739	5596	305.249	5280581	17046-59-2	C03242	HMDB02925	22709834	8658426	11185986	4783697	11216759	8187098	14315775	15352437	24913936	8337577	4949678	6036003	6990125	14926821	7598181	8871137	5072771	17366628	10743834	12006865	3683440	3113785	11989992	9171116	10609070	5358542	21499746	12037006	7660301	4601915
1676	dihomo-linolenoylcarnitine (C20:3n3 or 6)*	Lipid	Fatty Acid Metabolism (Acyl Carnitine, Polyunsaturated)	57521	LC/MS Pos Late	100015840	1392	450.358					1572074	4520895	3216540	648763	2836392	971746	1713533	2.89293e+06	1604110	2079339	1.37227e+06	1906930	1.82542e+06	1.16022e+06	1.32402e+06	1218506	663530	1.66121e+06	1.76687e+06	1327102	1.99894e+06	907775	1.60001e+06	1773031	934416	1.57945e+06	1.39647e+06	27425370	1.7173e+06	1.60347e+06
1674	dihomo-linoleoylcarnitine (C20:2)*	Lipid	Fatty Acid Metabolism (Acyl Carnitine, Polyunsaturated)	57520	LC/MS Pos Late	100015839	1436	452.373					17693252	44909360	18716944	2053192	17999996	2862275	12097178	11374931	9837715	16307869	4.09061e+06	8887704	14314768	1108499	5220137	5415053	959945	6174077	4437681	7.64357e+06	8024018	851189	2723473	6515828	4275614	2328314	3895941	48208340	1921789	10918933
3823	dihydroorotate	Nucleotide	Pyrimidine Metabolism, Orotate containing	601	LC/MS Polar	923	1910	157.025	648	155-54-4	C00337	HMDB03349	329001	211428	315283	194760	317701	291352	195979	428053	648673	252422	240479	273181	199003	311164	177610	294546	178483	300416	236480	290902	215434	178420	430554	419174	202341	364113	502634	344034	291292	197911
1082	dihydroxyacetone phosphate (DHAP)	Carbohydrate	Glycolysis, Gluconeogenesis, and Pyruvate Metabolism	15522	LC/MS Pos Early	309	539	171.005	668	102783-56-2	C00111	HMDB01473	7.06004e+06	7962562	9243294	9876824	9425208	11645752	11094973	6323984	6376452	6355033	5914566	7.24083e+06	8763471	5350924	6764736	6.67317e+06	5164840	7.24285e+06	7578535	6162993	7154657	7022264	6567582	4207858	5549242	5577296	4431135	3556147	3050708	6368605
5280	dimethyl sulfone	Xenobiotics	Chemical	43424	LC/MS Pos Early	100004284	832	95.0161	6213	67-71-0	C11142	HMDB04983	171887		226472				98136	248726		233654			224568	251978	211707	268576			203240	355354	217464		1597010	315123	229444		273753		133692	253959
429	dimethylarginine (ADMA + SDMA)	Amino Acid	Urea cycle; Arginine and Proline Metabolism	36808	LC/MS Pos Early	100001810	2850	203.15	123831	102783-24-4	C03626	HMDB01539	19544038	11953064	16141605	9719872	14415461	15243381	12328474	15713279	17796860	16528764	12304470	15509972	9685410	13533983	11476477	13446229	13383188	15792475	13036098	15235550	13222112	10063781	15360956	20328786	13909767	14426152	21926364	22035868	14475537	15470376
5	dimethylglycine	Amino Acid	Glycine, Serine and Threonine Metabolism	5086	LC/MS Pos Early	806	1104	104.071	673	1118-68-9	C01026	HMDB00092	8.0297e+06	6411001	7670176	5105876	7206454	8631146	5173045	7294030	6583357	6742565	5910443	5817383	6098663	6256834	5475422	5467147	6863365	7.44871e+06	6849659	5568562	10841643	6473948	8665526	12187403	8118331	12957726	10516353	12804247	11986406	8301004
1481	dimethylmalonic acid	Lipid	Fatty Acid, Dicarboxylate	42978	LC/MS Polar	100004251	2702	131.035	11686	595-46-0		HMDB02001	251951		171282	207185	175661	221935	198115	239575	182679	452083	282053	340174	103147	277003	326796	277382	143344	216172	332071	231102	235880	208049	254101	248033	78809	179675	260806	245230	427827	245140
1404	docosadienoate (22:2n6)	Lipid	Long Chain Polyunsaturated Fatty Acid (n3 and n6)	32415	LC/MS Neg	100001182	6034	335.296	5282807	7370-49-2	C16533	HMDB61714	1.93052e+06	1068653	999203	573012	1094432	820569	1181969	1525699	2347143	924598	586195	575748	777031	1096403	806176	790195	411225	1142235	899902	996598	449811	327799	1106127	1082783	1061542	494087	1562808	1349286	662820	454729
1678	docosadienoylcarnitine (C22:2)*	Lipid	Fatty Acid Metabolism (Acyl Carnitine, Polyunsaturated)	57526	LC/MS Pos Late	100015848	1493	480.405					1526769	3876516	1649676	250971	769527	396320	847224	708712	799944	1.42391e+06	356212	485385	1948027	92327	439020	560785		640393	330611	791334	712163	93487	158397	715760	348838	136625	490807	3300624		1179076
1390	docosahexaenoate (DHA; 22:6n3)	Lipid	Long Chain Polyunsaturated Fatty Acid (n3 and n6)	44675	LC/MS Neg	100000665	5525	327.233	445580	6217-54-5	C06429	HMDB02183	150229056	64312096	85282616	38220564	74163024	54681888	114197792	139485008	190544528	40790168	25776194	31729136	40733584	107355488	39955432	65578788	21417890	97761752	56815592	61823552	27476208	12695656	57609184	56293564	76599032	35565940	176385456	142742256	61747772	34478948
1909	docosahexaenoyl ethanolamide	Lipid	Endocannabinoid	43768	LC/MS Neg	100004612	6222	370.275	5283451	162758-94-3			207700	158839	291689	89926	234623	177138	162179	214958	335907	254480	126352	73852	92679	293886	140782	228929	70189	218131	135110	168282	76806	76289	166781	149917	132911	48747	314351	351357	285020	169008
1683	docosahexaenoylcarnitine (C22:6)*	Lipid	Fatty Acid Metabolism (Acyl Carnitine, Polyunsaturated)	57523	LC/MS Pos Late	100015845	1349	472.342					968163	2014893	1.69824e+06	1314831	1834705	1196867	1474792	2792699	1447676	1212316	1370518	1738430	666907	2254423	1455960	2048681	1100123	1087211	2305212	1676569	798106	999666	3021147	2269080	1446937	1.69028e+06	2019773	14258083	4250288	2579061
1389	docosapentaenoate (DPA; 22:5n3)	Lipid	Long Chain Polyunsaturated Fatty Acid (n3 and n6)	32504	LC/MS Neg	100001181	5571	329.249	6441454	2234-74-4	C16513	HMDB06528	26338480	25634024	20476682	8824025	18786792	14838604	31589232	39436940	31942664	12416458	9130468	14192987	14158818	24379576	10350059	20636494	6968693	27517680	13589530	20465702	6669765	3700059	17336408	16016507	23456632	10616397	50660536	35951188	11079384	10854430
1403	docosapentaenoate (n6 DPA; 22:5n6)	Lipid	Long Chain Polyunsaturated Fatty Acid (n3 and n6)	37478	LC/MS Neg	100001580	5624.5	329.249	6441454	25182-74-5	C16513	HMDB01976	8820646	3902953	5126667	3079844	5061948	3925057	9909122	9039325	12588798	2908320	2249612	2181858	3899670	7916427	3038064	4271700	2171849	6360011	4383974	5049433	1.95176e+06	1649059	5003577	4536732	6346810	1.82986e+06	9513430	8755928	3588297	2009261
1681	docosapentaenoylcarnitine (C22:5n3)*	Lipid	Fatty Acid Metabolism (Acyl Carnitine, Polyunsaturated)	57529	LC/MS Pos Late	100015851	1387	474.358					386114	2.69444e+06	1.22518e+06	304898	660184	393782	1.62397e+06	1.97186e+06	433938	542634	635543	1.28809e+06	481574	551647	465180	610019	330866	859197	950346	529010	786556	294638	838266	748299	469279	515077	644838	29174274	884862	495907
1682	docosapentaenoylcarnitine (C22:5n6)*	Lipid	Fatty Acid Metabolism (Acyl Carnitine, Polyunsaturated)	57530	LC/MS Pos Late	100015852	1417	474.358					106032	237338	154649	41499	121573	18943.2	185765	179252	106209	97995.2	105277	80326.5	85024.7	105751	85038	122444	48444.6	70546.1	121362	74781.2	50999.4	137397	189135	162808	93568.4	86928.7	108922	2.72927e+06	378500	207371
1679	docosatrienoylcarnitine (C22:3)*	Lipid	Fatty Acid Metabolism (Acyl Carnitine, Polyunsaturated)	57527	LC/MS Pos Late	100015849	1460	478.389					390014	1.54328e+06	837836		298092	75298	554847	419323	427078	463781	131870	250668	603827		116659	176362		363297	88713	200001	413767		63862	261115				5027819		370418
1513	dodecadienoate (12:2)*	Lipid	Fatty Acid, Dicarboxylate	62276	LC/MS Neg	100020478	5146	195.139					315923	169418	206609	163623	283979	218585	264071	390195	284457	241854	157472	248715	220484	189562	197494	186055	195217	219137	210830	237963	220007	180531	232925	296717	252111	323979	257455	275020	239748	264235
1387	eicosapentaenoate (EPA; 20:5n3)	Lipid	Long Chain Polyunsaturated Fatty Acid (n3 and n6)	18467	LC/MS Neg	2050	5450	301.217	446284	10-2005-9;10417-94-4	C06428	HMDB01999	22831978	13336433	14702541	7214992	15110427	8706725	15261596	22468452	24451264	10447675	6170091	11143113	8082694	10291628	7424591	8.22544e+06	4025899	11092254	6759419	9990866	4032757	2910152	9072684	7233054	10364754	8272241	20250120	7046517	2.75785e+06	2278637
1370	eicosenoate (20:1n9 or 1n11)	Lipid	Long Chain Monounsaturated Fatty Acid	33587	LC/MS Neg	100001335	5950	309.28	5282768		C16526	HMDB02231	67092088	29800280	27946768	16612480	33774620	27370396	37130972	56535832	74533424	33867532	19555900	24388192	25154582	37621728	23205490	25074248	14500941	37492308	26469064	32508902	15325234	10213044	32908436	35274384	35885960	17835242	47365820	29619612	22333428	9551827
1668	eicosenoylcarnitine (C20:1)*	Lipid	Fatty Acid Metabolism (Acyl Carnitine, Monounsaturated)	57519	LC/MS Pos Late	100015838	1484	454.389					24618628	46294144	21453146	3214671	22557300	5.19829e+06	17742536	15590049	13922726	22032780	6389242	11979019	17684652	2125965	7.18187e+06	7.94198e+06	2100989	9240595	7030312	9766277	15825111	1503296	5127902	10281553	7431139	3682007	5428237	62757520	4295555	18290610
4385	equol glucuronide	Xenobiotics	Food Component/Plant	41948	LC/MS Neg	100003895	3215	417.119					227886	366418	399850	144077	375558	311984	185436	233875	281289	340358	155421	330946	199275	392963	193748	374217	200618	272917	309211	232971	390998	258468	365692	230121	186017	218389	113435	29503	253541	30365
4386	equol sulfate	Xenobiotics	Food Component/Plant	40478	LC/MS Neg	100003429	3630	321.044					585503	371102	542819	92941	839658	306162	327394	389451	32157	454500	154251	207885	83089	547555	118404	694005	509248	549342	836497	771662	168595	626349	284542	936807	269139	126471	453817	117374	295266	106910
4387	ergothioneine	Xenobiotics	Food Component/Plant	37459	LC/MS Pos Early	100002154	850	230.096	3032311	58511-63-0	C05570	HMDB03045	61811692	112127896	104004768	96276224	129581144	69130896	107216272	129615400	138234384	183425680	162695344	130614352	105667616	109297432	121710600	121598568	69288488	104372368	125251248	103588976	105051008	121855320	135831072	137234192	94981832	199146032	149363328	121499488	169259456	125601320
1374	erucate (22:1n9)	Lipid	Long Chain Monounsaturated Fatty Acid	1552	LC/MS Neg	1087	6355.6	337.311	5281116	112-86-7	C08316	HMDB02068	10775673	5690976	5109370	3152582	5383362	5118083	5315820	9945011	9339096	4453470	3576858	3690506	3960136	5002899	3.35269e+06	3716030	1923521	5582513	4498670	3738006	3031557	1462924	4448504	6501629	6610200	2810592	5.81476e+06	2808048	2880773	925910
1669	erucoylcarnitine (C22:1)*	Lipid	Fatty Acid Metabolism (Acyl Carnitine, Monounsaturated)	57525	LC/MS Pos Late	100015841	1535	482.42					2.97949e+06	3388840	1630793	623101	1541845	1320301	1506451	1.62894e+06	1534163	1742704	760055	1160316	1456423	529433	831211	1071091	438731	997127	1060378	967168	1.70423e+06	328040	1114523	2.00594e+06	1459282	891816	842469	3862640	1224931	1297896
1275	erythronate*	Carbohydrate	Aminosugar Metabolism	42420	LC/MS Polar	100001320	2186	135.03	2781043	88759-55-1		HMDB00613	31510098	34651056	30586912	21252264	29272368	27388396	24669066	32283396	23328916	33662552	27706754	37648472	26906988	41412176	43056384	36777540	28862980	30172548	36876940	43833784	31453352	37442516	58231468	61847672	28638330	47611840	59736936	61336964	49621868	34224640
1109	erythrose 4-phosphate	Carbohydrate	Pentose Phosphate Pathway	15830	LC/MS Neg	100000250	605	199.001	122357	103302-15-4	C00279	HMDB01321	22315288	20338408	32153060	25052932	22334234	26793532	20706400	21767684	33349460	24377332	25587144	25015560	18262196	23047194	15094441	17897392	16794876	12169726	18956806	21394968	12160669	17772620	19488306	12731608	18361850	23175420	24086028	20173704	18815674	13584734
347	ethylmalonate	Amino Acid	Leucine, Isoleucine and Valine Metabolism	15765	LC/MS Polar	2054	2785	131.035	11756	601-75-2		HMDB00622	2952580	2834177	3.52587e+06	4046693	2046507	3.50683e+06	4006147	2.90244e+06	1337630	2334204	2897736	4387096	2403928	1826884	4342208	2184470	2465190	2910621	4016579	2.84007e+06	2298969	2466711	1848264	3472551	1160614	1544563	3771330	5304598	2.01547e+06	2248174
3941	FAD	Cofactors and Vitamins	Riboflavin Metabolism	2134	LC/MS Neg	327	2425	784.15	643975	146-14-5;84366-81-4	C00016	HMDB01248	3.59533e+06	2893566	3767425	2620656	4.01498e+06	3295195	3071215	4110770	3.86489e+06	3093029	3.33592e+06	2865271	2974217	3065869	2335253	3.65001e+06	2541788	3029327	3619815	2766994	2855111	2417122	3110032	4054753	3236325	3935967	3326153	4232218	2649833	2978415
3942	FMN	Cofactors and Vitamins	Riboflavin Metabolism	15797	LC/MS Neg	100000251	2390	455.097	710	130-40-5	C00061	HMDB01520	429131	286027	328583	229155	299772	323092	225423	255357	388145	430875	333809	433801	289967	357466	267095	274308	342433	241812	320137	345400	200534	291185	366250	287185	272159	390635	449118	394533	337267	271336
1193	fructose	Carbohydrate	Fructose, Mannose and Galactose Metabolism	48195	LC/MS Polar	878	2065	225.062	5984	57-48-7	C00095	HMDB00660	9731114	7287676	8858469	8517339	8219449	7810175	5450574	5868050	6983503	13043939	8019849	12108066	7034308	6566116	11087217	10743133	12071085	6361511	14177547	14440275	10718283	9133791	14635566	11688490	8003252	9117221	15224421	11379709	11070521	4943858
1079	fructose 1,6-bisphosphate	Carbohydrate	Glycolysis, Gluconeogenesis, and Pyruvate Metabolism	15926	LC/MS Neg	1253	553.1	338.989	172313	38099-82-0;103213-44-1	C05378	HMDB01058	35021092	23091046	55478548	49529052	55336688	61387252	55138060	47730440	36978140	22393576	30475540	32716448	26700376	17553472	28320108	29471116	14685436	30087976	37198560	23684448	28974464	19368008	31629712	18086864	26731774	34209680	19977792	19549972	13255343	27219168
113	fructosyllysine	Amino Acid	Lysine Metabolism	46227	LC/MS Pos Early	100005373	2784	309.166	123708	21291-40-7			2595458	4792087	3334132	1880940	2.96641e+06	2421026	2244421	4312043	2225754	4.08445e+06	3773098	3.32794e+06	1704275	2061786	2653392	3.00817e+06	2369746	2432524	4932210	3.03781e+06	2715102	2387206	3852439	3992552	2887039	5208452	4523558	3.54936e+06	2.07526e+06	1.52049e+06
1293	fumarate	Energy	TCA Cycle	1643	LC/MS Polar	330	3084	115.004	444972	100-17-8	C00122	HMDB00134	135399888	142068224	158360640	94991920	155628560	120988192	86804432	138344832	106034160	190661024	119231640	120103840	144288880	181397072	134542816	136876032	109165048	91001664	112769848	192627024	130626600	188975376	128876064	154487536	98906016	170823728	158578656	164629040	184691888	142365648
1209	galactitol (dulcitol)	Carbohydrate	Fructose, Mannose and Galactose Metabolism	1117	LC/MS Polar	1003	2360	181.072	11850	608-66-2	C01697	HMDB00107	1.89348e+06	2.61285e+06	1.95568e+06	1.55047e+06	2.68723e+06	1880061	1.40071e+06	1652485	25326440	2.3888e+06	2268665	2633741	1.95728e+06	3.92382e+06	4.20252e+06	3.50075e+06	2.54061e+06	2165772	6955918	5196554	2.92591e+06	4.05723e+06	4.1349e+06	3.63231e+06	2186002	4.03502e+06	3.99243e+06	3.24676e+06	5142510	3692161
1219	galactonate	Carbohydrate	Fructose, Mannose and Galactose Metabolism	27719	LC/MS Polar	100001026	3085	195.051	128869	299-28-5	C00880	HMDB00565	3.84204e+06	2112616	2231174	2781167	3654673	2156282	2081742	3427356	3670492	3270013	2221641	3045512	2473180	4226333	1705165	3975039	4048158	3178831	4481305	6838170	2687554	4.1865e+06	3033358	5297268	2591115	5192377	7.01591e+06	4562830	3305839	1132021
1210	galactose 1-phosphate	Carbohydrate	Fructose, Mannose and Galactose Metabolism	15706	LC/MS Polar	100000300	4552	259.022	123912	19046-60-7	C00446	HMDB00645	2154453	1409005	2036948	2156274	2109351	1619686	1564866	1804662	6625376	1937605	2184920	2.06187e+06	1581908	2012862	1891932	1820312	1356547	2020957	1754757	2242978	2136154	1804730	2255290	2719116	1940934	2527638	1903234	2967005	2291608	1830259
556	gamma-glutamyl-alpha-lysine	Peptide	Gamma-glutamyl Amino Acid	55015	LC/MS Pos Early	100010901	2784	276.155	65254				103668	311664	257350	34963	122828	224870	131479	301212	79542.4	180201	221917	208938	100955	191662	112511	188622	247854	139722	258492	280143	217970	159850	365247	345633	223941	304481	283713	503173	327919	434446
557	gamma-glutamyl-epsilon-lysine	Peptide	Gamma-glutamyl Amino Acid	33934	LC/MS Pos Early	100001262	2725	276.155	7015685	17105-15-6		HMDB03869	654422	586229	420210	255210	498273	550857	291599	468072	462083	701812	554347	761289	521144	1.25897e+06	936910	760950	1.03336e+06	682418	761228	1.03003e+06	781250	808540	1318589	1.23229e+06	605923	1652693	1.12768e+06	2107714	1.58796e+06	2169607
550	gamma-glutamylglutamate	Peptide	Gamma-glutamyl Amino Acid	36738	LC/MS Pos Early	331	1775	277.103	92865	1116-22-9	C05282	HMDB11737	2.36416e+06	9544235	2.79393e+06	2476812	1856170	1.97984e+06	2062780	2339843	2.34359e+06	3576078	2.38549e+06	3586755	935314	2.01218e+06	1.76093e+06	1.13765e+06	2588754	1212756	1327050	3.52543e+06	2037418	1.54771e+06	2.68677e+06	2143440	2305069	2.17982e+06	2705058	1589709	2674704	2355026
551	gamma-glutamylglutamine	Peptide	Gamma-glutamyl Amino Acid	2730	LC/MS Pos Early	1140	1430	276.119	150914	10148-81-9	C05283	HMDB11738	5837816	32959550	5728312	6874712	7167291	4792664	12176520	14416294	4504650	7248096	5518510	13987698	2776935	4398507	6753155	4549129	7.74871e+06	7839761	8988182	10204194	11741259	4.12302e+06	9718925	6955464	8486344	7637680	5591397	9192532	9518566	11088646
555	gamma-glutamylleucine	Peptide	Gamma-glutamyl Amino Acid	18369	LC/MS Pos Early	1268	2991	261.144	151023	2566-39-4		HMDB11171	341194	695906	597787	247551	645110	406131	385459	600341	407398	498820	476989	461496	365326	538961	472387	512769	503098	546625	595457	754144	579649	737741	1082713	1019434	550733	900418	811939	1044936	909812	875380
560	gamma-glutamylthreonine	Peptide	Gamma-glutamyl Amino Acid	33364	LC/MS Pos Early	100001314	1750	249.108	76078708	5652-48-2		HMDB29159	779255	653708	970440	711911	924079	297578	703498	933658		978231	782437	659869	767105	1033173	1139403	886404	1097916	1052584	987959	1.02298e+06	904440	1312703	1460910	2311179	629997	1802400	983997	2.0968e+06	1614592	1851693
563	gamma-glutamylvaline	Peptide	Gamma-glutamyl Amino Acid	43829	LC/MS Pos Early	100001126	2700	247.129	7015683	2746-34-1		HMDB11172	97165	225897	165172		255493	140170	142083	221832		196021	92225	195457	199181	191304		224928	212306	207078	288527	351743		195706	452152	324351	152367	352841	241746	473212	522096	542115
3987	gamma-tocopherol/beta-tocopherol	Cofactors and Vitamins	Tocopherol Metabolism	52473	LC/MS Pos Late	100008998	2384	416.364					1115913	591743	528023	443126	1178158	655039	1054378	1070012	830561	802072	693125	563655	528017	798019	548894	758241	1276565	949300	1359031	999217	867974	615456	819030	1.86404e+06	1062783	1940420	1310831	915318	862370	653629
4303	gluconate	Xenobiotics	Food Component/Plant	587	LC/MS Polar	338	2922	195.051	10690	527-07-1	C00257	HMDB00625	16142620	18793136	20079720	10453540	12886575	8523951	9270544	16535588	10919254	22305296	5863926	19144374	9407214	10172874	21996394	12720620	14460179	7.22951e+06	11514744	25290614	9769064	21959148	24192556	13958437	14597153	17738332	28077536	15081311	13660432	11009988
1247	glucosamine-6-phosphate	Carbohydrate	Aminosugar Metabolism	580	LC/MS Polar	290	4521.5	258.038	439217	3616-42-0	C00352	HMDB01254	112754040	36804916	97709240	99921552	123981184	108010952	60087236	114995440	117291168	100316336	140430272	110956568	101528416	48265444	123798112	109588936	61412596	137513216	119630728	90831056	161036480	84641256	132879160	155502288	107755304	152169920	107505800	198924560	143179376	101651448
1073	glucose	Carbohydrate	Glycolysis, Gluconeogenesis, and Pyruvate Metabolism	48152	LC/MS Polar	572	2342	225.062	5793	50-99-7	C00031	HMDB00122	245947216	195472928	259189296	150051584	211671712	195352496	192309664	196966256	160609104	284413376	225375696	217993392	190705088	241250160	202891488	281484032	228896752	193763472	317649216	371919616	164564112	291075072	196305968	273006880	153422048	187392656	305284416	226749024	195217168	175036672
1074	glucose 6-phosphate	Carbohydrate	Glycolysis, Gluconeogenesis, and Pyruvate Metabolism	31260	LC/MS Polar	291	4537	259.022	5958	103192-55-8	C00668	HMDB01401	162762576	38811304	115840328	136207200	143058816	122110384	76442408	126429048	145411264	138536288	164508816	142513200	122846480	58990508	144850896	139293664	99221200	180405824	134447888	117193120	203741440	107057216	141738608	178184896	152818544	168105664	127679440	213937968	170934752	110299264
1251	glucuronate	Carbohydrate	Aminosugar Metabolism	15443	LC/MS Polar	100000257	3233.3	193.035	444791	207300-70-7	C00191	HMDB00127	1860917	2420776	1550911	1.01015e+06	1225566	1451163	904345	1603789	1727266	2594535	1779988	2784210	1231351	2.07177e+06	1998608	1469383	3495059	1428602	1898110	3411839	1279046	2054171	3281912	2644239	1596684	2545374	4658355	3696255	2697876	2784125
42	glutamate	Amino Acid	Glutamate Metabolism	57	LC/MS Pos Early	561	1500	148.06	611	56-86-0	C00025	HMDB00148	4367311872	4716768256	4992567808	4150485248	5264142848	4443256320	3091390720	4555815936	5498610176	4393734656	4893297664	4993199616	4233294336	4778568704	4336505856	4136123392	4479285760	4685416960	4551552000	5135150080	4664488960	5073073152	6218669056	6550639616	4347247616	6168477184	5922810880	3727161856	5771689984	4671521792
51	glutamate, gamma-methyl ester	Amino Acid	Glutamate Metabolism	33487	LC/MS Pos Early	100001103	2170	162.076	68662	1499-55-4;1499-55-4		HMDB61715	490046112	779383552	864460160	548837824	719233408	485021440	417512032	561464064	658242176	753932672	635139456	832981568	549915264	693131200	590591360	637843200	491220160	752409728	659783360	696195968	720727616	715218240	904273344	936588032	677293824	947078912	798787200	941623360	787583872	785346240
43	glutamine	Amino Acid	Glutamate Metabolism	53	LC/MS Pos Early	563	1291	147.076	5961	56-85-9	C00064	HMDB00641	5741308416	5221840384	5299736064	5172272640	6152996352	5532437504	4431754752	6080463360	7935675392	4850700800	4848944128	5757610496	4735041024	4687036928	3999968512	6559063040	4321449472	5137940480	5507536384	4905876992	5959212032	4075385600	6235849216	7646586880	6779718144	6045315072	6235622400	10936688640	8515079168	9260170240
1483	glutarate (C5-DC)	Lipid	Fatty Acid, Dicarboxylate	396	LC/MS Polar	339	2900	131.035	743	110-94-1	C00489	HMDB00661	921447	688216	914969	482094	694711	675656	528573	1241076	787980	893787	794677	841969	728277	1.01777e+06	802922	784831	482130	679385	669829	790495	579879	701681	758811	811605	462024	734024	1120551	2.00318e+06	978552	524760
490	glutathione, oxidized (GSSG)	Amino Acid	Glutathione Metabolism	27727	LC/MS Pos Early	448	2667	613.159	65359	103239-24-3	C00127	HMDB03337	63957564	73165256	95849736	68491080	91163032	70057448	59990480	89839048	102960208	71855952	92080872	100567816	78310312	103425472	86650976	104256216	80290336	81488256	104212368	96502968	82704800	96870072	159244272	124448832	83421504	147634720	138901696	109599192	106620072	106382520
489	glutathione, reduced (GSH)	Amino Acid	Glutathione Metabolism	2127	LC/MS Pos Early	496	2000	308.091	124886	70-18-8	C00051	HMDB00125	60046656	113899120	97292104	81400904	159919904	65897968	74612248	95692472	49545240	93235728	130310216	100604304	142327936	198738880	134506832	211251392	193245680	236530640	217551424	170946128	226650528	260547952	284469696	345542752	198966992	401897824	149398000	216740656	230215920	379437792
1093	glycerate	Carbohydrate	Glycolysis, Gluconeogenesis, and Pyruvate Metabolism	1572	LC/MS Polar	1052	2070.4	105.019	752	600-19-1	C00258	HMDB00139	148113264	230049344	187279280	194975920	150670560	141786544	130064576	167953536	208832480	180599072	144724496	190633776	128050392	153979696	216992800	160381472	165851312	126011832	168871488	203732320	115425696	150566528	167863328	173158288	204788320	136994416	260494704	133678336	148784656	162007952
2542	glycerol	Lipid	Glycerolipid Metabolism	15122	LC/MS Neg	1254	758	91.0401	753	56-81-5	C00116	HMDB00131	4239387	3160405	2760117	2198524	2626291	2128266	2071624	2376659	3109007	3394668	1753320	2.41132e+06	1946979	2140616	1894251	1529376	1555970	1491376	1686016	2673066	1583217	1420442	2096331	2571771	2005823	2352229	3687298	3512384	2578011	2445216
2543	glycerol 3-phosphate	Lipid	Glycerolipid Metabolism	43847	LC/MS Pos Early	100000258	580	173.021	754	29849-82-9	C00093	HMDB00126	118420208	253273488	248644032	258299376	242093040	174804624	205032944	241960832	223262400	170286880	185690336	179421856	188869056	218941328	198407392	130380096	158690448	182811168	172532944	192211136	183787984	168348720	205831984	227937408	196946096	269130912	196643984	226480384	192880928	277628960
1981	glycerophosphoethanolamine	Lipid	Phospholipid Metabolism	37455	LC/MS Pos Early	100001620	659	216.063	123874	33049-08-0	C01233	HMDB00114	24043200	23703724	25895580	25264072	25371770	22492570	25645864	20547486	28761492	25534554	23060632	22446746	17594152	25229932	26455438	19123232	24362580	22778012	23464880	30127648	29337008	21796162	34479088	27754376	25705026	28257630	27724346	38663424	31592704	33363828
2548	glycerophosphoglycerol	Lipid	Glycerolipid Metabolism	48857	LC/MS Pos Early	100001619	520	247.058	439964		C03274		7477212	9097555	8196866	8998316	7845706	7222193	7063306	6903587	9094016	7750136	10233484	8844915	7272505	16730239	7923835	9450042	9539032	8928850	10889194	11901919	7725231	8638055	12780038	16711648	8942315	19750114	13253880	19094474	16453232	14575088
1983	glycerophosphoinositol*	Lipid	Phospholipid Metabolism	52307	LC/MS Pos Early	100001621	516	335.074	167572	16824-65-0			537172	770511	727308	501279	771152	680808	333243	427879	723478	944082	414881	564124	514399	1448105	463389	536500	715922	575772	619490	956292	414712	953725	625229	924766	515717	1250440	1046726	1.61222e+06	1195415	1088172
1977	glycerophosphorylcholine (GPC)	Lipid	Phospholipid Metabolism	15990	LC/MS Pos Early	100000269	672	258.11	71920	28319-77-9	C00670	HMDB00086	169436272	164044624	184427600	145117776	157034064	143924704	132030424	117954984	167438608	186253744	210030544	173105840	167129904	219413984	203379232	187078912	185295088	173998112	204645984	253867536	173697184	213592288	252037216	296865120	193146096	272742016	268324320	468714624	295263904	311527776
1982	glycerophosphoserine*	Lipid	Phospholipid Metabolism	57404	LC/MS Pos Early	100015666	577	260.053	3081457				290729		445338	236098	211855	156774	298841	267444		294306	381581	395345		309021	450187	172712	308424	324366	520423	412710	429908		341890	577562		418156	474649		438054	444735
1	glycine	Amino Acid	Glycine, Serine and Threonine Metabolism	58	LC/MS Pos Early	340	1375	76.0393	750	56-40-6	C00037	HMDB00123	72440624	101942240	82096216	56123192	72003104	66472152	53905160	70941016	74853872	95547616	67907256	90097944	62335776	81124952	71794264	69697096	76805024	85268760	87200792	89849312	77261984	72313856	111659440	113552848	72172896	86072480	112279928	161759760	105442592	98434856
3087	glycocholate	Lipid	Primary Bile Acid Metabolism	18476	LC/MS Neg	342	5163	464.302	10140	475-31-0;863-57-0	C01921	HMDB00138			238140		133327	51398			851284	308395				99759			69071	165508			255206	70485	248498	80629	51162	73372	75186	1492914	178294	165274
2744	glycosyl-N-palmitoyl-sphingosine (d18:1/16:0)	Lipid	Hexosylceramides (HCER)	53013	LC/MS Pos Late	100009272	2623	700.572					307948	288286	265260	204256	156631	191285	138250	99416	161597	279472	387302	210072	144144	477557	253720	326159	303277	540077	380149	424891	376656	258254	426578	420560	230510	396122	431733	480887	344832	606324
729	glycylleucine	Peptide	Dipeptide	34398	LC/MS Pos Early	100001258	3059	189.123	92843	869-19-2	C02155	HMDB00759	727104	1171911	923161	463077	777710	830867	647375	794384	1014532	757863	796864	623677	711189	760020	636862	983363	486607	1089688	998256	530729	659496	657979	755600	1150794	523595	692295	1152748	1336843	859129	1091659
739	glycylvaline	Peptide	Dipeptide	18357	LC/MS Pos Early	100000487	2734	175.108	97417	1963-21-9		HMDB28854	690488	813576	798145	559260	717954	824054	448468	656521	871788	679961	891039	644026	743414	785546	682232	881288	583891	1.03063e+06	920113	676208	677775	733044	756021	1096412	548866	780182	1171537	1094144	863939	933054
4087	guaiacol sulfate	Xenobiotics	Benzoate Metabolism	46111	LC/MS Neg	100004208	2344	203.002	22473			HMDB60013	77915	86615	139163	76698	104140	136650	92910	73071	660017	138209	143462	106539	65685	118728	73078	100573	139912	80379	139405	128670	102728	161127	118665	123085	82787	175646	124346		23183
455	guanidinoacetate	Amino Acid	Creatine Metabolism	43802	LC/MS Pos Early	344	1937	118.061	763	352-97-6	C00581	HMDB00128	9073858	13531095	9836120	6158864	10136683	7406839	6056493	11937564	9003332	7642610	7686851	10427466	6796801	10540961	10484125	9398231	12962233	11577839	14131239	14324618	11730646	10029180	19213212	18861258	12720660	15511026	11160413	10075011	5638880	5953238
3803	guanine	Nucleotide	Purine Metabolism, Guanine containing	32352	LC/MS Pos Early	172	2032	152.057	764	73-40-5	C00242	HMDB00132	2302057	1031553	1165093	1073061	1298843	1799383	1409115	1654796	1.53924e+06	1432957	1409985	1549732	1.71561e+06	1647705	1330326	1.89088e+06	1450051	1681797	1313371	1789044	1513384	1711325	1357089	1915935	1518973	1692874	1516615	2253090	1587615	1.03075e+06
3802	guanosine	Nucleotide	Purine Metabolism, Guanine containing	1573	LC/MS Neg	1099	1662	282.084	6802	118-00-3	C00387	HMDB00133	18604422	15185426	20265856	17742694	19296364	20861400	16979742	23327014	24385020	14792353	17392612	15613066	19443030	17504130	18541456	23847372	13616041	19011766	22012382	13617377	18295020	17452636	22852384	27355600	18036216	27536668	18345400	36947804	22508364	21962670
3797	5'- GMP	Nucleotide	Purine Metabolism, Guanine containing	2849	LC/MS Neg	347	653.2	362.051	6804	5550-12-09	C00144	HMDB01397	375578	396728	277318	283364	594157	340902	341798	533171	367083	314362	266905	372325	300645	568436	536435	783352	348924	429097	1063255	528346	163368	458308	593457	581125	224699	395879	360093	298809	385744	497097
3963	gulonate*	Cofactors and Vitamins	Ascorbate and Aldarate Metabolism	46957	LC/MS Polar	100001586	2750	195.051	152304	20246-53-1	C00257	HMDB03290	7736344	14591337	12774909	6413429	11344489	8755966	5051030	15284302	6092084	10998659	16102172	10663864	10261236	10697654	10041035	9710161	8458234	12097852	10720424	9357541	15239609	7.67943e+06	20015768	19933576	14283197	18278372	24185144	45178064	22348714	15314566
4009	heme	Cofactors and Vitamins	Hemoglobin and Porphyrin Metabolism	41754	LC/MS Neg	100001386	5325	632.172	26945	14875-96-8	C00032	HMDB03178	1596943	2127680	2949682	1175178	1.87779e+06	1.53707e+06	2307616	2079503	1199218	845468	869005	1017768	1490047	1721467	1361811	1772694	927121	1308652	2296018	1155236	1096515	897900	919977	684355	1229892	623876	784492	830173	596378	958240
1388	heneicosapentaenoate (21:5n3)	Lipid	Long Chain Polyunsaturated Fatty Acid (n3 and n6)	57658	LC/MS Neg	100015797	5514	315.233	11998573	24257-10-1			683147	286559	317525	125918	427779	338910	410308	637230	658458	219406	121529	207148	189000	404424	195899	259603	111844	310791	171173	293194	31579	53427	217632	148693	212538	120119	540834	172884
1393	hexadecadienoate (16:2n6)	Lipid	Long Chain Polyunsaturated Fatty Acid (n3 and n6)	57652	LC/MS Neg	100009394	5398	251.202		28290-73-5		HMDB00477	16485686	7631749	8019572	4774669	10352321	6196166	6884655	6541876	10596343	9946829	3466079	6519523	4742818	3862406	4845576	4453801	2469771	6454473	4157069	5313308	4553451	1952591	5442134	4883730	5139999	6434351	7.38777e+06	18126258	5402992	7356148
2854	hexadecasphingosine (d16:1)*	Lipid	Sphingosines	57428	LC/MS Pos Late	100015723	1289	272.258					107488	91508	124840	88705	104561	78880	112270	107236	163263	86590	48868		105162	110690	51226	87859	69123	83207	141271	68486	135895		99965	92627		78017	85323		54413	86906
1378	hexadecatrienoate (16:3n3)	Lipid	Long Chain Polyunsaturated Fatty Acid (n3 and n6)	57651	LC/MS Neg	100009393	5330	249.186	5312428	7561-64-0			1971679	1325274	1058477	622631	2029612	669836	1073833	1178464	1485294	1255070	505584	801132	750039	504999	699650	520236	252345	508006	532576	721469	590832	473630	937208		613726	1437031	841878	945730	151326	301087
1638	hexanoylcarnitine (C6)	Lipid	Fatty Acid Metabolism (Acyl Carnitine, Medium Chain)	32328	LC/MS Pos Early	100000781	3358	260.186	6426853	6920-35-0		HMDB00705	15361744	17301808	13641677	6680234	24160924	3881636	19429732	13563443	8512157	10953803	4381864	7570325	7.24446e+06	4944605	5736826	4764705	2889092	5686869	4365824	6121468	10172820	4686515	3613200	7.8159e+06	5230028	3.84425e+06	3921622	15353888	3064615	11138715
4052	hippurate	Xenobiotics	Benzoate Metabolism	15753	LC/MS Neg	100000014	2106.9	178.051	464	495-69-2	C01586	HMDB00714	1.78307e+06	1849290	2178888	1.90503e+06	1588111	1572206	795415	1177326	1169076	1569580	1.64576e+06	1945896	1465938	1629297	1815860	1597331	1255270	1538393	3489829	1.87758e+06	2519219	1888982	1839771	1825892	684962	1147250	2147237	1784126	1280558	1520554
83	histamine	Amino Acid	Histidine Metabolism	1574	LC/MS Pos Early	354	3035	112.087	774	51-45-6	C00388	HMDB00870	19183936	33906120	34705016	18532320	39070592	23917506	20490974	31611746	44082680	26950576	42547072	38093308	28224122	26409124	17281076	28908820	36678352	73194976	44826564	35542632	20760092	37859112	59009876	52607344	35275800	22660030	34332336	41044268	45442592	26540334
67	histidine	Amino Acid	Histidine Metabolism	59	LC/MS Neg	355	755.9	154.062	6274	5934-29-2	C00135	HMDB00177	24871436	27510458	27201558	22957786	33593244	26974012	22148132	31433148	41972504	27007056	28113584	26823672	28215024	29344038	22242236	26713746	20145920	32033218	26759232	29443434	29300632	27574018	31688304	30317766	30337734	25963358	38103192	32383252	29026216	27843876
4423	histidine betaine (hercynine)*	Xenobiotics	Food Component/Plant	62278	LC/MS Pos Early	100004059	2094	198.124	3083620	534-30-5			481039	630778	741990	556811	911426	523097	771429	1130204	2427796	1244162	1165413	941430	646369	738183	715972	1096890	534939	713234	696014	435356	589918	759044	1132017	988783	449760	1331937	1179119	1025573	1309289	734439
95	histidine methyl ester	Amino Acid	Histidine Metabolism	32493	LC/MS Pos Early	100001124	3080	170.092	92893	1499-46-3			373871	791399	638744	402230	334649	446861	309558	517822	678188	715667	656862	468830	414334	751533	376817	626316	647822	443050	515451	543258	359260	523603	519661	791359	627910	525927	637741	717332	435505	489883
424	homoarginine	Amino Acid	Urea cycle; Arginine and Proline Metabolism	22137	LC/MS Pos Early	100000961	2882	189.135	9085	156-86-5	C01924	HMDB00670	8749828	5393445	9275216	7610769	5417148	7.34119e+06	7433811	7727225	8427336	6378329	4541000	7.29932e+06	5438802	6521574	4422030	7.49875e+06	5.37245e+06	9003938	6191489	5679249	10846678	5438771	16658585	14161811	16099640	9877814	8848732	4659689	4.82727e+06	3766596
80	homocarnosine	Amino Acid	Histidine Metabolism	1633	LC/MS Polar	41	3938.7	239.115	10243361	3650-73-5	C00884	HMDB00745	102957	88298		131503	120165		35365	82609	795418	214220	136249	117416	62617	80902	110493	154582	189859	95979	192657	130390	174623	188336	323626	150297	177841		185964	106324	43348
425	homocitrulline	Amino Acid	Urea cycle; Arginine and Proline Metabolism	22138	LC/MS Polar	100000963	3006.8	188.104	65072	1190-49-4	C02427	HMDB00679	257598	478601	445294	214629	329297	306272	227901	294389	246973	283856	207042	427688	274000	196676	212426	402164	232961	295920	517404	437887	233838	339786	530849	601258	363716	433157	523503	206368	359219	244782
21	homoserine	Amino Acid	Glycine, Serine and Threonine Metabolism	18351	LC/MS Polar	100000458	2875.8	118.051	12647	672-15-1	C00263	HMDB00719	1710468	2513011	2549935	1695658	2546785	1848679	2782509	2896356	1934575	1679511	2358733	2428430	1743043	2057502	2036092	2085723	2072572	2433872	2931909	2415251	3424124	2654029	4236637	3310164	1663550	3909776	2299552	4892996	2.72602e+06	2090489
4426	homostachydrine*	Xenobiotics	Food Component/Plant	33009	LC/MS Pos Early	100001550	1750	158.118	441447	1195-94-4	C08283	HMDB33433	21323368	29980078	51100216	36787764	48371236	24779150	28636650	34801804	75803056	54421744	47476680	35264796	32877394	57625248	41413324	50582960	37175980	44273364	67200912	32313280	25270264	61189808	66618992	97678056	47182312	105311072	54637904	19213764	7444235	3570532
110	hydroxy-N6,N6,N6-trimethyllysine*	Amino Acid	Lysine Metabolism	62959	LC/MS Pos Early	100021123	2759	205.155					1074885	958229	954827	808253	1305511	841042	1141385	1042726	915337	963541	539996	743670	1040323	743667	865459	974808	489462	751927	909362	436508	955320	668791	706383	1067589	1083105	886647	1159120	2335859	1304587	1365781
2791	hydroxypalmitoyl sphingomyelin (d18:1/16:0(OH))	Lipid	Sphingomyelins	62851	LC/MS Pos Late	100021000	2056	719.57					332396	470466	322126	229165	453140	386460		320629	530677	596963	343166	554744		392856	464289		497053	686423	461841	792030	304192	465501	842599	740864		438643	786577	396183	602517	433615
405	hypotaurine	Amino Acid	Methionine, Cysteine, SAM and Taurine Metabolism	590	LC/MS Pos Early	358	724	110.027	107812	300-84-5	C00519	HMDB00965	131676968	179251536	169666448	158517808	173765152	148899696	128772784	162648992	536451584	135670416	163435200	160763216	139126000	190629984	127917920	146268912	103468952	156374464	178634960	142836240	120906304	110683432	147418656	171201952	100947184	105920440	139738752	158018336	83604272	76460440
3743	hypoxanthine	Nucleotide	Purine Metabolism, (Hypo)Xanthine/Inosine containing	3127	LC/MS Neg	171	1291.2	135.031	790	68-94-0	C00262	HMDB00157	82919528	73210216	76981760	58578632	74803520	67541024	50109840	72251304	80271504	70001352	64971752	72769424	56360980	83003488	55277588	72174176	68033408	61013660	75623800	79809128	49782552	61641500	84260784	87381024	65423116	79654784	93389000	87894912	86220808	80566912
78	imidazole lactate	Amino Acid	Histidine Metabolism	15716	LC/MS Pos Early	100000263	2040	157.061	793	14403-45-3	C05568	HMDB02320	564328	344132	399472	330186	657497	308102	212782	462319	537260	327765	422039	396443	537874	467744	229925	342415	287565	465009	465714	442326	480424	422428	1111533	428694	638985	531959	663349	625076	587928	520155
76	imidazole propionate	Amino Acid	Histidine Metabolism	40730	LC/MS Pos Early	100003434	2263	141.066	70630	1074-59-5		HMDB02271	4929626	3.95881e+06	4207124	5144334	7146075	4.11679e+06	3494955	3518378	1732576	2999440	3124267	4557631	3515562	3929296	4093463	2759041	3705025	1282114	8.03689e+06	1852264	2728317	4119804	22199796	7522019	5763765	12323684	6170927	1574144	2269846	713135
267	indoleacetate	Amino Acid	Tryptophan Metabolism	27513	LC/MS Neg	100001034	2200	174.056	802	6505-45-9	C00954	HMDB00197	46757	31777	77770	60821	54127	36424	49418	30822	73473	56843	40235	54071	68668	43848	31874	54501	64162	65625	57273	62578	55195	57643	103452	75859	84065	75114	77719	67690	65574	20203
269	indoleacrylate	Amino Acid	Tryptophan Metabolism	22114	LC/MS Neg	100000800	2511	186.056	15030923	1204-06-4		HMDB00734	21257		39971		53465	17840	29841		114884	41052	45686			20613	33045	30791	60016	19743		34608	43035	48362	55849	44034	33550	70664	78587
266	indolelactate	Amino Acid	Tryptophan Metabolism	18349	LC/MS Polar	100000463	1002	204.067	92904	832-97-3	C02043	HMDB00671	109342	118520	114398	72663	226413	94394	88526	110374	170669	175245	87255	77167		152912		75570	140193		52461	227132	31033	94498	356135	159710	161994	174374	221473	329192	205365	72371
270	indolepropionate	Amino Acid	Tryptophan Metabolism	32405	LC/MS Pos Early	100001083	3205	190.086	3744	830-96-6		HMDB02302	1275662	198019	1.42589e+06	751507	1131866	909017	1021348	621780	1904857	1817934	1550203	566246	700427	610223	1302872	1330522	2537919	1087847	662626	1283466	862706	1515816	2545432	1848328	1625783	2012664	2298004	58142	127788
4430	indolin-2-one	Xenobiotics	Food Component/Plant	43374	LC/MS Pos Early	100004318	2575	134.06	321710	59-48-3	C12312		118585		364843	278113			60063		180233	253085	162760	91400	89803	66631	309200	318484	588660			188369	154256	279794	335178	257969			180643	372764
3742	inosine	Nucleotide	Purine Metabolism, (Hypo)Xanthine/Inosine containing	1123	LC/MS Neg	361	1602.1	267.074	6021	58-63-9	C00294	HMDB00195	732412224	661250624	716518656	627904448	730418816	666368960	527372128	682431808	787412992	744158016	668884032	708955648	637505600	747473216	673056576	667311680	548895424	665730560	730798144	700413888	626747968	642287168	724200832	836586560	634681472	815856448	790436672	871987776	827755264	671346432
3741	inosine 5'-monophosphate (IMP)	Nucleotide	Purine Metabolism, (Hypo)Xanthine/Inosine containing	2133	LC/MS Pos Early	362	650	349.054	8582	4691-65-0	C00130	HMDB00175	3204222	2440830	6512778	12927129	28567492	3.57896e+06	10279941	22666292	851575	438468	6215464	1919601	7.63655e+06	855112	6682072	6758232	1128936	9864836	4584960	832916	26942832	2917684	8.04831e+06	5693340	2014610	3258288	2214557	1752707	334057	1471031
1953	inositol 1-phosphate (I1P)	Lipid	Inositol Metabolism	43849	LC/MS Polar	370	4785	259.022	440194	573-35-3;106032-59-1	C01177	HMDB00213	1327922	734923	1083495	927894	1434585	446290	1480882	1546639	620069	954054	493581	745944	434077	669972	1025535	1214940	326679	1299707	1200525	1284606	480718	1123809	381135	1029439	1655034	1206025	761648	1661943	1505109	1374945
363	isobutyrylcarnitine (C4)	Amino Acid	Leucine, Isoleucine and Valine Metabolism	33441	LC/MS Pos Early	100001055	2810	232.154	168379	25518-49-4		HMDB00736	2895398	2.21697e+06	5112564	1.02084e+06	1847255	1263180	3.96002e+06	2595982	3725589	2355795	2412346	2283563	1.52473e+06	1.17549e+06	2.02319e+06	1485786	493921	3116226	1754606	966772	2344194	823653	1591973	1098769	1402803	1056979	1755547	16488437	1959506	2224416
1288	isocitric lactone	Energy	TCA Cycle	54724	LC/MS Polar	100009239	2970	173.009	98259	4702-32-3			316968	527127	684133	154311	760443	288057	183889	569420	323402	433113	197970	338833	403385	653240	329919	696189	271021	276573	186276	628577	598443	675918	514618	639511	194159	694472	511660	980853	978469	770175
329	isoleucine	Amino Acid	Leucine, Isoleucine and Valine Metabolism	1125	LC/MS Pos Early	376	2800	132.102	6306	73-32-5	C00407	HMDB00172	455868064	515287712	593012992	275288864	491325920	360291424	333476064	447470720	450201792	589848960	406701152	461614144	355921824	543847552	405997056	480834080	404502016	448243936	474717216	608084352	317920896	452415040	609508352	561049216	339434176	441523136	674706304	753070976	665518848	570458368
763	isoleucylglycine	Peptide	Dipeptide	40008	LC/MS Neg	100003169	1992	187.109	342532	868-28-0		HMDB28907	178776	165420	165937		135193	100352	133068	114898	126203	120480	121561	144370	98709	139945	138263	114369	71973	238665	275553	136396	107620	130004		236221	71947	88426	219304	216130	202852	144023
306	isovalerylcarnitine (C5)	Amino Acid	Leucine, Isoleucine and Valine Metabolism	34407	LC/MS Pos Early	100001393	3085	246.17	6426851	31023-24-2		HMDB00688	381524	368966	1251290		489560	225201		1330022		689219				287748		324561	217571	443928					727849				281611	3254704	559901	469282
1299	itaconate	Energy	TCA Cycle	18373	LC/MS Polar	100000455	2969	129.019	811	97-65-4	C00490	HMDB02092	1289725	2358671	878017	768356	1139644	1052114	590422	1306887	1478292	1211418	1379910	1080107	1107904	1657686	1471259	1176031	764432	456335	948613	992236	765214	828351	1635912	1593617	842209	1609687	2172659	6086544	2.96798e+06	1722326
244	kynurenate	Amino Acid	Tryptophan Metabolism	1417	LC/MS Neg	98	2224	188.035	3845	492-27-3	C01717	HMDB00715	33276	58119	50365	33935	37513	38166	44060	42988	38769	33101	34235	29746	19126	41076	38694	31352	37174	35064	83788	49009	33250	29869		43617	18324	38288	63512	235990	79943	64176
240	kynurenine	Amino Acid	Tryptophan Metabolism	15140	LC/MS Pos Early	100000265	2739	209.092	161166	2922-83-0	C00328	HMDB00684	2583369	1893557	2285121	1306528	2415071	2.00375e+06	1521479	1986459	3244548	2223183	1266701	1586438	1551325	1715714	1420286	1515605	1518897	1783029	2583897	2105360	1883954	838260	1377524	2268724	1228580	1612717	1676154	4911039	1.86276e+06	1813149
4016	L-urobilin	Cofactors and Vitamins	Hemoglobin and Porphyrin Metabolism	40173	LC/MS Pos Late	100002568	901	595.349	5280818	34217-90-8	C05793	HMDB04159	107782														442760		100916											2467992	122774
1090	lactate	Carbohydrate	Glycolysis, Gluconeogenesis, and Pyruvate Metabolism	527	LC/MS Polar	482	1468.8	89.0244	612	79-33-4	C00186	HMDB00190	927518336	1488736256	1212176896	1098435328	1132708224	945336448	956201920	901658240	1020290112	1039143104	1218668800	977657728	1272032512	1327302400	1035085696	1043087552	781083648	1085479552	1490423552	1121716608	968335232	1200243712	946831360	1650579456	1009061056	1342468480	1451909632	1392624256	1128222208	1359701248
2774	lactosyl-N-palmitoyl-sphingosine (d18:1/16:0)	Lipid	Lactosylceramides (LCER)	53010	LC/MS Pos Late	100009030	2527	862.625		4201-62-1			128737	231992	257522	154405	203754	207753	152214	86234	192514	206859	231973	158048		136650	175841	129451		227917	134199		123249		203595	107353	208890	222605	181764	312443	351921	323062
2775	lactosyl-N-stearoyl-sphingosine (d18:1/18:0)*	Lipid	Lactosylceramides (LCER)	54980	LC/MS Pos Late	100010945	2906	890.656	10260120			HMDB11591	185124	150768	216975	132906	128729	253145	280647			257318	162370	76972	153678		165100				81208	125840	85831	158040	150817		193487	189640	133098	405100	286725	214928
1645	laurylcarnitine (C12)	Lipid	Fatty Acid Metabolism (Acyl Carnitine, Medium Chain)	34534	LC/MS Pos Late	100001392	1235	344.279	10427569	25518-54-1		HMDB02250	5.84435e+06	13133963	10057227	3520086	15243782	3.02514e+06	8490688	11173714	5.87611e+06	7950840	4639824	8828538	5.40789e+06	2002777	5344464	5308452	1471248	5173475	4170398	5335219	7.28667e+06	2044775	7059031	6792158	4979549	3542257	3835874	38350440	5072097	11194975
289	leucine	Amino Acid	Leucine, Isoleucine and Valine Metabolism	60	LC/MS Pos Early	397	2864	132.102		61-90-5			642063296	644590720	759118080	370775520	618643328	498869600	462959168	563604544	570746368	734670144	571560448	628532608	470268096	753556736	568298560	601260800	532871872	620662272	695523648	819804544	473436672	597136768	807380224	800777600	446794528	678870336	1000265600	1072969280	894640320	768472576
952	leucylglutamine*	Peptide	Dipeptide	48189	LC/MS Pos Early	100003183	2620	260.161	4305457			HMDB28927	229927	543910	349345	93089	210449	173169	167255	233052	390284	385264	336010	345801	180575	475701	290515	314805	207079	361109	383019	300785	301465	345966	350546	573894	164636	269851	424015	527405	456810	298256
782	leucylglycine	Peptide	Dipeptide	40045	LC/MS Neg	100003185	2050	187.109	79070	686-50-0		HMDB28929		57799	68072			14849	24581	35530	28500	24220		20880		35273		29352	20825	52027	39737	25419	31359		26032	28539	22997		32516	53990		35293
2795	lignoceroyl sphingomyelin (d18:1/24:0)	Lipid	Sphingomyelins	57330	LC/MS Pos Late	100006298	3437	815.7		60037-60-7			3.29773e+06	2791618	2927335	1848720	2651591	3568569	4672488	2231996	3244000	1.95246e+06	1944324	2198379	1884375	2217279	1895495	2.99469e+06	2406189	4451213	4490005	2593394	2.9967e+06	1905192	4833685	4121459	2628860	4380596	3.84417e+06	3005587	3.311e+06	3013446
1653	lignoceroylcarnitine (C24)*	Lipid	Fatty Acid Metabolism (Acyl Carnitine, Long Chain Saturated)	57515	LC/MS Pos Late	100015834	1603	512.467					1044111	767343	571311		528858	695698	640837	750437	590801	352235	497250	528007	531252	353235	454558	696780	298240	588953	703527	347415	952085	174440	484336	1559174	547182	605866	434412		775288	418623
1394	linoleate (18:2n6)	Lipid	Long Chain Polyunsaturated Fatty Acid (n3 and n6)	1105	LC/MS Neg	180	5535	279.233	5280450	60-33-3	C01595	HMDB00673	1610619136	496330816	708222656	358185312	719602176	567385792	605735552	708906240	1552536064	832172928	273703680	310220064	328559712	678856384	348210432	340844160	165480112	750377600	363775616	439151136	212934800	148806512	525456416	412985920	455789248	362245920	1109526656	819260288	387657984	297440032
1396	linolenate (18:3n3 or 3n6)	Lipid	Long Chain Polyunsaturated Fatty Acid (n3 and n6)	34035	LC/MS Neg	100001337	5450	277.217	5280934		C06426	HMDB03073	73531784	23075618	30864796	20070034	35250924	22552738	26265048	31099584	71085936	37524632	13949001	18669178	18559300	22904652	18084200	15214787	9052972	28411874	15763823	22051158	10474412	9093733	23226956	18847124	19233312	23553650	39075428	18750286	10423842	9335403
1673	linolenoylcarnitine (C18:3)*	Lipid	Fatty Acid Metabolism (Acyl Carnitine, Polyunsaturated)	57511	LC/MS Pos Late	100015831	1310	422.327					1470104	6521619	4886441	2008267	8370186	1256907	2582852	4214067	4214265	3133106	2358532	3403798	2600398	1536033	1700584	1181072	686498	2157824	1964260	2081445	3155129	735488	3385256	2.76758e+06	2635608	2514714	1.34605e+06	7015266	814313	1409567
1926	linoleoyl ethanolamide	Lipid	Endocannabinoid	52608	LC/MS Neg	100006726	6150	322.275	5283446	68171-52-8		HMDB12252	769759	762501	1395652	420304	1052071	764526	694157	1030087	1042225	1150215	591464	433719	595418	983551	599501	751534	286459	1.00972e+06	559057	568633	293508	314624	685354	587432	564440	246177	1396453	1157943	699026	358582
2641	linoleoyl-arachidonoyl-glycerol (18:2/20:4) [2]*	Lipid	Diacylglycerol	54956	LC/MS Pos Late	100010923	2650	658.54				HMDB07257	1383922	484988	276731	119499	289207	270133	590607	382243	1248308	190936	199906	194385	118110	99435	104664	349058	482032	501277	202152	145431			138068	365006	776092	777533	385902	300485
2645	linoleoyl-docosahexaenoyl-glycerol (18:2/22:6) [2]*	Lipid	Diacylglycerol	54950	LC/MS Pos Late	100010929	2500	682.54				HMDB07266	1627249	975165	461820	350417	516682	456177	1248404	1484225	2599786	216102	291532	330345	244568	98414	176934	552496	736390	930221	287876	351424	169874		337085	501166	1931092	1108155	751079	596593
2633	linoleoyl-linolenoyl-glycerol (18:2/18:3) [2]*	Lipid	Diacylglycerol	54964	LC/MS Pos Late	100010927	2478	632.525				HMDB07250	784799	260705	172378	110553	273884	206652	195948	185750	817079	217580	158404		117542		115744	136996	209794	390799	104575	107980			94192	227354	300556	330624	142728
2631	linoleoyl-linoleoyl-glycerol (18:2/18:2) [2]*	Lipid	Diacylglycerol	54969	LC/MS Pos Late	100010942	2790	634.54				HMDB07248	7.67043e+06	2349306	1640832	1133330	2024631	2112769	1891215	2075846	7439251	2019427	1304286	1063258	1118813	838360	1111422	1348174	2035764	3.25412e+06	1456533	1319860	788433	468899	1390056	1688525	2995509	3551355	1862891	1122805	660699	611228
1672	linoleoylcarnitine (C18:2)*	Lipid	Fatty Acid Metabolism (Acyl Carnitine, Polyunsaturated)	46223	LC/MS Pos Late	100003151	1430	424.342	6450015	36816-10-1		HMDB06469	32112020	119678544	92931928	70835152	134378944	33119644	60360504	104248208	81550840	59861716	39224892	62703820	27428722	51848300	46836000	19821300	12812412	28647712	38905956	31056246	25484834	19587604	52599984	36756516	36649684	45426208	33901416	154021744	29135632	39269848
1719	linoleoylcholine*	Lipid	Fatty Acid Metabolism (Acyl Choline)	57463	LC/MS Pos Late	100015760	1388	366.337					590957	715514	417644	204947	739659	438255	932491	713498	1993653	669114	686509	572590	337351	235744	486698	528531	295981	585017	539985	227248	673950	115325	692428	1189456	908489	545928	702149	409750	520508	364988
98	lysine	Amino Acid	Lysine Metabolism	1301	LC/MS Pos Early	407	2850	147.113	5962	56-87-1	C00047	HMDB00182	660557312	713637632	742438912	597570176	690177408	762540480	690290496	868436608	659567552	651384448	667684800	790335424	623498432	663174208	638426304	846178240	576422784	811045504	791107072	613333696	1035512704	525850848	1158591232	838819520	1043822784	743377984	1034601216	1019630336	981122368	1030053568
1295	malate	Energy	TCA Cycle	1303	LC/MS Neg	409	615.6	133.014	525	6915-15-7	C00149	HMDB00156	364095520	318944000	375844608	284307744	377855712	309662432	293701312	328910528	301653504	433382976	294157056	331436960	354919136	415725216	316106176	402967168	306106528	261456768	269976576	415083360	354922112	413943392	336965184	369468416	261125040	345057120	374932704	490643744	433406432	359057632
1495	maleate	Lipid	Fatty Acid, Dicarboxylate	20676	LC/MS Polar	100000707	2640	115.004	444266	110-16-7	C01384	HMDB00176	2879357	2353294	2367512	2209127	2221852	1487603	1526811	2464276	1383101	2159846	1649655	2348627	3377933	2555501	2273245	3118550	1501640	1418228	1799298	2374930	2242445	2477542	2036099	3390989	1846421	2754336	2369384	3228221	6.15061e+06	3080532
1313	malonate	Lipid	Fatty Acid Synthesis	15872	LC/MS Polar	818	3447	103.004	867	141-82-2;26522-22-85-0	C00383	HMDB00691	4950210	3115428	3006123	8489541	3.98444e+06	5188871	4399580	4407105	5.13594e+06	3774002	6460185	4678869	3.72888e+06	4104582	5.91128e+06	4225889	4148647	5541584	10320516	5339668	2965634	7.03323e+06	4895072	8569877	3468211	6.45689e+06	9046690	4684237	7412484	6.60413e+06
1312	malonylcarnitine	Lipid	Fatty Acid Synthesis	37059	LC/MS Pos Early	100001526	2086	248.113	22833583	853728-01-5		HMDB02095	38957408	43671056	44438472	28773664	54041968	36063856	31980864	60167092	33690052	34700748	35623948	39016740	27050328	39762808	22773422	31645190	20086392	36254176	34176744	26418286	24521082	16578745	20546708	33020428	19541424	23219548	39111672	37585144	36892424	26123344
1140	maltopentaose	Carbohydrate	Glycogen Metabolism	35163	LC/MS Polar	100001447	5365	827.267	13489094	34620-76-3	C06218	HMDB12254	823270	105217	547192	525153	337688	451919	438277	308571	408015	724634	277185	507297	266749	278931	715254	463740	914908	670995	692390	1049407	359159	604793	694463	567527	624419	852920	786513	670702	528337	250872
1146	maltose	Carbohydrate	Glycogen Metabolism	15586	LC/MS Polar	913	3329.4	387.114	10991489	6363-53-7	C00208	HMDB00163	24817820	10673629	16565866	12181280	11887163	13449186	14641076	13891096	19261616	20458258	9462884	12973643	10543893	12121039	18651296	13277156	17474508	15214242	18768640	24983220	11282879	17240580	16814096	22919610	14612449	22910904	25062852	18288396	17573408	16381898
1141	maltotetraose	Carbohydrate	Glycogen Metabolism	15910	LC/MS Polar	100000275	5000	711.22	446495	34612-38-9	C02052	HMDB01296	9359003	2046591	6.42802e+06	5285906	4706727	5318382	5319982	4.15362e+06	4624008	7827176	3670210	5520604	3.44042e+06	3.88282e+06	7.86776e+06	5639106	9322491	7156842	8094918	11967946	3973157	6.84163e+06	8458501	7961914	6137838	10071774	9934860	7650960	6780982	4.01593e+06
1143	maltotriose	Carbohydrate	Glycogen Metabolism	44688	LC/MS Polar	100000276	4286.4	549.167	439586	1109-28-0	C01835	HMDB01262	21329144	6067633	13875921	10441511	9810869	10566548	10925317	9307071	10690131	17556248	8117237	11605349	7492877	9810030	15870096	11642145	17376044	12932765	15921973	25471528	8693019	14560644	17837340	20353248	12591291	21368520	23836976	18024830	16586557	10182375
1198	mannitol/sorbitol	Carbohydrate	Fructose, Mannose and Galactose Metabolism	46142	LC/MS Polar	100001740	2320	181.072	5780		C00794	HMDB00247	12899898	44345100	21191448	19946064	17989666	18865162	19008320	9054927	6145017	36286408	7641989	16015222	11440511	54893864	34352192	62028292	36743068	11875690	77192264	82374712	38834868	44651208	49984384	31096486	16237348	19042210	49365172	24095152	34460464	17438660
4449	mannonate*	Xenobiotics	Food Component/Plant	62864	LC/MS Polar	100003695	2736	195.051	3246006	642-99-9			681612	479296	683502	463979	423151	480303	488566	585895	503886	512501	569343	484190	402821	517173	751618	684061	440390	506869	750146	807124	731759	604707	1202921	1129980	487806	1070867	889768	1403585	1094295	822602
1199	mannose	Carbohydrate	Fructose, Mannose and Galactose Metabolism	48153	LC/MS Polar	803	2200	225.062	18950	3458-28-4	C00159	HMDB00169	13309291	7275478	10525317	9871074	9909545	9317344	5.55658e+06	8806749	11740829	14795405	11216141	13775490	8265489	7216566	11683182	9197116	10379636	8047953	8986841	11660970	8831881	10497447	11717169	13538165	10054181	10594001	15653397	14088636	12693426	7.23831e+06
1200	mannose 6-phosphate	Carbohydrate	Fructose, Mannose and Galactose Metabolism	1469	LC/MS Polar	294	4510	259.022	439198	70442-25-0;104872-94-8	C00275	HMDB01078	42712456	17208284	30527124	42247820	40142460	29876526	20211096	33057666	44257624	33802788	44111856	37959444	31706426	23078588	38545988	37918096	24064678	38063908	34596440	36667336	45719460	27954044	38209428	54783932	39912188	46166952	37742944	61206008	53199568	32361316
1344	margarate (17:0)	Lipid	Long Chain Saturated Fatty Acid	1121	LC/MS Neg	891	5731	269.249	10465	506-12-7		HMDB02259	32558776	21660004	23749164	14792817	20726512	19173368	20984952	23172604	43797148	25850720	15448772	15411432	20109396	31023608	18877274	20108206	10118586	26247440	18988508	21514018	11133550	14185309	23641384	20500362	17622700	11458129	35606504	24780284	18719628	10167409
1649	margaroylcarnitine (C17)*	Lipid	Fatty Acid Metabolism (Acyl Carnitine, Long Chain Saturated)	57512	LC/MS Pos Late	100004054	1424	414.358		106182-29-0		HMDB06210	8.21897e+06	12897338	6520146	1.72656e+06	8802463	2491068	5409314	6905556	5287156	6210085	2307722	5374123	3792691	1.82278e+06	2566200	3269338	1427503	2954036	3243567	2422515	4734978	1040557	3315859	3792251	2766109	2.01203e+06	2487642	22498980	3564729	3.61522e+06
1406	mead acid (20:3n9)	Lipid	Long Chain Polyunsaturated Fatty Acid (n3 and n6)	35174	LC/MS Neg	100001472	5650	305.249	5312531	20590-32-3		HMDB10378	5665838	1971951	2860776	1198026	2543293	2028427	3585489	3926040	4730088	1579199	1222928	1320565	1928555	3708324	1558734	2076458	1376470	3619497	2057153	2859239	819797	938075	2438597	2573995	2774361	1198833	6099894	5693499	1996355	1652119
1677	meadoylcarnitine (C20:3n9)*	Lipid	Fatty Acid Metabolism (Acyl Carnitine, Polyunsaturated)	62436	LC/MS Pos Late	100020752	1408	450.358					3134656	2413969	861188	79925.6	905527	178127	1271197	729953	627167	654458	210649	597824	642651	100701	167460	436368	89105.6	366447	278448	373126	217609	121414	274706	341422	63480.3	174728	304594	2935618	227399	337638
1303	mesaconate (methylfumarate)	Energy	TCA Cycle	18493	LC/MS Polar	100000446	3000	129.019	638129	498-24-8	C01732	HMDB00749	337013	612549	357997	231425	360548	368648		362753	605915	351281	422012	309452	343827	445317	298394	387114	327211						571807	518109	402679	415397	597288	827702	948202	551556
371	methionine	Amino Acid	Methionine, Cysteine, SAM and Taurine Metabolism	1302	LC/MS Pos Early	415	2526	150.058	6137	63-68-3	C00073	HMDB00696	353196480	342833472	383606944	244507648	351612480	283290400	257117424	319049536	346262848	379014144	323608448	369282464	278509632	418281152	343101856	335336224	312063392	350258144	389133728	397572960	341941984	363528320	455372704	470530080	329303488	449607936	503478560	504446528	458485952	424299872
376	methionine sulfoxide	Amino Acid	Methionine, Cysteine, SAM and Taurine Metabolism	18374	LC/MS Pos Early	100000039	1272	166.053	158980	3226-65-1	C02989	HMDB02005	9431438	8216972	10238348	6072240	6884094	7182593	5281940	6.97414e+06	14374290	9423085	6467410	6681551	4826148	8247570	6838699	6050244	6215152	4779213	5599661	7.95073e+06	5838671	6221680	10063529	9754213	8003552	11751663	10107893	7.99015e+06	5749191	5500700
4563	methyl glucopyranoside (alpha + beta)	Xenobiotics	Food Component/Plant	46144	LC/MS Neg	100005864	1070	193.072					1331617	618615	990773	791046	512808	563144	400208	453596	791886	1138859	520172	817803	379062	592688	753663	378260	681272	346443	569454	1027067	383592	796119	703968	906356	1036241	997036	1242723	1091691	870545	575704
4122	methyl-4-hydroxybenzoate sulfate	Xenobiotics	Benzoate Metabolism	48429	LC/MS Neg	100006116	2873	230.997						32144	34505		70880	21592	19524	20798							25068	26985		73290	33536		28055		38631	40874	18512	57696	80696	6947437	160783	192624
1598	methylmalonate (MMA)	Lipid	Fatty Acid Metabolism (also BCAA Metabolism)	1496	LC/MS Polar	418	3078.4	117.019	487	516-05-2	C02170	HMDB00202	4226976	8392608	4611417	6.49839e+06	3956343	6894132	5349970	3749838	5531064	6087136	8.32322e+06	4.11022e+06	5201763	9139009	4507872	5897252	5236152	5026559	6739495	6916134	3.33029e+06	10396923	5961378	9697290	6.41064e+06	11960120	8050862	10253153	11681042	13296986
3895	methylphosphate	Nucleotide	Purine and Pyrimidine Metabolism	37070	LC/MS Polar	100001805	3760.1	110.985	13130	7023-27-0		HMDB61711	225725264	203296944	217859728	175105200	195553680	181395200	130169560	163004016	203738960	263954640	184078480	256167616	174118832	198967840	195646688	159026816	201067472	141410560	165310800	262094848	146129408	204088544	222444416	222677984	179609040	209716336	312681728	233382816	240047840	138439280
348	methylsuccinate	Amino Acid	Leucine, Isoleucine and Valine Metabolism	15745	LC/MS Polar	2051	2800	131.035	10349	498-21-5		HMDB01844	6676533	9433899	9294888	6581749	8.08292e+06	9106374	5381486	10208831	9079284	6553016	6671896	5701718	6358689	4212960	6.70127e+06	5575767	3487513	4348866	6212483	3.7574e+06	7425172	2872316	7558107	6665592	7.36183e+06	5853199	6491969	13621113	11344826	9720512
349	methylsuccinoylcarnitine	Amino Acid	Leucine, Isoleucine and Valine Metabolism	53031	LC/MS Pos Early	100009275	2589	276.144					725318	377891	491197	665389	657229	663484	459751	570642	880411	552905	419610	351102	391126	256312	408095	231892	112321	268156	171788		628446		193309	200954	156651	238231	149414	559315	388001	450077
1944	myo-inositol	Lipid	Inositol Metabolism	1124	LC/MS Polar	363	3506.3	225.062	892	87-89-8	C00137	HMDB00211	42906944	46210344	41423312	29796714	34501680	40796152	25877914	35225928	27231200	52350824	25301828	33227558	27570720	22309380	26265592	17933034	19506390	26262296	21322876	22030818	33741260	24754956	30630072	28833630	31112762	29662156	32877830	59823140	38724504	30903106
1341	myristate (14:0)	Lipid	Long Chain Saturated Fatty Acid	1365	LC/MS Neg	519	5440	227.202	11005	544-63-8	C06424	HMDB00806	77723720	44825552	52943044	35208952	50953396	42866212	49451352	48346908	76000672	54426892	34854576	42222140	38671128	50074808	43427028	41064492	27658618	49881896	40241208	47624608	32637336	32434932	43241544	41388784	37241104	41121032	75287696	67603032	47547876	36619536
1354	myristoleate (14:1n5)	Lipid	Long Chain Monounsaturated Fatty Acid	32418	LC/MS Neg	100001198	5346.9	225.186	5281119	544-64-9	C08322	HMDB02000	14884827	6164434	6414323	3390594	9507997	3332633	7103188	6.89287e+06	7699196	5327856	2580961	6236539	4509298	2035645	4309017	3956626	2339400	4272520	3321654	4578561	4159523	2046274	4.01222e+06	3662718	4718376	3417492	6149517	16120202	5282059	6539280
1665	myristoleoylcarnitine (C14:1)*	Lipid	Fatty Acid Metabolism (Acyl Carnitine, Monounsaturated)	48182	LC/MS Pos Late	100006051	1316	370.295	90659872	889848-55-9			3972834	9586540	7643617	3238967	13056909	2173235	6489158	7669721	4.09909e+06	5098041	2826332	5657666	3183403	1461930	3663917	3252383	814173	3176298	2967676	3131628	4867078	1452637	5884248	4649223	3692742	3332894	2470562	33960760	3.90479e+06	6610463
1646	myristoylcarnitine (C14)	Lipid	Fatty Acid Metabolism (Acyl Carnitine, Long Chain Saturated)	33952	LC/MS Pos Late	100001270	1350	372.311	6426854	18822-89-4		HMDB05066	24908776	43921396	28258286	7011710	46585380	7.82882e+06	26835818	32750906	18582816	23214364	10635157	23922072	13199174	5515879	11255257	12568579	3704247	11410154	10886478	12780865	15432448	4553424	16287399	13190688	9276914	9629293	10749221	114018600	11690110	18992780
129	N,N,N-trimethyl-5-aminovalerate	Amino Acid	Lysine Metabolism	57687	LC/MS Pos Early	100015962	2186	160.133					185013856	190639680	165645296	140515280	176248256	137324592	145801248	141464064	151541712	153731776	126218088	163386144	79162864	181402736	207218320	209050960	119458368	163165024	170487440	137231808	197137312	174383904	251812400	285397568	187779136	211094816	208654032	208279632	205244224	132648616
447	N,N,N-trimethyl-alanylproline betaine (TMAP)	Amino Acid	Urea cycle; Arginine and Proline Metabolism	62947	LC/MS Pos Early	100020217	2470	229.155					700863744	669392064	690121856	664448128	687399808	740744896	585982784	640209920	716766464	764584448	683181952	729004992	621598336	622315648	631701312	613510208	414151264	677222848	761298176	500778912	697479360	529360192	743913216	694884160	648370816	888723904	719164800	1398043776	1115980160	964385856
32	N,N-dimethylalanine	Amino Acid	Alanine and Aspartate Metabolism	63151	LC/MS Pos Early	100020371	1370	118.086	5488191	2812-31-9			17072724	18072194	9070833	16855944	16588735	9307763	14463058	22721224	4152318	8871112	10885770	22026156	10205489	2108162	15290265	13486908	11246490	24924030	12839427	14863310	13126278	10992493	12504067	12710699	8776606	20805352	14185092	10635552	14364841
72	N-acetyl-1-methylhistidine*	Amino Acid	Histidine Metabolism	43255	LC/MS Pos Early	100004299	2100	212.103	53859791					443012																	341511	218476	295205				279671	208329	314190	1041598	675641	712710
71	N-acetyl-3-methylhistidine*	Amino Acid	Histidine Metabolism	43256	LC/MS Pos Early	100002204	2056	212.103	193270	37841-04-6				149813														151464					284511							774556	158900	305837
53	N-acetyl-aspartyl-glutamate (NAAG)	Amino Acid	Glutamate Metabolism	35665	LC/MS Pos Early	100001612	1035	305.098	5255	3106-85-2	C12270	HMDB01067	545266	1191851	749294	514065	541989	1013468	776935	703073	607599	999898	2208395	1807425	1028202	1904777	1081341	2181942	2578757	1378485	2420271	2777683	925236	2341581	3403942	4195531	3632908	3628004	2840837	2133424	3827945	3748458
1257	N-acetyl-glucosamine 1-phosphate	Carbohydrate	Aminosugar Metabolism	15741	LC/MS Polar	1212	4052	300.049	440364	31281-59-1	C04256	HMDB01367	1554625	1211389	1250048	879426	1061431	962138	580212	647282	1510924	1990212	1.35195e+06	1.74632e+06	777456	1432833	1498615	890723	1326652	1083876	1293862	1829643	557811	1045517	1877454	1.7352e+06	1084659	1.79007e+06	2177321	1.5419e+06	2539689	1825200
469	N-acetyl-isoputreanine	Amino Acid	Polyamine Metabolism	62309	LC/MS Polar	100020487	2880	201.125	131802901				57217	77539	144326	87180	82591	91782	71644	154368	223146	102195	47119	49809	48307	54670		75572		49584	65801		99828		83351	75629	85022	114792	76838	642852	388458	200497
30	N-acetylalanine	Amino Acid	Alanine and Aspartate Metabolism	1585	LC/MS Polar	1110	1564.8	130.051	88064	97-69-8	C02847	HMDB00766	6426147	6938051	6.69647e+06	4378241	6024027	6199187	5019309	5821103	6472594	7.54863e+06	5257295	6.21887e+06	4661257	6434591	5715410	5871191	4829227	5433362	5932173	5969881	4893757	5078683	7914126	7.99172e+06	4855806	6041654	7661547	7199024	6729773	6925609
430	N-acetylarginine	Amino Acid	Urea cycle; Arginine and Proline Metabolism	33953	LC/MS Pos Early	100001266	2245	217.13	67427	155-84-0	C02562	HMDB04620	1433038	1726947	1722925	1301951	1.88758e+06	1566870	1223712	1.76888e+06	1838739	1.7906e+06	1588177	1685284	1374569	1736102	1241017	1623343	1470878	2172011	1692328	1358067	1476009	1362836	2.06357e+06	2329690	2124924	2365786	2260772	3264869	2.06906e+06	2124263
40	N-acetylasparagine	Amino Acid	Alanine and Aspartate Metabolism	33942	LC/MS Pos Early	100001257	785	175.071	99715	4033-40-3		HMDB06028	530225	658622	545893	332325	668975	455181	325206	684650	996373	604469	488129	509806	355731	512163	337940	540297	323477	481199	471615	514467	445703	449941	518387	597184	463776	700262	768029	1293544	676589	565472
36	N-acetylaspartate (NAA)	Amino Acid	Alanine and Aspartate Metabolism	22185	LC/MS Polar	100000787	3143	174.041	65065	997-55-7;997-55-7	C01042	HMDB00812	40355252	49109640	32533954	27182774	33102034	38521992	27578718	46161932	38967712	46274728	35341472	42698576	28077298	39876904	24153144	36053020	37285112	28701338	42734400	50825280	23845954	49846836	88934440	54197652	50286316	48912060	54487324	40881808	38512304	38992200
81	N-acetylcarnosine	Amino Acid	Histidine Metabolism	43488	LC/MS Polar	100004046	2287	267.11	9903482	56353-15-2		HMDB12881	85662	126078	130433	61619	72280	104654	63003	179378	210113	69335	123989		37783	77532	78204	99158	42899	51348	143106	44976				51554	43687	68464	111009	464834	129072	193602
1256	N-acetylglucosamine 6-phosphate	Carbohydrate	Aminosugar Metabolism	15107	LC/MS Polar	1213	4114	300.049	439219	102029-88-9	C00357	HMDB02817	549681	412210	306384	179710	284048	118354	140550	62145	388190	572658	195556	548151	137743	696373	364750	186977	663723	241917	431384	1325874	136270	411017	647324	569685	328343	662045	1342086	236894	707475	793796
1277	N-acetylglucosamine/N-acetylgalactosamine	Carbohydrate	Aminosugar Metabolism	46539	LC/MS Polar	100006435	1897	220.083	24139			HMDB00215	510516	516188	497957	280012	299037	352136	355900	416630	348468	598577	402373	444755	244415	531848	447489	434277	645002	431920	594109	835800	720125	501059	730223	616334	418918	423492	648166	403263	446147	578263
1274	N-acetylglucosaminylasparagine	Carbohydrate	Aminosugar Metabolism	48149	LC/MS Pos Early	1215	1212	336.14	123826	2776-93-4	C04540	HMDB00489	2162656	1377641	1413193	870208	2026059	1273045	764579	1579632	1422402	1092813	1469941	2374239	1300503	1.81831e+06	1567220	1487918	1658752	2183348	3254259	2174376	1423826	2259389	1662061	2891464	1400571	2478500	2622963	1.95276e+06	2600909	1530692
45	N-acetylglutamate	Amino Acid	Glutamate Metabolism	15720	LC/MS Polar	100000282	3106	188.056	70914	5817-08-03	C00624	HMDB01138	922786	1165268	983619	502301	919732	823722	488831	826893	700044	706566	767465	786949	563393	856446	768464	689095	611360	575182	641022	868409	695023	879479	1302426	1341677	614025	1233226	1418709	1320530	1182013	915335
46	N-acetylglutamine	Amino Acid	Glutamate Metabolism	33943	LC/MS Pos Early	100001253	845	189.087	182230	2490-97-3	C02716	HMDB06029	1977879	2402625	1759203	1445169	2203000	1757318	1256278	2.03818e+06	2927929	1938264	1481503	2.0833e+06	1477830	1979695	1133302	2296599	1518923	1486830	1943335	1966586	2113304	1668926	2268374	3238898	2093929	2494070	3302559	5528276	3437103	3073533
2	N-acetylglycine	Amino Acid	Glycine, Serine and Threonine Metabolism	27710	LC/MS Pos Early	100001006	826	118.05	10972	543-24-8		HMDB00532	759474	687929	1011923	950616	993985	997625	726695	1396294	751732	980295	1254673	941552	878549	1171742	916775	992604	1211777	1204144	1225462	855259	891985	782405	1433902	1869721	1042698	1180822	1536341	4123330	2482303	2207960
94	N-acetylhistamine	Amino Acid	Histidine Metabolism	48679	LC/MS Polar	100006123	1118	152.083	69602	673-49-4	C05135	HMDB13253	421595	343474	307665	402237	247644	353963	377175	299869	371910	348673	307925	182238	275762	273116	288237	280513	230886	372546	381340	365893	282883	207648	304045	265327	262130	335654	418462	752425	248669	260456
242	N-acetylkynurenine (2)	Amino Acid	Tryptophan Metabolism	48757	LC/MS Neg	100006378	2378	249.088					115765	131162	133598	61703	181253	133777	61786	100353	149114	160447	44504		62908	66738	49399	61643	101667	81609	185319	108108	64991			128337	26948	35354	30169	99242	30563	143861
290	N-acetylleucine	Amino Acid	Leucine, Isoleucine and Valine Metabolism	1587	LC/MS Neg	1082	2400	172.098	70912	1188-21-2	C02710	HMDB11756	55565		95960	45342	94799	68380		52125	61358	91541	80370	61173		139705	47308	95851	115200	88038	71200	158965	58534	85986	103533	96762	42277	85323	181644	336847	121059	138045
372	N-acetylmethionine	Amino Acid	Methionine, Cysteine, SAM and Taurine Metabolism	1589	LC/MS Neg	1083	1787	190.054	448580	65-82-7	C02712	HMDB11745	1289656	1807717	1809347	706425	1083967	1131509	1093788	1180267	1331274	1393075	1405630	1460710	1215891	2233533	1207942	1.83142e+06	1464469	1669811	2525716	1686658	1226093	1622392	2443636	2791093	1437918	2484328	2943059	2928395	2386561	2364946
377	N-acetylmethionine sulfoxide	Amino Acid	Methionine, Cysteine, SAM and Taurine Metabolism	45428	LC/MS Pos Early	100005463	880	208.064	193368	108646-71-5			473384	437050	451015	216144	268192	366337	272798	376403	618893	365631	410069	481525	367613	685520	344181	538929	384157	491326	599751	469404	297939	457702	660905	1004034	418578	747937	1085786	897560	713140	567720
1263	N-acetylneuraminate	Carbohydrate	Aminosugar Metabolism	32377	LC/MS Pos Early	1162	660	310.113	439197	131-48-6	C00270	HMDB00230	24167072	19943408	34176880	18680668	20319904	22046404	15974829	20109178	16964084	25605172	15937241	17947540	16985560	13987640	19190820	17242620	10548607	14045136	13303105	15141168	18070720	13102806	13522197	13580079	15870818	13172511	15821826	20442978	15968446	15728270
131	N-acetylphenylalanine	Amino Acid	Phenylalanine Metabolism	33950	LC/MS Neg	100001256	2597	206.082	74839	2018-61-3	C03519	HMDB00512	44221	53750	93264	34631	91841	77595	59226	69186	316301	49479	67208	67720	30386	106414	43989	86553	54610	69193	84280	99453	37262	43785	46759	60687	30213	59021	84768	359067	255398	179733
465	N-acetylputrescine	Amino Acid	Polyamine Metabolism	37496	LC/MS Pos Early	192	2230	131.118	122356	18233-70-0	C02714	HMDB02064	167364		101867			62602	59784		104371			52019			81109			57371	84343	93636	108961	116118	49069	145247		70949	110232	97825
10	N-acetylserine	Amino Acid	Glycine, Serine and Threonine Metabolism	37076	LC/MS Pos Early	100001851	800	148.06	65249	97-14-3		HMDB02931	1708334	1494742	1617967	905114	1793621	1254398	930772	1356700	1.90017e+06	1655457	1270222	1782398	1393319	1.71558e+06	1299422	1611044	1284613	1544803	1549693	1526707	1490804	1622146	1.77547e+06	2185909	1164885	2055979	2362814	2703210	2628661	1971075
408	N-acetyltaurine	Amino Acid	Methionine, Cysteine, SAM and Taurine Metabolism	48187	LC/MS Polar	100005466	1249	166.018	159864				13836504	13116519	11980082	9199841	12842827	11426423	12964173	11746157	10827811	9395982	10495855	12044260	10608434	12442772	11522464	12152704	7415140	8736738	15096604	11462037	8947697	8.16196e+06	14109237	16579356	8062064	17609016	15709307	19514810	22435664	14689633
17	N-acetylthreonine	Amino Acid	Glycine, Serine and Threonine Metabolism	33939	LC/MS Polar	100001274	1700	160.061	152204	17093-74-2		HMDB62557	4616533	5370648	5947577	3777519	5.38366e+06	4828864	3764754	4917827	5933371	5569417	4311191	4223698	4586310	5287811	4550462	4803886	3555138	3423776	4573151	4496674	4871446	4427738	5903249	6523937	3.51096e+06	6280495	6366299	9307238	5938925	5654812
153	N-acetyltyrosine	Amino Acid	Tyrosine Metabolism	32390	LC/MS Polar	100001104	1340	222.077	68310	537-55-3		HMDB00866		279816	366735	176878	486628	411364	143618	285854	611917	183510	350139	239370	163477	551909	195241	560965	369561	476883	320233	647843	216281	241494	390552	448463	404026	228682	597070	729478	1308850	576666
436	N-delta-acetylornithine	Amino Acid	Urea cycle; Arginine and Proline Metabolism	43249	LC/MS Polar	100004523	2719.9	173.093	9920500				3337695	3291290	4658779	2816269	4061344	3452506	3203862	3.53009e+06	1.93548e+06	2859650	3156635	4553284	3322057	3354542	3034128	4195021	3108638	3052993	4719749	4.0766e+06	2950595	3350034	5641454	4967879	3812285	4656174	5421792	818123	1508119	1569967
373	N-formylmethionine	Amino Acid	Methionine, Cysteine, SAM and Taurine Metabolism	2829	LC/MS Neg	194	1543.8	176.039	439750	4289-98-9	C03145	HMDB01015	364319	412535	407864	305135	313172	393670	291892	385603	474787	357358	450487	406735	335931	592482	314342	447521	461840	325643	527398	444491	382168	355287	531387	736944	381861	665192	643796	773502	711306	596067
209	N-formylphenylalanine	Amino Acid	Tyrosine Metabolism	48433	LC/MS Neg	100006056	2360	192.067	759256	13200-85-6			28581		35541				24496	36009	38345		22539	28761				26726		17643		22206			22154	27295			34635	39674	33916
1278	N-glycolylneuraminate	Carbohydrate	Aminosugar Metabolism	37123	LC/MS Polar	100001491	3327.5	324.094	123802	1113-83-3	C03410	HMDB00833	436965	428321	467135	322762	420693	416805	309696	334936	437908	529793	435041	562157	314975	434176	435789	310227	362152	334302	373339	398466	475718	345782	632209	394452	379147	397926	378074	455762	335466	357939
1921	N-linoleoyltaurine*	Lipid	Endocannabinoid	61826	LC/MS Neg	100005814	5505	386.237					1259839	605632	797578	398050	751048	674569	542255	714196	895440	738238	450302	416690	581388	774612	435033	519518	314653	833410	543367	581911	291339	275625	663510	633118	497840	445879	1102350	1699141	888038	525944
57	N-methyl-GABA	Amino Acid	Glutamate Metabolism	39577	LC/MS Pos Early	100003152	2109	118.086	70703	1119-48-8	C15987		19132064	21238926	28015144	15441251	17896650	21032868	10698183	32629446	15645353	15771475	16742782	17587884	11432621	11850724	15054340	14068232	20791984	15883110	13489251	15919166	15424970	16613685	17548024	13789897	8917218	15628523	16955840	9688802	3774837	6793954
446	N-methylproline	Amino Acid	Urea cycle; Arginine and Proline Metabolism	37431	LC/MS Pos Early	100001956	1335	130.086	557	475-11-6			2339755	3009892	1678099	1810196	2391903	1794447	1119837	1584541	3383896	2101139	1983298	2346122	2086921	2096023	1767736	1567131	2633638	2429479	2600887	3747966	1988610	2144734	2917253	3210997	1261366	3202714	2450865		1046755
449	N-monomethylarginine	Amino Acid	Urea cycle; Arginine and Proline Metabolism	43586	LC/MS Pos Early	100004488	2845	189.135	132862	53308-83-1	C03884	HMDB29416	2308066	1176292	1.65303e+06	946017	1821012	1.27896e+06	912711	1.34623e+06	1.67711e+06	1630602	1351712	1.54309e+06	668345	1726272	876166	977171	1.11065e+06	1335896	1.61037e+06	1.58664e+06	1.29259e+06	1.28041e+06	1.10676e+06	827334	1.01866e+06	1.43461e+06	2.2388e+06	1.41341e+06	896996	1111962
1917	N-oleoyltaurine	Lipid	Endocannabinoid	39732	LC/MS Neg	100003119	5610	388.253	6437033	52514-04-2			1572563	669503	644966	354187	678780	563013	486492	760158	888244	775065	554408	480281	541934	992917	532559	872103	442847	855421	667900	933545	412643	433487	932278	709873	471856	358780	1383100	2900554	1497871	988290
2701	N-palmitoyl-sphinganine (d18:0/16:0)	Lipid	Dihydroceramides	52604	LC/MS Pos Late	100009028	3090	540.535	5283572	5966-29-0		HMDB11760	175765	102484	147285			197867		99894	180064		146793	156034	76249	126339		141219	259776	385870	257113	201238	282574	141528	221389	226086	107650	216077	292681	241960	195993	255325
2709	N-palmitoyl-sphingosine (d18:1/16:0)	Lipid	Ceramides	44877	LC/MS Pos Late	1518	2893	538.519	5283564	24696-26-2		HMDB04949	7.9498e+06	6443177	6876465	4552742	7409556	6607217	6750103	5623393	8144261	7209550	10492429	8856189	5316078	6641455	6780746	7531111	10621631	21369784	11508197	11070023	7348772	7831820	11043326	11263175	7701436	10207121	14215790	10757358	10961186	11355562
1919	N-palmitoyltaurine	Lipid	Endocannabinoid	39835	LC/MS Neg	100003239	5560	362.237		83982-06-3			1249499	695587	692634	377746	625229	562725	563751	848509	828490	718325	626578	566331	451126	1215678	498587	806954	442729	740993	674880	974498	399230	385189	919682	1000223	518276	368498	1.45387e+06	3282848	1453624	808720
2713	N-stearoyl-sphingosine (d18:1/18:0)*	Lipid	Ceramides	54979	LC/MS Pos Late	1547	3392	566.551	5283565	104404-17-3		HMDB04950	3438695	1994883	2941189	2146963	2684216	3251339	3799069	2244115	3.58442e+06	2822171	2323944	2769648	2341263	2153193	2412704	2740642	3705999	4598956	3.22814e+06	2911366	2348877	2733224	3499271	2966385	2331913	3.10886e+06	3931262	5807817	3.2402e+06	3.47379e+06
1918	N-stearoyltaurine	Lipid	Endocannabinoid	39730	LC/MS Neg	100003240	5782	390.268	168274	63155-80-6			1472449	1.24851e+06	1222412	622967	1133044	1218122	1089918	1349309	1502140	1243152	989949	880980	1212507	1776474	1232564	1104671	683470	1737504	1312507	1389327	969118	843212	1610294	1330367	887872	666392	1951568	4912025	2576170	1490276
3934	N1-Methyl-2-pyridone-5-carboxamide	Cofactors and Vitamins	Nicotinate and Nicotinamide Metabolism	40469	LC/MS Neg	100001468	1668	151.051	69698	701-44-0	C05842	HMDB04193	148734	103786	163244	102320	77914	153057	131577	140234	176151	107205	136880	134421	96077	117706	117998	150223	161165	156386	174278	155972	350119	90226	261337	230853	140176	235416	369041	331461	68444	177638
3773	1-methyladenosine	Nucleotide	Purine Metabolism, Adenine containing	15650	LC/MS Neg	1242	1878	148.063	27476	15763-06-1	C02494	HMDB03331	99735	54615	70003	45893	51258	55917	39354	55849	76585	95327	72063	77651	42014	84790	49287	45746	68004	46750	63683	97909	31754	42253	66938	70001	60596	67293	106886	107688	79051	70808
3811	N2,N2-dimethylguanosine	Nucleotide	Purine Metabolism, Guanine containing	35137	LC/MS Pos Early	100001412	2210	312.13	92919	2140-67-2		HMDB04824	208337	147262	183235	72852	97788	167839	59608	205461	201212	220039	182289	169367	72059	162541		117641	156901	106335	97079	195521			127160	205277	79165	159423	137578	273574	179606	94399
3810	N2-methylguanosine	Nucleotide	Purine Metabolism, Guanine containing	35133	LC/MS Neg	100001467	1988	296.1	3035422	2140-77-4		HMDB05862	186668	63831	90367	102418	69459	63576	51578	45206	89598	152549	112076	101263	52455	106514	64813	46565	66768	44234	68891	138160	31464	50020	85249	72004	77541	83214	125169	83918	108309	117778
3871	N4-acetylcytidine	Nucleotide	Pyrimidine Metabolism, Cytidine containing	35130	LC/MS Neg	100001413	2040	284.089	107461	3768-18-1		HMDB05923		26870						14817	28337							25346			31130	22835	22612		30539	54008	23456		26688	210897	26432
109	N6,N6,N6-trimethyllysine	Amino Acid	Lysine Metabolism	1498	LC/MS Pos Early	189	2825	189.16	440120	23284-33-5	C03793	HMDB01325	26811940	39958820	40693760	19576386	46390588	34450472	32622472	53187632	24671120	30202584	29360704	46623156	29691478	37333684	21712356	43632028	23744092	35582928	66966716	41777000	39022740	51728524	59509388	91693832	85043672	50086908	58034088	115427104	80582304	51606812
100	N6-acetyllysine	Amino Acid	Lysine Metabolism	36752	LC/MS Polar	100001734	2612.6	187.109	92832	692-04-6	C02727	HMDB00206	476497	510940	743809	549594	497280	458827	406277	657373	317692	495962	367285	420129	507700	405005	428138	451796	217484	609241	414418	274660	560417	311113	657240	534256	594373	469532	740555	608786	782261	478548
3784	N6-carbamoylthreonyladenosine	Nucleotide	Purine Metabolism, Adenine containing	35157	LC/MS Neg	100001415	2164	411.127	161466	24719-82-2		HMDB41623	123205	60072	88336	65031	67334	59883	48623	59428	77747	123581	90649	90913	56299	117297	63969	46504	84763	43348	89326	117156	28679	50521	67958	75603	71839	92069	100417	79142	114185	104216
1279	N6-carboxymethyllysine	Carbohydrate	Advanced Glycation End-product	36713	LC/MS Pos Early	100001768	2500	205.118	123800	5746-04-03			9967106	13016524	10520894	10061876	12479124	11402914	9360584	11787020	7625413	11197822	9283088	9899557	7738338	7128757	10446211	10279605	5144076	7677305	8764811	6785439	11491053	8187753	8430609	8939171	7161030	9614541	9050290	12167342	12346271	7989899
107	N6-methyllysine	Amino Acid	Lysine Metabolism	62860	LC/MS Pos Early	100003415	2831	161.129	164795	1188-07-4	C02728	HMDB02038	993316	1040385	1374869	473076	1064263	702278	892048	728333	732515	1150387	856599	984089	1120485	1077449	959296	1451776	1331845	844398	1160133	1425258	755637	1670634	2636573	1384741	1635621	2886598	2172622	1397040	562279	1170550
3794	N6-succinyladenosine	Nucleotide	Purine Metabolism, Adenine containing	48130	LC/MS Polar	100001664	3421	382.1	165243	4542-23-8		HMDB00912	800100	1176418	1009667	580717	1057731	660373	761376	866126	827362	1228879	721070	795097	772314	890917	615243	1119301	550832	505020	442729	1300114	947942	1198616	891598	1001501	467079	722383	964376	1161977	1367890	686800
1670	nervonoylcarnitine (C24:1)*	Lipid	Fatty Acid Metabolism (Acyl Carnitine, Monounsaturated)	57531	LC/MS Pos Late	100015846	1602	510.452					1669519	1321756	1319358	659189	961843	1155366	1106267	1357661	1198568	1102303	805959	965129	961830	567608	799459	954395	610965	1.04764e+06	1104922	659046	1785463	305624	947118	2235831	1646985	994531	822902	1231450	1605494	872097
3915	nicotinamide	Cofactors and Vitamins	Nicotinate and Nicotinamide Metabolism	594	LC/MS Pos Early	432	1942	123.055	936	98-92-0	C00153	HMDB01406	807058816	806895488	845180608	631458752	714854208	763349312	626682432	875345664	869142976	814042880	787796864	730010624	684293504	824657920	693734656	839615232	695252096	680897280	760364160	848890560	752688256	728815296	797519296	864975808	792464064	811419328	766959936	854214720	768638720	686301120
3919	NAD+	Cofactors and Vitamins	Nicotinate and Nicotinamide Metabolism	5278	LC/MS Neg	1310	1434	662.102	5893	53-84-9	C00003	HMDB00902	700792	1990173	1515404	4542194	1688194	1168189	1532041	1484197	766864	260029	964925	872065	1.48911e+06	854067	2261195	994495	1042191	933405	1096272	533857	1822895	1161516	881024	1417588	3447635	1403228	960865	818877	644708	2265938
3920	NADH	Cofactors and Vitamins	Nicotinate and Nicotinamide Metabolism	31475	LC/MS Neg	428	1540	664.117	439153	58-68-4;606-68-8	C00004	HMDB01487		74046	126156	313134	95605		69829	55352			17621		52897		123948	29463			58545		53675	65935		33868	135935
3917	nicotinamide ribonucleotide (NMN)	Cofactors and Vitamins	Nicotinate and Nicotinamide Metabolism	22152	LC/MS Pos Early	1312	766	335.064	14180	1094-61-7	C00455	HMDB00229	2320911	7577068	3364455	5881861	5093948	3092776	4332170	4464636	3250835	2963235	2470400	3719861	3836975	3519663	9537311	4577197	4689820	3804479	3694004	2979302	3842408	6323655	6494449	5329450	10762054	6633275	3266941	4422411	4231139	10158635
3918	nicotinamide riboside	Cofactors and Vitamins	Nicotinate and Nicotinamide Metabolism	33013	LC/MS Pos Early	100001310	2040	255.098	439924	1341-23-7	C03150	HMDB00855	9510123	49069956	25813128	29542444	20118388	12452662	17152044	9724306	33314316	37348856	11968003	25524644	16451802	29322104	47561356	8713014	41128968	17881916	18009560	25721936	6623280	26190438	33626136	19451016	63246540	28734344	42400628	19242092	40144864	65318600
3913	nicotinate ribonucleoside	Cofactors and Vitamins	Nicotinate and Nicotinamide Metabolism	33471	LC/MS Pos Early	100001316	1536	256.082	161234	2625-49-2	C05841	HMDB06809	6357137	1070869	2129255		1066660		614159	193654	12072032	6098604	2061479	2535683		1.3722e+06	1897157		19665076		650568	2141653		790584	9419624	337774	13440611	7235581	3847561	404357	2155372	2482375
3914	nicotinic acid mononucleotide (NaMN)	Cofactors and Vitamins	Nicotinate and Nicotinamide Metabolism	32461	LC/MS Pos Early	100001058	648	336.048	5288991	321-02-8	C01185	HMDB01132	101067								395138								760194						408657		796358	412915
1392	nisinate (24:6n3)	Lipid	Long Chain Polyunsaturated Fatty Acid (n3 and n6)	57810	LC/MS Neg	100015785	5657	355.264	11792612	68378-49-4		HMDB02007	2311082	748744	826671	492167	1121719	532347	1704156	1123610	1726434	374617	389471	282010	498252	839934	379181	728453	297320	833481	507147	1045681	57689	162386	540000	399551	577275	186978	1210461	1545757	333789	386329
1346	nonadecanoate (19:0)	Lipid	Long Chain Saturated Fatty Acid	1356	LC/MS Neg	892	6068	297.28	12591	646-30-0	C16535	HMDB00772	5495762	3359503	3469506	2378787	3443137	3256065	3.41281e+06	4202731	6451770	3770717	2703844	2725341	3060181	4720834	3009679	3336241	1977340	4109854	3437237	3148697	1851411	2380018	4327095	3475398	2715925	1699124	5503775	3546006	3321602	1487937
1642	nonanoylcarnitine (C9)	Lipid	Fatty Acid Metabolism (Acyl Carnitine, Medium Chain)	61775	LC/MS Pos Late	100006620	1003	302.233				HMDB13288	779674	500441	250725	321870	590673	149724	430001	368293	405398	390682	282937	298440	275415	111816	533342	151516	160046	376038	514724	198404	469353	238661	187429	282770	201510	168608	147788	442285	286849	557494
199	O-methyltyrosine	Amino Acid	Tyrosine Metabolism	37451	LC/MS Pos Early	100002078	2790	196.097	76957	1080-06-4			1152462	1689394	1464461	923019	1075090	1031597	753975	995089	1.57108e+06	1739377	1366202	1555318	1057983	2199685	1.48529e+06	1199941	1496824	1030434	1231918	1.79938e+06	1058875	1501993	1282320	1666659	1196661	1199876	1604243	1369970	1560794	1010735
5216	O-sulfo-L-tyrosine	Xenobiotics	Chemical	45413	LC/MS Neg	100005384	990	260.023	514186				61240	54216	48495	24078	44259	40924	29604	40419	27330	52488	67075	54927	39931	69297	68960	48906	72779	53200	83928	86280	47722	63467	87701	108193	47132	81628	91454	88039	69415	87827
1523	octadecenedioate (C18:1-DC)*	Lipid	Fatty Acid, Dicarboxylate	61861	LC/MS Neg	100019978	4875	311.223					180708	110445	99663		171696	119140	87143	117559	120362	145306	118340	128467	106793	116884	93806	131171	88359	119073	102732	125905	97957	110671	178526	156174	123323	195473	141404	52805		65701
1641	octanoylcarnitine (C8)	Lipid	Fatty Acid Metabolism (Acyl Carnitine, Medium Chain)	33936	LC/MS Pos Late	100001247	950	288.217	123701	3671-77-0	C02838	HMDB00791	4113273	7.46906e+06	7216899	3594597	14212023	2198148	9825038	8814768	3306429	4435493	3109589	4643056	4236689	1743752	3.74135e+06	3071034	1402534	3447970	2325895	3228897	7048236	2258863	4493533	4282775	3626220	2387285	2202304	12774664	2319013	7120828
1361	oleate/vaccenate (18:1)	Lipid	Long Chain Monounsaturated Fatty Acid	52285	LC/MS Neg	100008930	5655	281.249					1753919744	521197632	710755200	338700608	733526592	567097920	686024704	668101056	1742874368	820648384	322776544	317365856	388096864	790279808	422779072	428178080	212260800	853838016	440132512	661825088	222062720	210119808	648300736	523512480	464281408	326247360	1215523072	1118376576	482791360	432459488
1904	oleoyl ethanolamide	Lipid	Endocannabinoid	38102	LC/MS Pos Late	1137	1661	326.305	5283454	11-58-0;111-58-0		HMDB02088	2636553	1711131	2544456	1247869	1932229	2236408	1531932	3374989	2307935	2411529	2135766	2201866	1882691	1890055	1521490	2457035	1913905	2301490	2318498	2319905	1389623	1498448	2421797	3073320	1948727	2385869	3106368	4019611	2815869	2596598
2626	oleoyl-linoleoyl-glycerol (18:1/18:2) [2]	Lipid	Diacylglycerol	46799	LC/MS Pos Late	100002990	3223	636.556		104346-53-4		HMDB07219	7289658	1694151	1211269	779872	1495784	1888503	2184697	1489756	6.58379e+06	1622546	1001480	888617	818501	760923	803796	1204687	1802899	2928451	1336116	1136660	546231	294744	1431375	1611856	2753979	3873303	1700942	1219172	647804	689074
1667	oleoylcarnitine (C18)	Lipid	Fatty Acid Metabolism (Acyl Carnitine, Monounsaturated)	35160	LC/MS Pos Late	100001501	1423	426.358	6441392	38677-66-6		HMDB05065	108800384	269571616	162364288	80875872	263506288	53115368	146528432	162994720	169963392	116307560	64681632	115732344	61446508	69299240	72874416	48070152	26454124	63777888	69167016	72752624	62301936	37067080	103091880	66889096	56645956	73060832	58944036	443385056	60169124	115981584
1715	oleoylcholine	Lipid	Fatty Acid Metabolism (Acyl Choline)	53260	LC/MS Pos Late	100009331	1449	368.352					698219	921636	507885	277411	785425	600980	1210151	691150	2453710	899567	893165	685749	486932	347061	670745	630463	442040	752365	684630	325965	941072	188687	782877	1468812	944742	724973	868810	860442	857762	800047
504	ophthalmate	Amino Acid	Glutathione Metabolism	34592	LC/MS Pos Early	100001311	2085	290.135	7018721	495-27-2		HMDB05765	1387294	948364	1037761	939592	1635460	978084	511086	1116985	448779	1065046	1065072	1251360	1352306	1363685	1.56013e+06	1104349	1477557	865857	1.52213e+06	1416178	1371500	1218552	1451482	1.99599e+06	791723	1798287	1746662	1698646	2157606	3648100
418	ornithine	Amino Acid	Urea cycle; Arginine and Proline Metabolism	1493	LC/MS Pos Early	444	2800	133.097	6262	3184-13-2	C00077	HMDB03374	34567336	32876726	27675268	29403624	36421688	22895360	32141000	24876794	24167208	20403878	32216430	27877724	19087316	33626444	30696350	32975768	21974812	25194806	29691380	27426440	45188536	36440068	39482356	41464712	21812290	38034784	38825152	33823464	17168648	17748188
3824	orotate	Nucleotide	Pyrimidine Metabolism, Orotate containing	1505	LC/MS Polar	445	1638.1	155.01	967	50887-69-9	C00295	HMDB00226	2845673	3367370	3.58598e+06	2041366	2467497	2064511	1904482	1.96455e+06	2354332	3056988	2121602	2551313	2294888	3569257	2696743	1392168	2212261	3285302	3224093	3.61029e+06	3669601	2.88953e+06	2881677	3.5022e+06	2504316	3087832	5205998	4753672	3605314	4301833
3826	orotidine	Nucleotide	Pyrimidine Metabolism, Orotate containing	35172	LC/MS Polar	100001416	2250	287.052	92751	314-50-1		HMDB00788	1674112	2867499	2754804	1500958	1573587	1840106	1.98891e+06	2792881	1860191	2217395	2.08539e+06	1563138	1286360	1640347	2365569	1859454	1050269	2288761	2519237	1671056	3319989	1487095	1615271	1.93347e+06	1570082	2166450	2307203	2988862	1870384	1951789
3962	oxalate (ethanedioate)	Cofactors and Vitamins	Ascorbate and Aldarate Metabolism	20694	LC/MS Neg	100000841	603	88.988	971	144-62-7	C00209	HMDB02329	1586538	1727334	1616564	1387358	1318062	1546174	1466160	1725350	1374816	1163908	1671542	1866153	1221621	1368821	1560843	1558795	1714036	1628844	1.91301e+06	1702422	1300728	1177818	2186914	1892163	2029455	1485821	1841261	1186359	1521930	1243400
207	p-cresol glucuronide*	Amino Acid	Tyrosine Metabolism	48841	LC/MS Neg	100006191	2420	283.082	154035	17680-99-8		HMDB11686	42215									37723					91266		266468			98131		58250	100094	55474		62902	94957	945333	959394	512851
4129	p-cresol sulfate	Xenobiotics	Benzoate Metabolism	36103	LC/MS Neg	100001315	2890	187.007	4615423	3233-57-7		HMDB11635	167332	56954	159852	149070	70280	93082	74425	65548	61016	375927	217203	98338	77478	95471	628880	255991	805365	67199	105329	458009	84053	478237	292954	187635	57122	362541	290898	2919600	3500551	1612320
1343	palmitate (16:0)	Lipid	Long Chain Saturated Fatty Acid	1336	LC/MS Neg	424	5618	255.233	985	57-10-3	C00249	HMDB00220	2069541376	1096911104	1189613312	726075136	1087322112	1012011904	1196658816	1194914944	2052737920	1333174784	723840448	715482112	933632448	1461677312	877707200	964308736	470592672	1291612800	885543872	1134394368	558669056	623634496	1080956544	1037812096	856734208	596320256	2024168192	1618961152	1046226880	562829632
1357	palmitoleate (16:1n7)	Lipid	Long Chain Monounsaturated Fatty Acid	33447	LC/MS Neg	452	5475	253.217	445638	373-49-9	C08362	HMDB03229	91335984	29970280	45335844	22645498	42065336	30883796	40831100	41826256	80347984	44766164	20761622	29272152	24060148	35815480	26258420	33938896	18239036	41150852	26096770	41022584	18529556	15852757	30609416	28621234	25636676	26720504	76410832	71710440	36276928	29443608
1666	palmitoleoylcarnitine (C16:1)*	Lipid	Fatty Acid Metabolism (Acyl Carnitine, Monounsaturated)	53223	LC/MS Pos Late	100009406	1357	398.327	71464547				14951146	41994524	30100688	9340785	46312664	6.6572e+06	21774510	28469264	20325704	17829116	11910197	21288304	13196014	7159750	11771103	9977024	3610613	10950661	10267304	13858795	14016038	4635223	15466098	11588313	10475076	10248527	9357691	98031488	8936738	20527600
1716	palmitoloelycholine	Lipid	Fatty Acid Metabolism (Acyl Choline)	53257	LC/MS Pos Late	100009334	1385	340.321					534614	653810	318279	187371	490936	399867	725112	592198	1300698	470790	618517	508684	284533	234641	418698	423009	243934	387528	508697	165783	675536	70116	487674	946991	759802	399745	654929	644766	712452	527476
2786	palmitoyl dihydrosphingomyelin (d18:0/16:0)*	Lipid	Dihydrosphingomyelins	52434	LC/MS Pos Late	100008954	2290	705.591	9939965				2245064	2162326	2289885	1451688	2442434	2212031	1941572	1742037	2239291	1912015	2174517	2175114	1451249	2586892	1780207	1930634	2568535	3584568	2630476	2936087	2023630	2249047	3679598	3265085	2200896	2824181	3312819	3267362	2400092	3148503
1907	palmitoyl ethanolamide	Lipid	Endocannabinoid	38165	LC/MS Pos Late	1489	1643	300.29	4671	544-31-0	C16512	HMDB02100	4.06207e+06	3328941	4018568	2746762	3.82061e+06	3603975	2892518	3783856	3688270	4004367	2835159	3602634	3502915	3483863	2934978	3491078	3346885	3626531	3861035	3399720	3202153	2986575	3867184	4462463	3283508	4469538	4247177	6025739	4326593	4391348
2790	palmitoyl sphingomyelin (d18:1/16:0)	Lipid	Sphingomyelins	37506	LC/MS Pos Late	100002107	2168	703.575	9939941	6254-89-3			106260992	109100968	115037976	79508816	123903032	107603008	97730544	93829880	118321480	109860536	111352216	118608048	99128960	114831648	102663112	115229544	118457576	158786128	138914608	129611008	136640896	117936256	147457024	145765280	118261464	143767424	149799824	184062288	160660000	153180672
2617	palmitoyl-docosahexaenoyl-glycerol (16:0/22:6) [2]*	Lipid	Diacylglycerol	57374	LC/MS Pos Late	100015619	2830	658.54				HMDB07121	1323359	521856	280533		224026	450181	977828	763999	1794707				130755			522462	431038	897985	186397	253424	98161		297387	472413	1310124	1225372	205675	648390		125183
2607	palmitoyl-linoleoyl-glycerol (16:0/18:2) [2]*	Lipid	Diacylglycerol	52634	LC/MS Pos Late	100009055	3197	610.54				HMDB07103	4984010	1326772	1022514	661791	1079546	1.81002e+06	1.83914e+06	1254448	4496914	1221846	890201	562819	698480	560182	697782	1091150	1616701	2532112	1458659	948720	556646	451372	1285850	1327549	2347721	2896097	1233368	1143599	633087	565808
1648	palmitoylcarnitine (C16)	Lipid	Fatty Acid Metabolism (Acyl Carnitine, Long Chain Saturated)	44681	LC/MS Pos Late	100000776	1425	400.342	461	6865-14-1	C02990	HMDB00222	134608096	252892800	138950544	48826552	227166128	41882560	144597600	170680528	97260352	105634752	52845428	118283208	62782664	43109532	53423272	48646432	26133124	51082564	61153244	55355700	58906476	25555636	71195568	53245508	41836916	45084052	53881008	450581056	54065740	68459288
1714	palmitoylcholine	Lipid	Fatty Acid Metabolism (Acyl Choline)	52944	LC/MS Pos Late	100009233	1482	342.337	151731				346421	430957	223756	129789	283846	276958	541744	406082	778809	328395	411183	354002	208152	155794	285968	286493	198327	305835	304551	160106	468000	82711	292691	509822	450184	289428	430205	433726	301116	231872
3946	pantetheine	Cofactors and Vitamins	Pantothenate and CoA Metabolism	57555	LC/MS Pos Early	100001495	2056	279.137	439322	496-65-1	C00831		2289684	2774304	2212319	1133796	2272809	1551298	1228553	1476315	1742777	3161451	1480629	2196518	1814471	2.63547e+06	1678976	1791156	3340532	1753654	1346590	2802248	1434980	2832901	2.93288e+06	3264887	1612177	2392025	4021342	3703853	2858321	1984260
3944	pantothenate (Vitamin B5)	Cofactors and Vitamins	Pantothenate and CoA Metabolism	1508	LC/MS Neg	1024	1498.7	218.103	6613	137-08-6	C00864	HMDB00210	180419008	165471824	202328048	145621456	222246816	169366512	130817760	169933200	191376880	172553472	172146768	154832272	129380104	179848000	154144112	157708544	127054832	145647344	159980016	144515504	151416832	147299264	158156192	165671696	141666272	140551920	173488112	177326336	144788912	115058136
1342	pentadecanoate (15:0)	Lipid	Long Chain Saturated Fatty Acid	1361	LC/MS Neg	980	5521	241.217	13849	1002-84-2;10002-84-2	C16537	HMDB00826	29449394	16832144	20197456	13689439	17034638	16847802	17636400	18964296	30408212	19745936	12300245	14579998	14324789	25475788	15721851	18034274	10378450	23268556	15505648	16829038	10887227	10766181	20205532	17522346	15246327	11396004	31848612	21762676	18922172	9606390
1647	pentadecanoylcarnitine (C15)*	Lipid	Fatty Acid Metabolism (Acyl Carnitine, Long Chain Saturated)	57522	LC/MS Pos Late	100015842	1362	386.327					3523878	6326533	3.84608e+06	1.02313e+06	4963213	1120645	3178928	3.71567e+06	2542040	2931679	1278359	3.38189e+06	1731871	950154	1464183	1560633	732233	1624680	1709434	1201835	1930376	494413	2229928	1983858	1362321	1281529	1313535	8.28376e+06	1445710	1648219
5454	pentose acid*	Partially Characterized Molecules	Partially Characterized Molecules	63264	LC/MS Polar	100021467	2180	165.041					481150	417876	505743	327873	274768	358511	274816	205011	573695	516938	374131	338607	400485	413369	445898	305892	238814	327144	458121	432587	360010	370736	577543	386855	273397	888378	900364
5313	perfluorooctanesulfonate (PFOS)	Xenobiotics	Chemical	57564	LC/MS Polar	100010955	662	498.93	74483	1763-23-1	C18142	HMDB59586	133915	87850	152855	78341	116184	126412	112642	142185	155153	184604	104203	146082	77867	179261	137340	102138	110050	99728	135495	157347	162966	143452	154148	214746	124256	236028	221320	327456	291982	238892
172	phenol sulfate	Amino Acid	Tyrosine Metabolism	32553	LC/MS Neg	100001510	2156	172.991	74426	937-34-8	C02180	HMDB60015	639652	779381	1422939	806228	876234	806322	794241	583123	967488	1772500	1102967	990856	820850	944432	753441	1068360	945020	538048	1257147	1164380	703895	1180524	711991	1126129	373103	667501	1046297	2087563	586852	423812
1040	phenylacetylglycine	Peptide	Acetylated Peptides	33945	LC/MS Neg	100001275	2375	192.067	68144	500-98-1	C05598	HMDB00821	164785	75347	151955	105716	79290	111270	106992	130841	60255	160265	95878	118337	109776	84273	334584	194407	261002	50191	164642	182617	194717	139782	431868	288987	195324	268571	432005	3375440	1261763	697553
130	phenylalanine	Amino Acid	Phenylalanine Metabolism	64	LC/MS Pos Early	460	2878	166.086	6140	63-91-2	C00079	HMDB00159	426390976	387478368	475682464	244286560	385762240	331151488	294128352	392630432	529764512	427800480	387521408	446485024	290563328	466895264	353567232	414496832	353888224	434356384	477610912	465389536	303458560	352595520	471242848	520541984	330748640	405983232	596605248	833998528	584387456	496828448
836	phenylalanylglycine	Peptide	Dipeptide	41370	LC/MS Pos Early	100003588	2898	223.108	98207	721-90-4		HMDB28995	246504	466488	282399	162623	210872	243486	248116	187593	243100	204659	181615	261495	206685	284326	243648	311002	208943	476145	242649		264089	233113	163961	265864	172914	159579	232188	365934	130443	383177
141	phenyllactate (PLA)	Amino Acid	Phenylalanine Metabolism	22130	LC/MS Polar	100000774	908	165.056	3848	828-01-3	C05607	HMDB00779				281600			128875	142785		228481		243204								337485	202290		179187	444018	250917	553886	573359	699509	359330
1310	phosphate	Energy	Oxidative Phosphorylation	42109	LC/MS Neg	461	608	96.9696	1061	7664-38-2	C00009	HMDB01429	225047136	234922272	218746880	207046960	214664592	221697920	237944464	207820288	211928592	196366000	210100448	218210624	221667040	233808672	196062144	218434032	218922832	205975200	232665456	202740896	198254352	201435216	221029024	212276560	204989312	223491008	220950320	233744464	207181824	238310240
1088	phosphoenolpyruvate (PEP)	Carbohydrate	Glycolysis, Gluconeogenesis, and Pyruvate Metabolism	597	LC/MS Neg	463	587.3	166.975	1005	10526-80-4	C00074	HMDB00263	5647675	19125182	8890750	22426392	8165014	8493603	12353231	9779139	14009128	5711614	7654419	13729738	7557011	8785590	17259728	5687802	11830452	5344281	10485437	8683222	5390988	7181596	10213123	8157337	21448448	9209923	15081738	6263101	6886367	17687034
1979	phosphoethanolamine (PE)	Lipid	Phospholipid Metabolism	1600	LC/MS Neg	1026	638	140.012	1015	1071-23-4	C00346	HMDB00224	6888167	6913770	7530222	4751277	6521838	5509772	5154131	6689750	7307437	7069193	6735577	6801255	5627849	6792984	7660656	7009762	6510063	8239533	7187185	8067514	7751671	5707552	9764850	11163376	7983778	8896116	8532115	10838841	8821304	10450406
3947	phosphopantetheine	Cofactors and Vitamins	Pantothenate and CoA Metabolism	15504	LC/MS Neg	100000328	1597	357.089	987	NA	C01134	HMDB01416	5184809	4599978	4931454	4750043	6.6231e+06	5.96527e+06	4593259	5084181	4645192	4827740	4483977	4041276	5223393	5700339	4358312	5.80656e+06	4770187	7374687	4819176	3.93245e+06	6356618	5145561	5222493	8524327	5118331	8166321	5340479	12284417	6.47553e+06	10656379
2698	phytosphingosine	Lipid	Sphingolipid Synthesis	1510	LC/MS Pos Late	469	1367	318.3	122121	554-62-1	C12144	HMDB04610	125824	178440	203532	94016	74451	129327	137688	156291	273919	111903	84088	91632	120445	77650	75937	128607	148812	207446	168085	129246	189662	65935	150051	157027	182113	141578	202102	257800	212277	218436
1497	pimelate (C7-DC)	Lipid	Fatty Acid, Dicarboxylate	15704	LC/MS Polar	100000101	2745	159.066	385	111-16-0	C02656	HMDB00857	297893		53295	125274		99226	111212	106065	138302	101311	71882	331769	220452	93109	301545		102135			221838		112359		168300	99673		206105	260242	171486	100636
123	pipecolate	Amino Acid	Lysine Metabolism	1444	LC/MS Pos Early	1025	2200	130.086	849	4043-87-2	C00408	HMDB00070	38167164	43838360	39825008	30239436	29589146	36959448	23496502	27587704	25014860	29349918	30152102	37593840	29808728	35086384	35500228	41479172	28840888	37894868	52433596	40592824	47937576	40407340	58417760	45892588	31643192	66923748	41554860	55508848	39392932	32873446
443	prolylhydroxyproline	Amino Acid	Urea cycle; Arginine and Proline Metabolism	35127	LC/MS Pos Early	100001167	2128	229.118	11673055	18684-24-7		HMDB06695		1.02159e+06	852998	187348	534724		511922	989363	508637		587114	933193	400545	997021	547304	786401	1.56575e+06	867405	1.27865e+06	1.11806e+06		674632	1.46041e+06	1.60967e+06		1.28032e+06	1.97161e+06	3.33366e+06	1.72863e+06	2601963
426	proline	Amino Acid	Urea cycle; Arginine and Proline Metabolism	1898	LC/MS Pos Early	480	1603	116.071	145742	147-85-3	C00148	HMDB00162	755249920	747505088	735518592	427333952	840062144	682494336	527771392	596439168	636806720	918977152	646551104	624886400	479160128	1072173568	666465856	720676352	693277120	599266112	809723136	969093056	617672384	837974080	1078098560	1053685568	661334656	1168798080	1192165376	1332203136	991453184	865133440
856	prolylglycine	Peptide	Dipeptide	40703	LC/MS Pos Early	100003674	2136	173.092	6426709	2578-57-6		HMDB11178	3192175	3775150	4011348	3004895	4.06875e+06	3599785	2894682	3.99725e+06	4967316	4018509	3514653	3696383	3047289	3869506	3234803	3865327	2741066	3910156	3499266	3595877	3567386	3163421	4726176	4952641	3294945	3641425	4997566	4469241	4.0146e+06	4.03323e+06
1595	propionylcarnitine (C3)	Lipid	Fatty Acid Metabolism (also BCAA Metabolism)	32452	LC/MS Pos Early	100001162	2590	218.139	107738	17298-37-2	C03017	HMDB00824	32310736	92305072	71355280	39440900	71253984	57934528	29420076	50906288	46438276	50937376	61392032	50889564	75117840	72039168	56073016	72237024	33188298	58828856	48910112	44351432	98008696	99268688	61455704	81016360	47639896	89689848	66226056	221518384	163511984	169254240
1596	propionylglycine (C3)	Lipid	Fatty Acid Metabolism (also BCAA Metabolism)	31932	LC/MS Neg	100001150	960	130.051	98681	21709-90-0		HMDB00783	33231	52318	51580	49834	34400	50330	35966	40205	50569	47007	32998	55743	31245	71522	56284	45806	32290	43785	58962	43036	45042	61031	75036	50884	27885	38627	31175	112015	51635	45698
3838	pseudouridine	Nucleotide	Pyrimidine Metabolism, Uracil containing	33442	LC/MS Pos Early	821	800	245.077	15047	1445-07-4	C02067	HMDB00767	2234647	1713378	2.02128e+06	1636588	1828699	1954046	1158755	1779215	1623523	2298657	1691315	1846570	1646763	2.06728e+06	1416343	1639095	2113979	1829084	2284485	2380570	1606983	1608612	2409238	2394951	1900097	2653643	2553479	5089010	2291420	2207274
464	putrescine	Amino Acid	Polyamine Metabolism	1408	LC/MS Pos Early	49	3027	89.1073	1045	110-60-1	C00134	HMDB01414	314671	255990	207673	98306	179594	164101	74652	111219	256678	183533	379541	266212	221293	641541	370214	589277	609493	470149	825749	698133	292155	587648	646251	856327	303922	1.26387e+06	384091		134502	401963
4049	pyridoxal	Cofactors and Vitamins	Vitamin B6 Metabolism	1651	LC/MS Pos Early	491	2343	168.065	1050	65-22-5	C00250	HMDB01545	3.82348e+06	2606336	4525104	2748763	3373899	3009977	3260823	4464375	4061991	4577224	3270239	4751475	3111837	3.94591e+06	3608605	2022964	3898163	2932677	3534525	5221576	2706120	3642471	3801103	3.55352e+06	1612235	2576969	4883115	1006055	3.56619e+06	2270602
4046	pyridoxamine	Cofactors and Vitamins	Vitamin B6 Metabolism	2150	LC/MS Pos Early	568	2975	169.097	1052	58052-48-5	C00534	HMDB01431	12849561	14051115	13620266	9458953	11287480	10012978	8193814	8982634	10650135	18072730	9138768	15612349	10903931	12194231	9457658	8.20187e+06	13618434	7712956	9117716	16979668	7.47308e+06	13072461	11616247	12132361	9486678	6180019	21154224	10478223	15718196	6881256
4047	pyridoxamine phosphate	Cofactors and Vitamins	Vitamin B6 Metabolism	3138	LC/MS Pos Early	493	1932	249.064	1053	529-96-4	C00647	HMDB01555	6781645	6739358	7.72132e+06	6400020	7923050	6940039	5213303	7648695	6765955	6473353	6380347	6386061	6976968	6477236	6669021	6171921	3856767	6504171	6736731	6336407	6938742	6063365	6249833	6.90997e+06	6412953	4778768	6625595	7398634	7.5707e+06	6638551
4050	pyridoxate	Cofactors and Vitamins	Vitamin B6 Metabolism	31555	LC/MS Polar	100001121	846	182.046	6723	82-82-6	C00847	HMDB00017	1248890	1792548	192837	801739	762836	1079953	663514	155398	476182	1513160	1380250	894392	1036517	648059	1354276	576755	908429	882494	595392	562838	685213	717402	673312	1152060	999588	486784	1828935	610652	985022	1258103
52	pyroglutamine*	Amino Acid	Glutamate Metabolism	46225	LC/MS Pos Early	100001540	1900	129.066	134508	2353-44-8			8095242	5797132	6.67725e+06	7156414	10254022	7742748	4284666	4689268	4161129	3069995	5680317	16366628	5307457	7069334	6105153	5640178	6.45285e+06	3926247	34709992	3232506	2995863	11739205	30780806	6.85312e+06	19191222	14787089	11163434	5830563	2159885	1436804
4591	pyrraline	Xenobiotics	Food Component/Plant	48428	LC/MS Neg	100001767	2304	253.119	122228	74509-14-1		HMDB33143	56954	50272	50160	25761	50471	44673	37899	41277	62982	56681	45607	30930	41090	90117	63391	27279	21385	40356	47094	66258	36848	58784	64540	56059	28939	134696	68335
1089	pyruvate	Carbohydrate	Glycolysis, Gluconeogenesis, and Pyruvate Metabolism	48990	LC/MS Polar	823	1083	87.0088	1060	127-17-3	C00022	HMDB00243	8409390	12279205	7762357	7.2726e+06	6523573	5743520	4956435	5717417	12069995	6401682	5341696	5939447	4516836	8111103	3.25556e+06	4139147	6879285	3697740	5825603	4628961	4303439	4883674	4652431	4588476	6547188	8794838	7.71402e+06	13077001	10154805	6366631
4398	quinate	Xenobiotics	Food Component/Plant	18335	LC/MS Polar	100000442	2432.9	191.056	6508	77-95-2	C00296	HMDB03072	5035920	663896	709292	793843	478255	403605	390929	1168199	732964	351869	299546	2471228	629028	490129	2060274	486590	252386	1114218	451368	404485	562196	300418	524439	841387	434988	684304	8907829	2211230	1339954	1.03319e+06
1112	ribitol	Carbohydrate	Pentose Metabolism	15772	LC/MS Polar	100000406	1789.6	151.061	6912	488-81-3	C00474	HMDB00508	1263603	893346	1196359	537202	905792	567383	517424	942464	807633	1.91145e+06	891106	1418918	525883	1776029	923749	1103518	1341248	391839	982705	2568594	428429	1291716	2352700	1078634	791650	2034550	2019598	1910678	2.49925e+06	1060905
3940	riboflavin (Vitamin B2)	Cofactors and Vitamins	Riboflavin Metabolism	1827	LC/MS Neg	500	3160	255.089	493570	83-88-5	C00255	HMDB00244	648306	492602	632738	360745	388591	379395	238685	327162	466559	756212	443370	692971	333434	502263	380649	338476	544381	256930	434997	648662	194037	406382	479326	374954	420078	498878	871655	622687	679491	445759
1113	ribonate	Carbohydrate	Pentose Metabolism	27731	LC/MS Polar	100001007	2425	165.041	5460677	5336-08-03	C01685	HMDB00867	5097447	7303668	2737857	2517404	2968433	6354713	2491246	5968497	2830899	4553924	2298226	3454107	2136397	4332433	4902145	7943672	2415573	3726211	4.99845e+06	7576806	4512530	2444163	4157616	7685506	2721806	6935353	7137162	4060804	5590578	4616228
1111	ribose	Carbohydrate	Pentose Metabolism	1471	LC/MS Polar	914	1508.2	195.051	5779	50-69-1	C00121	HMDB00283	9982945	6315802	6714188	5713475	4522909	5398633	3.23731e+06	4611526	8065211	11561745	5216740	9652149	3750347	8677389	4802048	4259357	8714999	3.41344e+06	4598061	10337608	2553668	7275450	7848290	6.79465e+06	7749165	6203228	12179773	6.3761e+06	6152317	5542048
1105	ribose 1-phosphate	Carbohydrate	Pentose Phosphate Pathway	1763	LC/MS Polar	219	4025	229.012	439236	50-99-7;58459-37-3	C00620	HMDB01489	56789192	48001260	48997960	51605240	57649084	48317564	46954596	54742960	61941528	52675436	62533832	55150908	46888912	59461228	50275376	50447048	36078224	56518112	54131008	46099172	45033292	41832164	62637028	59830536	53395456	63840376	53533328	67556264	74967120	58405452
1103	ribose 5-phosphate	Carbohydrate	Pentose Phosphate Pathway	561	LC/MS Polar	19	4193	229.012		18265-46-8;108321-05-7	C00117	HMDB01548	2666691		6313128	1141392	4623970	7613718	2507141	8356396	5139674	6222859	7751978	2967125	4730590	3752899	4687404	3640364	4445239	4754189	6778701	1493325	6090698	5367372	5572627	4240611	5417818	5570800	3747038	2238516	4861928	5665188
1137	ribulonate/xylulonate/lyxonate*	Carbohydrate	Pentose Metabolism	61858	LC/MS Polar	100019968	2350	165.041					7.30689e+06	13210150	6439047	4437556	9042661	5655125	6645438	7.02807e+06	3.62865e+06	9445386	9027100	9926550	10391534	12778155	17483032	20621270	10536436	8.28625e+06	12279545	15028488	13308102	11940339	30641714	30956844	7121420	15207528	13655504	11882645	34974992	13635789
1097	ribulose 5-phosphate	Carbohydrate	Pentose Phosphate Pathway	1474	LC/MS Polar	296	3922	229.012	439184	18265-46-8;108321-99-9	C00199	HMDB00618	565180	197898	322904	389379	130489	122969	60928	55355	516026	410893	271308	290050	126086	107932	21942.5	45818.3	509158	359851	204118	263464	160159	143572	35684.6	19397	648994	105165	229566	89217	103583	157278
1114	ribulose/xylulose	Carbohydrate	Pentose Metabolism	48340	LC/MS Polar	100006122	1400	149.046	5289590				5209249	3799492	3.71683e+06	2830532	2701957	2648570	1.74535e+06	2251162	4099520	4540741	2268813	4495192	2269764	4118186	2267089	1989032	4098750	1465767	2871132	5058048	1384962	3374393	3282961	3672326	3.48559e+06	3493838	6838308	3465435	4006454	2835966
507	S-(1,2-dicarboxyethyl)glutathione	Amino Acid	Glutathione Metabolism	63009	LC/MS Neg	100020967	543	422.087	9802383	1115-52-2			52178	114603	115786	35827	140025	34940	66046	53735	65091	138342	105546	99059	158658	282722	107362	269872	212904	165342	154612	236361	199380	234428	264562	448720	133822	484903	162777	437388	302855	465123
60	S-1-pyrroline-5-carboxylate	Amino Acid	Glutamate Metabolism	42370	LC/MS Pos Early	35	1528	114.055	1196	2906-39-0	C04322	HMDB01301	2619565	494715	1624357	801290	765877		925831	844165	906449	623042	685576	708518	516768	977915	1081862	816762	796885	1233403	366368	979069	1143545	845777	983612	1358703		1444676	1058561	1116456	1453772	664936
382	S-adenosylhomocysteine (SAH)	Amino Acid	Methionine, Cysteine, SAM and Taurine Metabolism	42382	LC/MS Neg	197	1832.4	383.114	439155	979-92-0	C00021	HMDB00939	1905252	1667192	1626560	1290303	1306593	1305039	924523	1352851	1410857	2132426	1266076	1.43253e+06	1.03768e+06	1736417	1052235	1065253	1345340	855463	1402646	1.77577e+06	890399	1272041	2.03928e+06	1797243	1430684	1855507	2326860	2139695	2207140	1.64076e+06
381	S-adenosylmethionine (SAM)	Amino Acid	Methionine, Cysteine, SAM and Taurine Metabolism	15915	LC/MS Pos Early	1263	3002	399.144	34756	24346-00-7;86867-01-8;86867-0108	C00019	HMDB01185	8006808	7790045	8.23553e+06	7170218	9408896	8.30504e+06	7083211	8546449	9889093	7487765	8.27237e+06	8040940	8567420	7605553	7928560	9382373	6528032	8912203	9753242	7304683	8594004	7639206	9139111	10963639	7770771	10781311	7790926	8227530	7604248	9806671
495	S-lactoylglutathione	Amino Acid	Glutathione Metabolism	15731	LC/MS Pos Early	1343	2124	380.112	440018	54398-03-7	C03451	HMDB01066	677872	314077	1289573	793973	1654991	1177524	871132	789847	921834	900886	1.01303e+06	1013994	912018	788713	517520	719676	567931	900980	915696	973639	577691	822201	2161340	565984	511696	1949141	1125860	719630	983938	588872
393	S-methylcysteine	Amino Acid	Methionine, Cysteine, SAM and Taurine Metabolism	39592	LC/MS Pos Early	100002749	1955	119.016	24417	1187-84-4		HMDB02108	810533	511878	314906	310676	655464	488343	110703	816229	138140	378000	323841	545896	283976	528862	524593	510952	521884	491083	633240	1013429	1472832	896984	846857	1062508	958102	837714	1117720	458658	757302	738321
394	S-methylcysteine sulfoxide	Amino Acid	Methionine, Cysteine, SAM and Taurine Metabolism	43378	LC/MS Pos Early	100002927	900	152.038	82142	6853-87-8		HMDB29432	182354		76010		95179	85441		86384				143888					145412	87721	120695	80841	121253	114548	210308	235292	107627	153561	263186	222540	126780	156626
494	S-methylglutathione	Amino Acid	Glutathione Metabolism	33944	LC/MS Neg	100001259	1075	320.092	3605667	2922-56-7	C11347		40280	53010	59878	45374	59569	44268	36895	45818	50018	56466	60582	48534	42004	56214	49579	59541	55414	59629	59550	58280	31421	44908	70314	86989	51760	85903	67941	49715	59878	67211
5132	salicylate	Xenobiotics	Drug - Topical Agents	1515	LC/MS Polar	501	802	137.024	338	69-72-7	C00805	HMDB01895	1246935	1.49807e+06	1729103	1691610	1838358	962832	1361089	801071	1796612	1.71671e+06	1.61422e+06	1390933	1513199	1954710	1908965	1217302	1421458	862861	1293922	2523783	1251982	2108279	1478835	1.783e+06	980146	2136810	1306322	339030	333219
1136	sedoheptulose	Carbohydrate	Pentose Metabolism	53237	LC/MS Polar	100002619	2255	209.067	5459879	3019-74-7		HMDB03219	24280248	14301149	19743610	14082126	15283335	14922721	11823772	14006828	17499286	28373668	17398364	27114146	10365897	15784190	22476416	17145284	23324924	14252905	18613958	30337948	12644803	21519784	40460552	33258680	24569248	29220752	44099224	21249866	38137640	19887324
1107	sedoheptulose-7-phosphate	Carbohydrate	Pentose Phosphate Pathway	35649	LC/MS Pos Early	100001628	540	273.037	616	2646-35-7	C05382	HMDB01068	8617266	4297319	5696557	4446136	5584224	4573023	3345540	5157496	6686652	7991948	5978356	7189707	4311041	6058686	6219771	5090624	7082194	5053972	7.27244e+06	10285180	4726236	6007376	9952888	8900260	6599812	8917651	11345667	8297747	11251779	9606785
9	serine	Amino Acid	Glycine, Serine and Threonine Metabolism	1648	LC/MS Pos Early	503	1239	106.05	5951	56-45-1	C00065	HMDB00187	96483960	118137832	134271584	61215324	107259992	83590896	89898416	91136800	105078240	127333808	94653072	109405576	75336944	148114400	125309488	149017904	109595096	100075384	128934040	134251872	115467896	157358640	204560576	171791296	107798424	228747440	172313856	250131520	124968368	171300160
259	serotonin	Amino Acid	Tryptophan Metabolism	2342	LC/MS Pos Early	504	2550	177.102	5202	153-98-0	C00780	HMDB00259	855080	1820582	1.7523e+06	997510	1328447	2395984	5199906	2018524	855796	1455472	551927	77871	2290429		252461	163772		3.61576e+06	484379	172594	25153788	324831		413849	631287			255593
470	spermidine	Amino Acid	Polyamine Metabolism	485	LC/MS Pos Late	50	700	146.165	1102	124-20-9	C00315	HMDB01257	152707280	156133680	141140224	165203040	178178592	172303824	147780896	155346032	137034944	133180792	155839952	167993648	188560256	152919216	188058848	174035232	182636688	171249616	194610672	157255536	161685456	188204960	179118624	185120848	164160128	201477552	143435536	76351480	141292832	185027520
477	spermine	Amino Acid	Polyamine Metabolism	603	LC/MS Pos Late	507	758	203.223	1103	71-44-3	C00750	HMDB01256	14618616	20406768	29064486	31504648	33576048	27263548	27106620	26698108	14345286	10795647	17517186	17555624	24589490	10523345	27890924	21457742	19332242	25146786	22664608	9963174	28825592	16922228	18908838	18305312	22632928	13294219	10852051	11960103	9337960	21858902
2697	sphingadienine	Lipid	Sphingolipid Synthesis	57426	LC/MS Pos Late	100015643	1350	298.274	6449795	25696-03-1			6984598	7143026	6.99202e+06	3679185	3514572	6635429	4803609	6144589	4383742	4984383	4755666	3989984	5084567	3691729	3925306	5837988	4278001	7280387	5083398	3547124	7956938	4358189	5399227	5222805	6340791	7692461	4936406	11387877	9470759	10042733
2695	sphinganine	Lipid	Sphingolipid Synthesis	17769	LC/MS Pos Late	313	1413	302.305	3126	3102-56-5	C00836	HMDB00269	1500853	2159100	2541739	760489	1092507	1.59691e+06	2294633	2138442	1547692	923340	1080092	1072414	887155	1320555	1020395	1383030	1596406	4745112	4941116	2001194	7.79381e+06	1130652	1509010	2196312	1348119	1735898	1570292	1909086	1285778	3063263
2802	sphingomyelin (d17:1/16:0, d18:1/15:0, d16:1/17:0)*	Lipid	Sphingomyelins	52433	LC/MS Pos Late	100006314	2082	689.559		121999-58-4			1530361	1947857	2121688	1277882	1673906	1638589	1462413	1836301	1923707	1827359	1447614	1.96255e+06	1493068	1728212	1526551	2246328	1609383	2945192	2426345	1882281	2.06795e+06	1484424	2748582	2308350	1919850	2621527	2.08222e+06	2948351	2488374	2334868
2788	sphingomyelin (d18:0/18:0, d19:0/17:0)*	Lipid	Dihydrosphingomyelins	57473	LC/MS Pos Late	100009027	2362	733.622				HMDB12087	966810	625538	890674	832799	1082819	1143861	1160133	716488	1161822	999071	755751	927339	723969	1376341	695956	985888	1296552	1249049	1095729	1219767	614245	970139	1313721	1378376	762544	1157104	1108716	1321942	937525	1435062
2789	sphingomyelin (d18:0/20:0, d16:0/22:0)*	Lipid	Dihydrosphingomyelins	57476	LC/MS Pos Late	100015786	2600	761.653					2644285	2013123	2281909		2497201	2945721	3585245	2610176	2997046	2243514	1413834	1707965	1897749	1802077	1877597	2103718	1631546	2376507	2011761	1544852	1896952	1558503	2685918	2134869	1785170	2570225	1830046	3291797	1737777	1883286
2800	sphingomyelin (d18:1/14:0, d16:1/16:0)*	Lipid	Sphingomyelins	42463	LC/MS Pos Late	100004328	1998	675.544	11433862			HMDB12097	1071615	1202661	1620769	717342	1172466	1142688	1254662	1514165	1448776	1162463	1186965	1234691	1.26259e+06	948072	880764	1.60859e+06	904080	1539651	1493824	1119308	1197832	995697	1617747	1275916	1180603	1195140	1592105	1368200	980286	1067880
2805	sphingomyelin (d18:1/17:0, d17:1/18:0, d19:1/16:0)	Lipid	Sphingomyelins	52615	LC/MS Pos Late	100008920	2312	717.591		121999-64-2			4435126	4243891	4583091	3643840	4781946	4865677	4452245	4428380	5174372	5137385	3.71118e+06	4622092	4313769	4611865	3886185	4721486	4859292	7025856	5006557	4425454	3862825	4196037	7342854	5516596	4485875	6411377	5632226	7878775	5578546	5338090
2806	sphingomyelin (d18:1/18:1, d18:2/18:0)	Lipid	Sphingomyelins	37529	LC/MS Pos Late	100002106	2167	729.591	6443882	108392-10-5		HMDB12101	13156418	11636434	14298066	11038510	13437915	14059662	14532760	13270478	9534946	14301293	8.30422e+06	12673805	14424603	9926871	11023716	13082050	11440844	15330292	11208470	11105131	11692964	11135428	14104231	11802134	11070291	15160277	10882006	27607960	17619836	16350929
2807	sphingomyelin (d18:1/19:0, d19:1/18:0)*	Lipid	Sphingomyelins	57475	LC/MS Pos Late	100015787	2330	745.622					1899262	1681759	2068004	2043382	1905936	2612169	2574334	2135416	3130429	1.99844e+06	1311484	1721074	1813720	1687204	1769416	2187776	1773801	2381172	1647811	1468936	1476152	1293524	2730263	2.01141e+06	1402990	2303881	1583086	4.18377e+06	1.92332e+06	1.93289e+06
2808	sphingomyelin (d18:1/20:0, d16:1/22:0)*	Lipid	Sphingomyelins	48490	LC/MS Pos Late	100006290	2685	759.638				HMDB12102	22051610	16240244	19364448	16797264	21067270	23897360	28938856	20275572	25311296	18751946	11948883	14350247	16531463	15173282	16339058	18534642	13467745	20708372	16626178	13118243	17091688	12786247	21436274	18150032	14117936	20413048	16233156	26625204	15539695	16027920
2809	sphingomyelin (d18:1/20:1, d18:2/20:0)*	Lipid	Sphingomyelins	48491	LC/MS Pos Late	100006292	2383	757.622		222403-67-0			9697791	8573084	9917644	8.21684e+06	9417333	10106378	11286772	10452243	6321123	8818950	5060353	6099262	9398098	5926634	7169221	8.29119e+06	4869638	9834549	5754797	5000010	6912583	6109657	8584981	7192697	6863336	9800100	6114598	9615857	7372267	6292589
2811	sphingomyelin (d18:1/21:0, d17:1/22:0, d16:1/23:0)*	Lipid	Sphingomyelins	52495	LC/MS Pos Late	100009025	2793	773.653					2149222	1783134	1.9563e+06	1.75267e+06	1713004	2832514	2632762	1803890	2575624	1577013	1198485	1193139	1424006	1530384	1349186	1699713	1109352	2053035	1486177	945772	1512695	1015827	2291536	1880389	1580033	2653783	1526418	3048872	2095578	1959924
2813	sphingomyelin (d18:1/22:1, d18:2/22:0, d16:1/24:1)*	Lipid	Sphingomyelins	48493	LC/MS Pos Late	100006295	2666	785.653				HMDB12104	5544681	4516375	4850414	4172560	4314997	6383435	6876790	5546688	3556862	4191566	4034932	3714224	4307896	3.89428e+06	3616716	5405400	3440641	6265502	4929438	3767220	5271461	3885861	7558461	6311742	5392448	9329801	4553307	6.79312e+06	6229975	5646996
2814	sphingomyelin (d18:1/22:2, d18:2/22:1, d16:1/24:2)*	Lipid	Sphingomyelins	57477	LC/MS Pos Late	100006296	2209	783.638						396952	397555	347345	333772	431450	460394	445593	330508	409024		318579	369341	282010	301416	361225		472602	396890	240547	657710	405380	585639	453809	464783	1091676	412416	931348	450719	452782
2816	sphingomyelin (d18:1/24:1, d18:2/24:0)*	Lipid	Sphingomyelins	47153	LC/MS Pos Late	100005986	3033	813.684		94359-13-4		HMDB12107	9397652	9027155	9100213	5444494	8684246	9266229	13221152	8089773	8536937	6.91114e+06	7145619	7346572	6195836	8449411	6826731	9898471	9532815	15562728	14501329	10652198	13340921	9290368	14750539	14401937	8911782	16622033	11342852	11792425	10648700	11482475
2804	sphingomyelin (d18:2/16:0, d18:1/16:1)*	Lipid	Sphingomyelins	42459	LC/MS Pos Late	100004329	2002	701.559					6797238	7708425	8120572	4360982	7639594	7077779	5748105	7834511	4780267	7906766	6425151	7765639	6213354	6192118	4930645	8372282	5963864	10818117	8.01377e+06	6345444	9832182	6038964	10079514	7833143	7234168	10667852	7.9719e+06	14011938	10563581	11559864
2812	sphingomyelin (d18:2/21:0, d16:2/23:0)*	Lipid	Sphingomyelins	57480	LC/MS Pos Late	100015790	2330	771.638					1182394	952390	1087164	890764	971800	1263124	1385932	1015843	689955	747376	634162	702475	834127	606466	590292	831253	474522	1272510	651025	469126	726803	533442	1313266	856285	867508	1583131	615957	1480829	1094854	1.00689e+06
2815	sphingomyelin (d18:2/23:0, d18:1/23:1, d17:1/24:1)*	Lipid	Sphingomyelins	52435	LC/MS Pos Late	100008956	2845	799.669					2019546	1881888	1797206	1492182	1593710	2465118	2720133	1878268	1665011	1704875	1828203	1582154	1707958	1668692	1250446	2351511	1731693	2744373	2429927	1604591	1854513	1674148	3600933	3300065	2460002	4937248	2329903	3059513	3283985	2894553
2817	sphingomyelin (d18:2/24:1, d18:1/24:2)*	Lipid	Sphingomyelins	52437	LC/MS Pos Late	100008957	2635	811.669					3858852	4884653	4909298	2426542	3313208	3872695	5331498	4119795	2533454	3301876	3153303	3325164	3025275	3803229	3019689	4745217	4483658	7838910	7230857	5181646	7883957	3786456	6733693	5495001	4585325	8222081	4692622	5666283	4816810	5252975
2798	sphingomyelin (d18:2/24:2)*	Lipid	Sphingomyelins	57479	LC/MS Pos Late	100015789	2215	809.653					173377	180291	217837	60853		200777	185997	156288	86793	130741	107134					240281	244913	340191	379302	313540	423052	119009	435176	379228	234463	503181	194228	391339	187649	337898
2846	sphingosine	Lipid	Sphingosines	17747	LC/MS Pos Late	297	1393	300.29	5353955	123-78-4	C00319	HMDB00252	10523621	10736237	11905366	5256462	6234590	10303079	9813386	9369496	10718832	7259812	6456588	6103189	7324827	7226730	6281761	8189851	6934571	16567852	15671695	7887620	28090748	6215222	8131480	9539401	8444928	10397240	8316361	14997222	10250152	14871448
2848	sphingosine 1-phosphate	Lipid	Sphingosines	34445	LC/MS Pos Late	100000626	1375	380.256	5283560	26993-30-6	C06124	HMDB00277	59630	241196	189086	63946		105513	123053	366370									51220	248209	185919		2543505			108230		99334		123261	95227	125423
4538	stachydrine	Xenobiotics	Food Component/Plant	34384	LC/MS Pos Early	100001296	1440	144.102	115244	4136-37-2	C10172	HMDB04827	75385776	96559832	129561024	90621520	128761632	84709952	75979928	86024488	153954576	133419608	120388056	98021144	92393232	156060944	121735744	108292296	107338648	122050008	172220656	106447016	96954240	155157152	187030880	204393200	119863984	269390304	160318576	18059560	20588414	7.20129e+06
1345	stearate (18:0)	Lipid	Long Chain Saturated Fatty Acid	1358	LC/MS Neg	439	5872	283.264	5281	57-11-4	C01530	HMDB00827	1410956416	974556672	1049276544	674184448	910735488	896616128	1042835264	1133011200	1484017152	1049330944	737126784	734784128	894595008	1489291904	968163904	1016020032	577670592	1206866432	1016431680	1040215616	612196160	776776832	1129464192	1011658688	785454208	496160512	1790717696	1376480128	1184448000	456519520
1384	stearidonate (18:4n3)	Lipid	Long Chain Polyunsaturated Fatty Acid (n3 and n6)	33969	LC/MS Neg	100001229	5395	275.202	5312508	111174-40-4	C16300	HMDB06547	3988862	1593723	1999511	1324243	3.28284e+06	1.50429e+06	1.88952e+06	2586883	3763600	2300491	1095618	1790456	1022001	1790518	1476088	1183772	689838	888460	1073251	1750187	720780	802151	1.51937e+06	965695	1282610	2764347	2229287	1143778	519249	245756
1908	stearoyl ethanolamide	Lipid	Endocannabinoid	38625	LC/MS Pos Late	100002254	1787	328.321	27902	111-57-9		HMDB13078	6344049	5.11354e+06	5280388	4465530	4831788	5182974	4290209	5485136	5672039	5101554	3773142	4195397	4606659	4251946	4064212	4525463	4305902	4.87402e+06	4636908	4496070	3867119	3526012	4633309	4978170	4495412	5327624	4947724	7647590	5140352	5560235
2792	stearoyl sphingomyelin (d18:1/18:0)	Lipid	Sphingomyelins	19503	LC/MS Pos Late	1538	2400	731.606	6453725	85187-10-6;85187-10-6	C00550	HMDB01348	68189760	52815088	66362720	57307556	70828296	71371168	77911480	56511908	77287288	70168648	46132512	64977900	65635360	63641976	64618968	65947048	69341792	78245840	65763024	64299928	57564476	58824548	80664144	71490096	56197640	76889472	67554584	117092808	76842848	80553904
1650	stearoylcarnitine (C18)	Lipid	Fatty Acid Metabolism (Acyl Carnitine, Long Chain Saturated)	34409	LC/MS Pos Late	100001391	1485	428.373	6426855	18822-91-8		HMDB00848	104875240	162219200	96508624	34514548	136595312	44500008	87981488	97243600	82077568	92552120	46460508	73592688	63150936	41940568	54631768	49595828	27980800	57036284	62706276	40970232	71690416	30078444	62301744	58771112	43991916	37196896	46933996	403192832	59203064	73903464
1292	succinate	Energy	TCA Cycle	1437	LC/MS Polar	252	3149	117.019	1110	110-15-6	C00042	HMDB00254	31979322	92638056	123137720	169240304	175622992	99551704	112123080	82965560	29845346	30694882	61606824	62823628	136733680	79928872	127428272	85723656	76069528	94539104	45179396	55354928	224012928	121173168	49630620	99590344	93237192	89007856	38005292	37728824	46955168	140565424
5322	succinimide	Xenobiotics	Chemical	41888	LC/MS Polar	100003696	2155	116.035	11439	123-56-8	C07273		373737	513126	585962	554410	606593	502148	509599	706248	438646	358631	399917	388907	487280	460601	412970	404345	343256	325294	396142	349249	643182	393590	692258	892887	467061	615717	517354	588395	587648	685723
1291	succinylcarnitine (C4-DC)	Energy	TCA Cycle	37058	LC/MS Pos Early	100001948	2291	262.128	71464481	256928-74-2		HMDB61717	45239680	48197440	46634308	47548112	46780764	43738024	32262386	53620752	45486624	44873652	34989460	34845800	37833304	36811952	41468688	32402440	18242816	39058444	28854724	22019244	43597172	34219152	23877432	29125102	21962528	31319708	32732658	54008004	26445036	36258260
1172	sucrose	Carbohydrate	Disaccharides and Oligosaccharides	1519	LC/MS Polar	935	3092	387.114	5988	57-50-1	C00089	HMDB00258	785564	118632	159793	316594	223288	87977	125272	309259	153789	288804	111317	644871	278785	160125	576663	775639	127629	587600	152343	250481	284704	658220	156348	181511	130098	191743	557596	451878	733766	151271
5213	sulfate*	Xenobiotics	Chemical	46960	LC/MS Neg	100002528	616	96.9601	1118	14808-79-8	C00059	HMDB01448	8351725	5328549	7898109	4935294	5231741	6472021	6328111	6853365	6937045	6.97182e+06	5789222	7.24442e+06	4947178	7093867	5242512	5935020	7540574	6577763	7.75844e+06	7.02633e+06	6862735	5452267	6970319	7994772	6249520	7.50638e+06	9773956	7876409	9167609	7371399
4546	tartarate	Xenobiotics	Food Component/Plant	15336	LC/MS Polar	100000295	3500	149.009	444305	87-69-4;6106-24-7	C00898	HMDB00956	792919			469402	432603		493184	251694	310377	482876	246865	598775	576641	417105	352039	520940	351402	373714	433756	492097	475486		451746	765474	448465	447664	557568	567519	647240	416451
4674	tartronate (hydroxymalonate)	Xenobiotics	Food Component/Plant	20693	LC/MS Neg	100000840	610	118.999	45	80-69-3	C02287	HMDB35227	847906	957859	883353	524057	900967	438962	589994	786296	528491	901539	1051599	1087704	417783	758057	874447	676864	919075	680372	1078012	859593		507200	1259506	1.02875e+06	962167	909248	1118408		619370	548939
406	taurine	Amino Acid	Methionine, Cysteine, SAM and Taurine Metabolism	2125	LC/MS Pos Early	512	660	126.022	1123	107-35-7	C00245	HMDB00251	2466172160	2480491776	2565929216	2417775360	2635421184	2477308672	2287507456	2465479168	2453825024	2442921984	2624726272	2516582912	2419766016	2691347456	2464664320	2421496320	2325294080	2500799232	2809913856	2632487680	2357993728	2283359232	2626619904	2930748416	2302790912	2842274048	2609828352	3218727680	2893959424	2735606016
3098	tauro-alpha-muricholate	Lipid	Primary Bile Acid Metabolism	42605	LC/MS Neg	100004064	4745	514.284						47980			57105	68184.4		11210.4	531947	158890				11021.5	30708					5003.1								366477	179684	60978
3099	tauro-beta-muricholate	Lipid	Primary Bile Acid Metabolism	33983	LC/MS Neg	100001250	4774	514.284	168408	25696-60-0		HMDB00932		127434			72241	278106		20531.4	694154	129372				55828.7	45205					40351.1								1.54802e+06	83511	33129
3095	taurochenodeoxycholate	Lipid	Primary Bile Acid Metabolism	18494	LC/MS Neg	1629	5250	498.289	387316	6009-98-9	C05465	HMDB00951					49893	76958			878586	113907					23109											29750		266966	158192	58201
3088	taurocholate	Lipid	Primary Bile Acid Metabolism	18497	LC/MS Neg	1648	5150	514.284	6675	145-42-6	C05122	HMDB00036	237699	784371	381316	48413	691995	1160915	122724	192400	8294691	1130685	194573	150305	119083	443036	301441	169255	177515	138489	112448	164712	98934	177274	59269	136608	35692	192188	212949	3222623	890883	474605
410	taurocyamine	Amino Acid	Methionine, Cysteine, SAM and Taurine Metabolism	35117	LC/MS Pos Early	100001418	710	168.044	68340	543-18-0	C01959	HMDB03584	5171085	3201872	3.9856e+06	3441024	4371937	4935981	2147406	2909734	1456378	1597663	3054210	5989780	3198098	4350939	2842063	4380690	2513608	1647400	6604044	2527882	3715135	4470485	6028585	3769053	5431965	6154600	4672621	9463007	5238735	3540583
3118	taurodeoxycholate	Lipid	Secondary Bile Acid Metabolism	12261	LC/MS Neg	1668	5257.4	498.289	2733768	207737-97-1	C05463	HMDB00896					36002	60299			569307	38952																		301563	73530	49738
1377	tetradecadienoate (14:2)*	Lipid	Long Chain Polyunsaturated Fatty Acid (n3 and n6)	62850	LC/MS Neg	100020343	5292	223.17	5312409	39039-37-7		HMDB00560	7363362	4769097	4518444	2193051	5.74758e+06	2788082	4686158	5201514	4396080	4297817	1.85388e+06	3656924	2654657	1305139	2313244	2266548	1108093	2449771	2046816	2234201	2772576	831421	2628265	2309448	3.3647e+06	2539678	2800590	9241387	1711073	3577506
4022	thiamin (Vitamin B1)	Cofactors and Vitamins	Thiamine Metabolism	5341	LC/MS Pos Early	873	3050	265.112	1130	59-43-8	C00378	HMDB00235	8016514	7.19641e+06	9872222	6401261	4802275	6763998	5041031	5896432	7.9095e+06	8979485	7503114	6919847	5006350	7.14566e+06	5601147	5599017	4456281	3.9074e+06	4234976	8462368	4971688	4543725	6194095	6057922	6.24035e+06	7.3996e+06	9936915	4710093	7.51142e+06	4891383
4024	thiamin diphosphate	Cofactors and Vitamins	Thiamine Metabolism	35670	LC/MS Pos Early	522	911	425.044	1132	154-87-0	C00068	HMDB01372	1097855	682771	539370	1481781	1504607	825443	1291610	1416749	586591	560586	1543833	790455	1363664	1022463	1.04181e+06	1631847	825105	1154730	633331	594691	1744446	1435133	993446	1170465	1375278	1304641	876748	756949	477946	918583
4023	thiamin monophosphate	Cofactors and Vitamins	Thiamine Metabolism	15798	LC/MS Neg	523	1448	343.063	3382778	532-40-1	C01081	HMDB02666	515182	390320	690088	466112	594556	671643	498517	551778	684075	504965	605092	531972	399167	453896	434329	557527	291726	465913	431038	447119	549096	350036	492858	483613	438481	630752	575576	306657	524269	584428
5355	thioproline	Xenobiotics	Chemical	53231	LC/MS Pos Early	100009232	1250	134.027	93176	34592-47-4			4032502	13649174	6113028	4306798	5899910	3192495	6196048	5004885	3027553	5016301	5224572	6301962	3793034	7.30178e+06	5472800	8359904	8405423	7689550	7.93397e+06	7.91794e+06	9538720	7030132	10940219	11107661	7647916	7223758	7.49239e+06	9851158	8.17167e+06	12652652
3959	threonate	Cofactors and Vitamins	Ascorbate and Aldarate Metabolism	27738	LC/MS Polar	100001022	2384	135.03	151152	70753-61-6	C01620	HMDB00943	204580816	316413600	302949248	192881920	293310464	192303360	208836912	304395072	179673616	206006608	230044608	266021824	224588144	261183472	306105056	376221088	273282944	304752160	445220160	354540928	285541632	281231648	441621120	527005088	253689184	329140384	350050816	341090784	343122816	321415552
16	threonine	Amino Acid	Glycine, Serine and Threonine Metabolism	1284	LC/MS Pos Early	564	1514	120.066	6288	72-19-5	C00188	HMDB00167	299721920	280259168	374820608	211035120	325427968	240064688	265407840	311176960	208386672	332685024	256638448	269842688	252785840	336341120	300247456	303069248	291899648	250097520	374766848	372411008	355194912	395866560	440322112	511051520	258693760	474931616	441337280	736723520	425935904	399379552
3888	thymidine	Nucleotide	Pyrimidine Metabolism, Thymine containing	2183	LC/MS Neg	872	1963.7	241.083	5789	50-89-5	C00214	HMDB00273	460228	315636	395098	362842	346568	333404	206148	270210	621498	344373	292192	406506	224725	589324	253408	292278	278704	316181	430930	426409	257844	317866	357779	485123	358653	686935	605705	201707	1057800	676199
3891	thymine	Nucleotide	Pyrimidine Metabolism, Thymine containing	604	LC/MS Neg	882	1654	125.036	1135	65-71-4	C00178	HMDB00262	53080	49166	98186	46311	36457	51795	28887	48247	88693	64553		51756	42511	76123	29911	67765	32442	53632	65444	71313	44832		37886	86922	51785	120664	73101	140452	151314	109696
342	tiglyl carnitine (C5)	Amino Acid	Leucine, Isoleucine and Valine Metabolism	35428	LC/MS Pos Early	100001597	2962	244.154	22833596	64191-86-2		HMDB02366	1048473	1181418	1499214	837624	912243	1051953	856006	932352	1602891	1.47302e+06	1439040	1464075	1285007	1535107	1613513	1386880	608483	1.62277e+06	1338351	1222104	1020248	1.68717e+06	1062305	1285668	1003348	1220429	1.38516e+06	6042928	2651969	2174960
441	hydroxyproline	Amino Acid	Urea cycle; Arginine and Proline Metabolism	32306	LC/MS Pos Early	1001	1064	132.065	5810	51-35-4	C01157	HMDB00725	135895264	155775824	142247120	123464880	141761552	139927040	106622520	120192744	81559760	137337440	123840376	126863200	144008784	154556944	144975440	167106480	155767344	128636840	149667088	161277552	114408936	158620784	200163424	178710656	119447232	210570464	203982080	299095456	120810376	143118544
74	trans-urocanate	Amino Acid	Histidine Metabolism	607	LC/MS Pos Early	537	2285	139.05	736715	104-98-3	C00785	HMDB00301	6579787	2450306	1406818	8616696	4770910	763696	591374	1526290	1388668	2377196	2402075	1962997	896254	801275	2268266	2048651	800849	1284324	1.04119e+06	1162043	9023906	951291	11458781	6789804	1039730	1166337	8561519	6079836	10979665	2170275
1300	tricarballylate	Energy	TCA Cycle	15729	LC/MS Neg	2053	578	175.025	14925	99-14-9	C19806	HMDB31193	121996	80745	157363	26118	73168	51821	29384	76646		93791	51905	107461	52702	101121	115153	108921	105078	80991	47324	58879	105586	83326	201522	168852	27892	66753	100723	99575	208903	33623
2794	tricosanoyl sphingomyelin (d18:1/23:0)*	Lipid	Sphingomyelins	52436	LC/MS Pos Late	100008955	3200	801.684				HMDB12105	3106499	1.99944e+06	2075859	1.92704e+06	1959545	3372706	3.77664e+06	1958729	3565546	1.95338e+06	2.04617e+06	1871483	1.67107e+06	2278075	1744318	2802883	2028091	3085244	3070790	1931465	1983804	1746661	4109837	3674859	2662705	4692706	3132205	3747724	3245691	3176593
3932	trigonelline (N'-methylnicotinate)	Cofactors and Vitamins	Nicotinate and Nicotinamide Metabolism	32401	LC/MS Pos Early	100001092	1388	138.055	5570	535-83-1	C01004	HMDB00875	29523214	27597472	33563844	25296738	33193152	26541556	20193336	22759460	30489078	29337534	29335746	22289156	24282636	35760568	27174436	26502296	27268528	29151212	40718912	33479548	29595248	31936006	40276952	47959840	26180982	54047620	32418586	2396178	4684907	1238537
1984	trimethylamine N-oxide	Lipid	Phospholipid Metabolism	40406	LC/MS Pos Early	100003397	2100	76.0757	1145	1184-78-7	C01104	HMDB00925	3373076	2486143	3353555	2413571	3014829	3148064	2059238	2508484	19298728	3302147	2373237	2588176	2442645	3.35255e+06	3126600	3162797	3179237	3149568	3253842	2748125	3.38822e+06	3162200	5977601	6399455	3694157	6465826	6678164	5779149	3123551	1904769
229	tryptophan	Amino Acid	Tryptophan Metabolism	54	LC/MS Pos Early	565	2986	205.097	6305	73-22-3	C00078	HMDB00929	107873160	112732808	120673840	68941232	116738920	97377864	85316872	112140528	122887472	112825320	107722008	104407576	89778760	118598344	104308704	116229912	90438712	107583488	116197232	116921272	92347432	103245696	154165856	153587408	111916880	113976920	156278464	174469680	155303328	130007952
152	tyrosine	Amino Acid	Tyrosine Metabolism	1299	LC/MS Pos Early	815	2430	182.081	6057	60-18-4	C00082	HMDB00158	139706496	100018128	124091488	63373800	100011432	81666496	78666040	95793904	118276792	106559240	97120248	105119344	67548808	127164176	89903416	116102144	88881024	103082704	110641088	112927384	83400832	88822488	134320928	149191696	116761864	105201968	154606928	183191824	155706784	121091184
1230	UDP-galactose	Carbohydrate	Nucleotide Sugar	15860	LC/MS Polar	100000298	4000	565.048	18068	2956-16-3;91183-98-1;137868-52-1	C00052	HMDB00302	3214.2			5515.6	9917.8		39068	6672.3					8580.5		16104		23444	2626.6	15182.3		8100		12371		5974.2
1226	UDP-glucose	Carbohydrate	Nucleotide Sugar	32344	LC/MS Polar	1096	3950	565.048	8629	117756-22-6	C00029	HMDB00286	35340.4	56122	59625	77330.5	100752	27467	141713	87432.4			82177	40413	76502.4		97439.8	25685	60986	72711.4	86296.3	21041	89379.1		66918.4	31592	76335.1					37970
1231	UDP-glucuronate	Carbohydrate	Nucleotide Sugar	2763	LC/MS Polar	1097	4355	579.027	17473	28053-08-9;63700-19-6	C00167	HMDB00935	47971	61150	48432	98620	111946	61109	60276	99230	71063		86267	95252	72750	148244	89425	147990	83346	116235	104795	69751	207682	104451	121333	516497	71007	180067		142857	137308	69204
1238	UDP-N-acetylglucosamine/galactosamine	Carbohydrate	Nucleotide Sugar	46148	LC/MS Polar	100002957	3665	606.074					2336036	4921783	4743687	5183470	5.98127e+06	5078160	4818896	6.00264e+06	3504318	2365491	5548750	4210486	5677296	4220238	6468470	7305616	4490833	5237040	7019793	4688087	7518919	6431934	7033975	10262708	4272240	8366908	2462347	5906681	3153519	4644968
3837	uracil	Nucleotide	Pyrimidine Metabolism, Uracil containing	605	LC/MS Polar	825	1089.7	111.02	1174	66-22-8	C00106	HMDB00300	34347988	25170470	27215342	16972624	23789916	23298508	17980508	21187594	30083228	30851792	18176512	20985196	19713296	26260474	22130148	20564580	17613202	20699104	22532854	30113668	14583966	21931432	27305880	24995644	19173344	32613148	35460056	27792202	33536666	32647246
3752	urate	Nucleotide	Purine Metabolism, (Hypo)Xanthine/Inosine containing	1604	LC/MS Neg	1134	757.1	167.021	1175	69-93-2;120K5305	C00366	HMDB00289	2.72629e+06	6640021	5615446	3743085	3289336	3.47125e+06	3488739	3317087	3793169	5.47382e+06	5461287	4500429	2890036	4724649	4.97033e+06	4269433	6.18025e+06	3383052	4108541	6049928	3356036	4733422	6481977	5580413	5788527	6193396	6849028	12332324	6044381	8280671
416	urea	Amino Acid	Urea cycle; Arginine and Proline Metabolism	1670	LC/MS Pos Early	533	700	121.072	1176	57-13-6	C00086	HMDB00294	64257828	69886336	77876944	69486032	64135388	68293328	68565856	78089728	72437248	77410376	87225560	71520640	62202964	69548016	61428208	63933284	82100320	69308696	84727168	84820840	63625884	63440180	95948664	90379608	62192608	109195720	90029704	174033408	127297984	119125048
3836	uridine	Nucleotide	Pyrimidine Metabolism, Uracil containing	606	LC/MS Neg	535	1457.6	243.062	6029	58-96-8	C00299	HMDB00296	27294492	25990026	24456400	20530640	25848040	23475724	16826292	21693756	33568532	30444024	30074572	34990860	22905174	34959388	29967128	27297392	30781120	26401744	35408572	35782460	21815748	30358880	36442464	41453224	26187772	43487528	39770316	32132150	38311144	39857732
3830	uridine 5'-diphosphate (UDP)	Nucleotide	Pyrimidine Metabolism, Uracil containing	5345	LC/MS Neg	870	599.5	402.995	6031	21931-53-3	C00015	HMDB00295		46965	237832	244166	317760	124168	260260	236558	53914		115322	44383	264252	48655	173720	121360	95146	130726	213419	82053	349099	123410	89933	95729	99802	95469				42043
3829	uridine 5'-triphosphate (UTP)	Nucleotide	Pyrimidine Metabolism, Uracil containing	33448	LC/MS Neg	871	572	482.961	6133	19817-92-6	C00075	HMDB00285		94466	387824	789764	678086	217174	638321	514571	60920		199709	83236	426411	61207	447453	91630	246101	110142	301282	90007	304190	155285	134720	96092	253635	242921				166428
1635	valerylcarnitine (C5)	Lipid	Fatty Acid Metabolism (Acyl Carnitine, Short Chain)	34406	LC/MS Pos Early	100001394	3112	246.17	6426903	40225-14-7		HMDB13128	1.88312e+06	3.59428e+06	2.00147e+06		1.74787e+06	934910		986954		2453142	1504505	951256	1996604	1.91048e+06		1.39545e+06	927055	1.29388e+06	1215783	1522373	2683210	2498189	336552	2260312	994582	1182677	1.41834e+06	6372117	1.84128e+06	4133593
354	valine	Amino Acid	Leucine, Isoleucine and Valine Metabolism	1649	LC/MS Pos Early	566	2479	118.086	6287	72-18-4	C00183	HMDB00883	297250112	336359104	398250112	171728064	333832800	243107856	239833056	287937696	319836544	394408352	277479488	307709376	239809504	408439008	271015904	316195680	284293696	298557984	372596512	437816352	245336288	315509280	423453024	420169600	211577120	344911200	536182784	553302784	486440768	384970336
939	valylglycine	Peptide	Dipeptide	40475	LC/MS Pos Early	100003641	2444	175.108	136487	686-43-1		HMDB29127		774632	635689	161748			316912			272776				168402				399843	473782					455009			436925	539378		458393
3744	xanthine	Nucleotide	Purine Metabolism, (Hypo)Xanthine/Inosine containing	3147	LC/MS Pos Early	1004	1032	153.041	1188	69-89-6	C00385	HMDB00292	212618144	291265664	247691200	166548928	178860064	178730576	140040944	162980960	213641872	271456416	240335152	255066176	169433392	259935728	230420624	208963536	223016832	169794048	225373312	291472288	157586512	233142240	316888864	269121984	242006448	311559168	324007520	318830688	303842880	359279584
3746	xanthosine	Nucleotide	Purine Metabolism, (Hypo)Xanthine/Inosine containing	15136	LC/MS Neg	100000299	1075	283.068	64959	146-80-5	C01762	HMDB00299	498805	603876	562091	280047	288172	310456	246115	297091	340049	879604	492080	659343	224623	655768	425046	312833	408971	322894	407133	828872	296367	380308	535499	568496	499228	591944	751411	621601	606220	856697
1671	ximenoylcarnitine (C26:1)*	Lipid	Fatty Acid Metabolism (Acyl Carnitine, Monounsaturated)	57517	LC/MS Pos Late	100015836	1607	538.483					384036	239034	164061	133581		204105	149933	309387	245631		174791	112142	178895			220250		190084	143267		435846			614009	296974		91675	115915	312341	126198
1098	xylulose 5-phosphate	Carbohydrate	Pentose Phosphate Pathway	37285	LC/MS Polar	100001968	3955	229.012	439190	105931-44-0	C00231	HMDB00868	2.31196e+06	807912	757030	1124440	385153	229390	158173	181860	1409206	1119322	586768	1.14612e+06	440504	380079	94899.6	120284	1139007	1.17579e+06	804304	860384	261375	346541	121726	126558	1388717	564717	944846	447022	442105	384787

## Sheet: ScaledImpData
												CLIENT IDENTIFIER	251	252	253	254	255	256	257	258	259	260	239	240	241	242	243	244	245	246	247	249	226	227	228	230	231	232	233	234	236	237
												PARENT SAMPLE ID	5963226	5963227	5963228	5963229	5963230	5963231	5963232	5963233	5963234	5963235	5963236	5963237	5963238	5963239	5963240	5963241	5963242	5963243	5963244	5963245	5963246	5963247	5963248	5963249	5963250	5963251	5963252	5963253	5963254	5963255
												SAMPLE NAME	UNMN-00464	UNMN-00465	UNMN-00466	UNMN-00467	UNMN-00468	UNMN-00469	UNMN-00470	UNMN-00471	UNMN-00472	UNMN-00473	UNMN-00474	UNMN-00475	UNMN-00476	UNMN-00477	UNMN-00478	UNMN-00479	UNMN-00480	UNMN-00481	UNMN-00482	UNMN-00483	UNMN-00484	UNMN-00485	UNMN-00486	UNMN-00487	UNMN-00488	UNMN-00489	UNMN-00490	UNMN-00491	UNMN-00492	UNMN-00493
												GENDER	M	M	M	M	M	M	M	M	M	M	M	M	M	M	M	M	M	M	M	M	M	M	M	M	M	M	M	M	M	M
												GROUP NUMBER	1	1	1	1	1	1	1	1	1	1	2	2	2	2	2	2	2	2	2	2	3	3	3	3	3	3	3	3	3	3
												SAMPLE NUMBER	1	2	3	4	5	6	7	8	9	10	11	12	13	14	15	16	17	18	19	20	21	22	23	24	25	26	27	28	29	30
PATHWAY SORTORDER	BIOCHEMICAL	SUPER PATHWAY	SUB PATHWAY	COMP ID	PLATFORM	CHEMICAL ID	RI	MASS	PUBCHEM	CAS	KEGG	Group HMDB	Control	Control	Control	Control	Control	Control	Control	Control	Control	Control	PAB	PAB	PAB	PAB	PAB	PAB	PAB	PAB	PAB	PAB	PAB-Colchicine	PAB-Colchicine	PAB-Colchicine	PAB-Colchicine	PAB-Colchicine	PAB-Colchicine	PAB-Colchicine	PAB-Colchicine	PAB-Colchicine	PAB-Colchicine
1462	(14 or 15)-methylpalmitate (a17:0 or i17:0)	Lipid	Fatty Acid, Branched	38768	LC/MS Neg	100002945	5695	269.249	17903417				1.744	1.0035	1.1701	0.6991	0.9599	1.0213	1.0455	1.2278	1.7562	1.1389	0.6956	0.7739	0.8256	1.3278	0.9278	1.0847	0.5574	1.1786	0.8847	1.0252	0.5987	0.5872	1.0759	0.9965	0.9376	0.4908	1.6548	1.0474	0.9043	0.4403
1466	(16 or 17)-methylstearate (a19:0 or i19:0)	Lipid	Fatty Acid, Branched	38296	LC/MS Neg	100002356	5993	297.28	3083779	2724-59-6		HMDB37397	2.3519	1.1308	0.9708	0.8868	1.1168	1.1416	1.0038	1.7481	1.9628	1.0986	0.8961	0.9324	0.8081	1.8939	0.9669	1.1633	0.6085	1.4214	0.9446	0.9863	0.4931	0.5421	1.1212	1.2065	0.8461	0.5146	1.1685	0.9962	1.0079	0.3951
3899	(3'-5')-adenylyladenosine*	Nucleotide	Dinucleotide	62396	LC/MS Neg	100020723	2173	595.142	94231				1.5815	1.1334	1.1671	1.0109	1.0787	1.2381	0.9908	1.3765	1.2845	0.8519	1.0715	0.8345	1.0378	1.1869	0.9348	1.1598	0.6711	0.9086	1.1563	0.9585	0.6325	0.8191	0.7862	1.2235	0.817	0.815	0.7032	1.0092	0.6896	0.7235
3896	(3'-5')-adenylylcytidine	Nucleotide	Dinucleotide	52753	LC/MS Neg	100009062	1920	571.131	10875494	4833-63-0			1.0786	0.9688	1.1902	1.0703	1	1.0213	0.712	1.5985	1.2583	0.6437	1.1524	0.6777	1.1476	1.0468	0.8734	0.7345	0.3699	0.7951	1.0922	0.8494	0.419	0.4972	0.8889	1.7181	1.0635	1.0302	0.3699	0.8894	0.5684	1.1312
3898	(3'-5')-adenylyluridine	Nucleotide	Dinucleotide	52740	LC/MS Neg	100009060	2002	572.115	112074	3051-84-1			1.2801	1.2515	1.3545	1.0133	1.1624	1.3797	1.0168	1.7552	1.0333	0.4546	0.9934	0.6915	1.0453	1.357	0.8838	1.1565	0.4087	1.1879	0.9657	1.0066	0.7173	0.7515	0.8574	1.4752	0.8969	0.891	0.4877	0.9745	0.2885	0.5892
3901	(3'-5')-cytidylylcytidine*	Nucleotide	Dinucleotide	62397	LC/MS Neg	100020727	1472	547.12	94237				2.2685	1.8449	1.5766	1.3125	1.2421	1.1089	1	1.0566	0.5128	1.6979	0.7443	0.8952	1.3967	0.5128	0.5128	0.7461	0.6703	0.5128	0.6412	1.1467	0.5128	0.8219	0.5128	1.4091	0.9796	0.6394	0.9609	0.8623	0.5128	0.5128
3903	(3'-5')-cytidylyluridine*	Nucleotide	Dinucleotide	62399	LC/MS Neg	100020728	1522	548.104					1.6307	1	1.7848	0.9281	1.384	0.9754	0.9281	1.3488	0.9824	0.9281	0.9281	0.9281	1.2125	0.9579	0.9871	1.3987	0.9281	0.9911	0.9281	0.9281	0.9281	0.9281	0.9281	1.3937	0.9281	0.9281	0.9281	0.9589	0.9281	0.9281
3904	(3'-5')-guanylyladenosine*	Nucleotide	Dinucleotide	62761	LC/MS Neg	100020725	1950	611.137					2.0386	1.1697	1.1372	1.0368	1.2722	1.2602	1.0388	1.6615	1.0609	0.8367	0.9805	0.9872	1.088	1.3001	0.8914	1.0143	0.5047	0.8572	0.916	1.1032	0.678	0.7836	0.5976	1.2424	1.0128	0.8978	0.9239	0.8008	0.543	0.8215
3906	(3'-5')-guanylyluridine	Nucleotide	Dinucleotide	52743	LC/MS Neg	100009056	1772	588.11		4785-07-03			1.7916	1.2906	1.4322	0.9171	1.4821	1.1755	0.715	1.5173	1.6067	0.715	0.9403	0.7898	1.0259	1.3065	0.8657	0.715	0.715	0.9282	0.7538	1.1999	0.715	0.8109	0.8575	1	0.715	0.715	0.715	0.8159	0.715	0.715
475	(N(1) + N(8))-acetylspermidine	Amino Acid	Polyamine Metabolism	57814	LC/MS Pos Early	100016038	3080	188.176					0.9935	1.0945	0.9352	0.61	0.6163	0.7713	0.9072	0.6442	0.7838	0.9051	0.9615	1.054	0.705	1.535	1.1089	0.9743	1.6783	0.861	1.4952	1.6198	0.7853	1.3192	1.3794	2.3119	0.8418	1.6709	1.4655	1.5919	1.0065	1.9692
1695	(R)-3-hydroxybutyrylcarnitine	Lipid	Fatty Acid Metabolism (Acyl Carnitine, Hydroxy)	43264	LC/MS Pos Early	100003926	2400	248.149	53481617			HMDB13127	0.8266	2.21	1.2367	0.8966	1.8397	0.7994	0.5586	1.1022	0.566	1.2134	0.6216	1.0015	1.5163	1.1983	0.9985	1.3238	0.5097	0.8906	0.6199	1.3444	0.7223	1.3974	0.3574	0.7605	0.3113	0.6768	1.4613	1.6117	1.97	2.4237
1696	(S)-3-hydroxybutyrylcarnitine	Lipid	Fatty Acid Metabolism (Acyl Carnitine, Hydroxy)	52984	LC/MS Pos Early	100009271	2340	248.149				HMDB13127	1.3661	1.4492	0.9937	0.7286	0.7019	0.5535	0.947	0.5853	1.0243	1.0232	0.6648	0.9282	1.2112	0.8928	1.2141	1.0621	0.6573	1.0178	1.0999	1.1416	0.6634	1.0063	0.282	1.0368	0.372	0.5958	1.1218	0.8989	1.0431	1.0588
2095	1,2-dilinoleoyl-GPC (18:2/18:2)	Lipid	Phosphatidylcholine (PC)	52603	LC/MS Pos Late	100008903	2006	782.569	5288075	998-06-1		HMDB08138	1.3822	1.237	1.8393	0.8829	2.1188	1.2726	1.1649	3.2377	1.6271	1.7322	1.1252	1.0892	1.275	0.9386	0.7513	0.8135	0.6933	1.3129	0.9956	0.5894	0.5065	0.5655	0.8632	0.7461	0.6778	0.6567	1.5777	1.0044	0.2926	0.2528
2177	1,2-dilinoleoyl-GPE (18:2/18:2)*	Lipid	Phosphatidylethanolamine (PE)	53174	LC/MS Pos Late	100009217	2083	740.523	9546812			HMDB09093	1.0262	1.12	1.5555	0.7598	1.6075	1.2904	1.3447	2.7841	1.3294	1.5742	1.032	1.1234	1.134	0.9785	0.8254	0.6547	0.786	1.0215	1.1013	0.5007	0.3684	0.4211	0.6737	0.6498	0.676	0.3907	1.2979	0.4048	0.16	0.1167
2018	1,2-dipalmitoyl-GPC (16:0/16:0)	Lipid	Phosphatidylcholine (PC)	19130	LC/MS Pos Late	100000657	2365	734.569	452110	63-89-8		HMDB00564	1.1018	0.9744	1.1993	0.8174	0.9933	1.0728	1.2736	0.8697	1.0168	0.8312	0.8673	0.8486	0.9486	0.8902	0.8703	0.9826	0.8128	1.3646	1.2234	1.0067	1.3372	0.8696	1.1211	1.0699	0.8828	1.3589	0.953	1.2186	1.1714	1.1862
2138	1,2-dipalmitoyl-GPE (16:0/16:0)*	Lipid	Phosphatidylethanolamine (PE)	57341	LC/MS Pos Late	100009204	2498	692.523	445468			HMDB08923	1.1918	0.9793	1.2117	0.7434	1.0591	1.679	2.263	0.8752	1.2763	0.6346	0.8116	0.8012	0.8052	0.6031	0.8598	0.9827	0.7772	1.6416	1.3968	1.0173	0.8555	0.899	1.6489	1.2538	0.8789	1.7755	0.6126	1.5709	1.178	1.3856
2238	1,2-dipalmitoyl-GPG (16:0/16:0)	Lipid	Phosphatidylglycerol (PG)	52625	LC/MS Pos Late	100000652	3157	740.544	11846227	200880-41-7		HMDB10570	0.633	0.465	0.6404	1.0757	1.1802	1.727	1	0.8348	1.1956	0.3121	0.3121	0.3121	0.5364	0.3121	0.3121	0.3121	0.3864	0.6422	0.3121	0.3121	0.3121	0.3121	1.4358	0.3121	0.3638	1.8064	0.3121	2.4145	1.0151	2.1513
2058	1,2-distearoyl-GPC (18:0/18:0)	Lipid	Phosphatidylcholine (PC)	19132	LC/MS Pos Late	100000660	2950	790.632	94190	816-94-4		HMDB08036	1	0.9183	1.1855	0.4264	0.9515	1.2691	2.2071	0.4264	1.7221	0.629	0.4264	0.4264	0.551	0.4264	0.7031	0.8367	0.4264	1.5832	1.2259	0.4264	1.6061	0.7047	1.6038	0.4264	0.9562	1.1206	0.4264	1.5358	0.4264	0.9213
1070	1,5-anhydroglucitol (1,5-AG)	Carbohydrate	Glycolysis, Gluconeogenesis, and Pyruvate Metabolism	20675	LC/MS Neg	100000580	802	163.061	64960	154-58-5	C07326	HMDB02712	1.2282	1.6776	1.1644	0.5168	0.969	1.0084	0.6408	1.7156	0.47	0.9916	0.9356	0.6952	0.9446	1.0134	0.9709	0.4283	0.8328	0.7298	1.1666	0.5344	0.804	0.7556	1.0168	1.0187	1.553	1.315	1.737	2.6748	2.6846	1.216
2537	1-(1-enyl-oleoyl)-GPE (P-18:1)*	Lipid	Lysoplasmalogen	44621	LC/MS Pos Late	100005372	1566	464.314					1.4049	0.9704	1.4007	0.7549	1.0313	0.7683	0.9087	0.8657	1.3402	1.3196	0.8229	0.7545	0.609	0.9805	0.7292	0.5721	0.5703	1.1172	1.1244	0.7901	1.1029	0.6888	1.0195	1.0474	0.6946	1.2794	1.2473	2.0321	1.2154	1.5359
2514	1-(1-enyl-palmitoyl)-2-arachidonoyl-GPC (P-16:0/20:4)*	Lipid	Plasmalogen	52689	LC/MS Pos Late	100009014	2154	766.574				HMDB11220	0.821	0.6265	0.8988	0.8198	0.9349	1.0129	1.0675	0.5985	0.9849	0.6799	0.9855	0.8453	0.7548	1.1058	0.9629	0.8849	0.9498	1.0802	0.9871	1.0265	1.542	1.1463	1.65	1.2341	1.2313	1.8892	1.0159	2.4398	1.9235	2.2381
2506	1-(1-enyl-palmitoyl)-2-arachidonoyl-GPE (P-16:0/20:4)*	Lipid	Plasmalogen	52673	LC/MS Pos Late	100009002	2270	724.528				HMDB11352	0.8192	0.8391	0.9464	0.7571	1.1253	1.1391	1.2904	0.9314	1.1349	0.9059	0.8394	1.0181	0.8733	1.024	0.9203	0.8005	0.977	1.258	1.0538	0.8759	1.029	0.9678	1.3504	1.131	0.9819	1.2808	1.2184	1.1056	1.0255	0.9396
2515	1-(1-enyl-palmitoyl)-2-linoleoyl-GPC (P-16:0/18:2)*	Lipid	Plasmalogen	52682	LC/MS Pos Late	100009009	2226	742.574				HMDB11211	0.8975	0.665	1.0598	0.5276	1.3756	0.9639	1.1544	1.7508	1.0357	0.8195	1.0867	0.9932	0.8459	0.9858	0.605	0.8633	0.8121	1.2146	1.1162	0.6828	0.6871	0.7021	1.404	1.0272	1.0228	1.0068	1.5813	2.5795	0.9603	1.095
2503	1-(1-enyl-palmitoyl)-2-linoleoyl-GPE (P-16:0/18:2)*	Lipid	Plasmalogen	52677	LC/MS Pos Late	100009069	2351	700.528				HMDB11343	0.993	0.903	1.0642	0.7527	1.1053	1.4201	1.7793	1.1679	1.2199	0.7095	1.0028	1.0082	0.8087	0.9717	0.9462	0.799	0.9319	1.3037	1.3272	0.7224	0.8877	0.7418	1.442	0.9972	0.9524	1.0635	1.3776	1.7696	1.2338	0.9249
2508	1-(1-enyl-palmitoyl)-2-oleoyl-GPC (P-16:0/18:1)*	Lipid	Plasmalogen	52478	LC/MS Pos Late	100009007	2443	744.59					0.8998	0.6584	0.7546	0.5994	0.8809	0.8557	1.28	1.0996	0.8799	0.6995	1	0.8129	0.6683	0.9133	0.5495	0.8824	1.0379	1.2463	1.0854	1	0.9273	1.0327	2.0912	1.133	1.195	1.6809	1.4702	3.0888	1.5637	2.1649
2502	1-(1-enyl-palmitoyl)-2-oleoyl-GPE (P-16:0/18:1)*	Lipid	Plasmalogen	52477	LC/MS Pos Late	100009005	2600	702.543				HMDB11342	0.8855	0.9476	0.7876	0.5204	0.8205	1.0727	1.3461	0.8969	0.9395	0.7133	0.8925	0.9827	0.5223	0.863	0.8207	0.9174	1.1617	1.5619	1.3911	0.9996	1.0004	1.0092	1.9568	1.3353	1.0865	1.6093	1.3507	1.8513	1.2426	1.5178
2504	1-(1-enyl-palmitoyl)-2-palmitoyl-GPC (P-16:0/16:0)*	Lipid	Plasmalogen	52716	LC/MS Pos Late	100009162	2454	718.574	11146967			HMDB11206	1.0202	0.7987	0.9582	0.6947	1.0035	1.1523	1.4008	0.9965	0.9539	0.7637	0.8616	0.7539	0.7893	0.7325	0.7375	0.932	0.8904	1.3439	1.1392	0.9369	1.1406	0.9149	1.6715	1.101	1.0582	1.642	1.3501	2.8487	2.0951	1.8808
2534	1-(1-enyl-palmitoyl)-GPC (P-16:0)*	Lipid	Lysoplasmalogen	52474	LC/MS Pos Late	100002875	1547	480.345	10917802			HMDB10407	1.5748	0.853	1.245	0.7238	0.9937	0.939	0.8106	0.7687	1.1073	1.3886	0.9753	0.8409	0.6459	1.2635	0.8698	0.8003	0.6267	0.9451	0.9585	1.0771	1.0063	0.8132	1.4685	1.161	1.1191	1.8737	1.3984	3.3736	2.1297	2.8136
2535	1-(1-enyl-palmitoyl)-GPE (P-16:0)*	Lipid	Lysoplasmalogen	39270	LC/MS Pos Late	100003000	1558	438.298					1.4029	1.0089	1.391	0.7411	1.0781	0.9102	0.9911	0.8524	1.2583	1.2338	0.7833	0.7749	0.6248	1.0102	0.8252	0.603	0.6279	0.9659	1.026	0.83	0.9693	0.6564	1.0201	1.1313	0.6611	1.2233	1.2055	1.7366	1.1506	1.4806
2519	1-(1-enyl-stearoyl)-2-arachidonoyl-GPE (P-18:0/20:4)*	Lipid	Plasmalogen	52475	LC/MS Pos Late	100008999	2511	752.559	9547058			HMDB05779	0.9893	0.7293	0.8926	0.772	0.8696	1.2393	1.4411	0.6823	1.3487	0.7767	0.6824	0.7303	0.7118	1.0263	0.8316	0.8355	0.888	1.4988	1.0472	0.7992	1.0813	0.7924	1.7741	1.4042	1.0789	1.5041	1.0107	1.4231	1.2888	1.252
2511	1-(1-enyl-stearoyl)-2-linoleoyl-GPE (P-18:0/18:2)*	Lipid	Plasmalogen	52748	LC/MS Pos Late	100009225	2633	728.559				HMDB11376	1.3192	0.8641	0.9632	0.5525	0.9014	1.3624	1.608	1.1068	1.4431	0.6354	0.6894	0.752	0.6861	1.0206	0.6194	0.8618	0.9336	1.6699	1.4165	0.6828	0.9794	0.7049	1.7729	1.3262	1.0889	1.3906	1.3318	1.9427	1.0865	0.7575
2539	1-(1-enyl-stearoyl)-GPE (P-18:0)*	Lipid	Lysoplasmalogen	39271	LC/MS Pos Late	100003001	1649	466.329					1.4771	0.8579	1.4845	0.8295	0.9739	0.8517	0.9782	0.743	1.3755	1.0933	0.7699	0.6257	0.6666	1.0218	0.8125	0.6554	0.6564	1.2464	1.3078	0.8373	1.1128	0.7448	1.2312	1.1579	0.7688	1.3568	1.059	1.9985	1.3682	1.6267
2309	1-arachidonoyl-GPA (20:4)	Lipid	Lysophospholipid	46325	LC/MS Neg	100004442	5499	457.236		799268-65-8			2.3565	0.9726	1.1481	2.7384	1.0115	1.0755	1.4504	0.7232	2.0484	0.6821	0.6297	0.9977	0.4698	1.5889	0.8247	0.5755	0.9354	0.4411	0.4411	1.6063	0.9434	0.4411	1.0023	1.0956	1.8328	0.7248	0.855	1.326	0.9152	1.3103
2348	1-arachidonoyl-GPC* (20:4)*	Lipid	Lysophospholipid	33228	LC/MS Pos Late	100001551	1460	544.34			C05208	HMDB10395	2.4208	0.8323	1.2102	1.1715	1.172	1.1492	1.0893	0.8241	1.5874	1.6341	0.6881	0.9937	0.6211	1.0063	0.5431	0.5171	0.6095	0.5254	0.5625	1.1386	0.6823	0.5751	0.7969	0.7845	0.6687	1.2281	1.3911	1.4562	1.1669	1.0249
2393	1-arachidonoyl-GPE (20:4n6)*	Lipid	Lysophospholipid	35186	LC/MS Pos Late	100001571	1470	502.293	42607465			HMDB11517	2.6841	1.1876	1.388	1.203	1.6792	0.996	1.41	1.2978	1.0119	1.5431	0.7521	1.1436	0.8911	0.8584	0.7851	0.7312	0.6139	1.1685	0.7869	1.004	0.8085	0.7259	0.9855	0.9953	0.6735	1.8739	1.59	0.6954	1.0804	0.9729
2433	1-arachidonoyl-GPI* (20:4)*	Lipid	Lysophospholipid	34214	LC/MS Neg	100001654	5482	619.289				HMDB61690	1.4119	0.7427	1.0641	0.7066	0.9548	0.991	0.8542	1.1838	1.7252	1.1053	0.9359	0.8647	0.7417	1.3771	0.8767	1.009	0.6076	1.0109	1.0598	1.3745	0.511	0.8087	1.1763	1.364	0.7391	0.8906	1.8669	1.6704	1.7558	0.7265
2563	1-arachidonylglycerol (20:4)	Lipid	Monoacylglycerol	34397	LC/MS Pos Late	100001433	1568	401.266	5282281	35474-99-8	C13857	HMDB11549	2.1614	1.0406	1.212	1.0536	1.134	0.9969	1.0292	0.9453	1.6526	1.0031	0.7546	1.1641	0.7445	0.567	0.4405	0.6837	0.6303	0.6282	0.4539	0.8264	0.6419	0.3986	1.0051	0.7427	1.0222	1.4895	1.7457	1.3239	1.3705	0.8792
335	1-carboxyethylisoleucine	Amino Acid	Leucine, Isoleucine and Valine Metabolism	62558	LC/MS Neg	100020427	2628	202.108					0.8525	1.8972	1.4684	0.628	0.8931	0.6968	0.5419	0.5498	0.6847	2.2424	1.0167	1.0434	0.9833	2.2242	0.9035	0.7062	0.9234	0.7863	1.2623	2.0458	0.5558	0.9459	1.1414	2.0113	1.1212	0.9636	2.5207	4.5779	3.2971	2.2724
294	1-carboxyethylleucine	Amino Acid	Leucine, Isoleucine and Valine Metabolism	62559	LC/MS Neg	100020425	2663	202.108					0.966	1.5663	1.1946	0.6208	0.8143	0.7293	0.6447	0.6017	0.7101	1.9363	1.3454	0.8506	0.8053	2.2262	0.9708	0.9567	0.8677	0.7164	1.6264	2.5244	0.638	1.3265	1.0292	2.2169	0.945	1.4853	2.7237	3.9113	2.1178	1.8886
136	1-carboxyethylphenylalanine	Amino Acid	Phenylalanine Metabolism	62566	LC/MS Neg	100020419	2844	236.093					0.9462	1.5609	1.0217	0.5272	0.6729	0.7092	0.546	0.5018	1.1097	1.4757	1.1635	0.9558	0.7857	1.9984	0.8084	1.1058	0.7953	0.8653	1.4293	1.8074	0.5888	0.9783	0.9722	2.0234	0.926	1.0563	1.9407	5.3973	2.2065	2.2119
154	1-carboxyethyltyrosine	Amino Acid	Tyrosine Metabolism	62564	LC/MS Neg	100020421	1846	252.088					0.6251	1.1473	0.7724	0.6078	0.6078	0.6078	0.6078	0.6078	0.7031	1.0944	0.8035	0.6078	0.6078	1.5223	0.7554	1.1234	0.6078	0.6078	0.8168	1.2857	0.6875	1	0.6078	1.7758	0.9171	0.7932	1.8465	3.907	2.1246	1.8728
358	1-carboxyethylvaline	Amino Acid	Leucine, Isoleucine and Valine Metabolism	62562	LC/MS Neg	100020423	2008	188.093					1.1844	1.3168	1.0121	0.4535	0.7436	0.498	0.4357	0.4653	0.5445	1.6762	0.8377	1.1024	0.9879	2.4509	0.9317	0.8917	0.7014	0.7101	1.4532	3.0492	0.8707	1.3455	0.9376	2.1379	0.6928	1.3654	3.2686	3.5629	3.0525	1.7265
2562	1-dihomo-linolenylglycerol (20:3)	Lipid	Monoacylglycerol	48341	LC/MS Neg	100006121	6400	305.249					1.8589	1.1216	1.3648	0.951	1.5169	0.9079	1.3628	1.5235	2.8458	1.295	0.8704	1.0237	1.128	1.0567	0.8213	0.9763	0.678	1.2309	0.8379	1.2818	0.4099	0.5719	1.6497	0.928	0.8523	0.5136	3.0454	0.972	0.8387	0.275
2566	1-docosahexaenoylglycerol (22:6)	Lipid	Monoacylglycerol	52402	LC/MS Pos Late	100001481	1542	420.311				HMDB11587	1.9596	1.6978	1.5068	1.5525	1.7201	0.9032	1.6143	1.6646	2.2712	0.9041	0.9696	0.8395	1.274	0.6006	0.7016	0.9364	0.4764	1.0304	0.3408	0.9474	0.8339	0.3223	0.8407	1.0871	1.2176	1.483	1.6054	1.8487	0.9362	0.9156
2577	1-heptadecenoylglycerol (17:1)*	Lipid	Monoacylglycerol	62449	LC/MS Neg	100020769	6390	267.233					3.2972	1.1038	1.2989	0.988	1.7097	1.012	1.1583	1.1717	3.5585	1.2328	0.8095	0.9431	1.1004	0.7547	0.846	0.6798	0.4613	1.1708	0.5042	1.3579	0.3501	0.3528	1.2217	0.8403	0.7885	0.7654	2.3065	1.2457	0.5595	0.5491
2360	1-lignoceroyl-GPC (24:0)	Lipid	Lysophospholipid	49617	LC/MS Pos Late	100002873	1907	608.465		325171-59-3		HMDB10405	1.2158	0.7559	0.9082	2.1899	0.6013	1.0898	0.7527	0.7881	1.0424	0.6013	0.7447	0.6013	0.6013	0.7278	0.6013	0.6013	0.7643	1.3783	1.0208	0.6013	1.1256	1.0056	1.5944	1.3201	0.9889	1.2746	0.9862	0.89	0.6013	1
2332	1-linolenoyl-GPC (18:3)*	Lipid	Lysophospholipid	45951	LC/MS Pos Late	100005350	1410	518.324				HMDB10388	2.5674	0.9986	1.7119	1.0628	1.3716	1.139	0.7702	1.1958	1.5561	2.2333	1.0509	1.0355	0.7641	1.0514	0.5693	0.454	0.5902	0.9042	0.656	1.1555	0.4442	0.5386	0.621	0.9528	0.6197	1.0014	1.4925	0.4385	0.4385	0.4385
2558	1-linolenoylglycerol (18:3)	Lipid	Monoacylglycerol	34393	LC/MS Neg	100001435	6214	277.217	53480978	124151-74-2		HMDB11569	3.5415	1.3262	1.5451	1.0529	1.9699	0.9471	1.4214	1.5651	4.3911	1.5938	0.851	1.0722	1.0628	0.8524	0.8548	0.7188	0.3725	1.2257	0.4533	1.1107	0.406	0.3887	1.101	0.63	0.7366	0.6088	2.683	0.5901	0.4055	0.2287
2100	1-linoleoyl-2-arachidonoyl-GPC (18:2/20:4n6)*	Lipid	Phosphatidylcholine (PC)	52710	LC/MS Pos Late	100009131	1969	806.569				HMDB08147	1.4793	1.3586	1.6557	1.0869	1.553	1.5713	1.4644	1.4601	1.6503	1.3705	0.9953	0.9636	1.1619	0.8759	1.0047	0.8943	0.7557	1.2421	0.9835	0.6961	1.1027	0.6253	0.9357	0.9128	0.8681	0.7382	0.9276	1.4364	0.6181	0.4434
2179	1-linoleoyl-2-arachidonoyl-GPE (18:2/20:4)*	Lipid	Phosphatidylethanolamine (PE)	53189	LC/MS Pos Late	100009222	2030	764.523				HMDB09102	1.539	1.3021	1.9538	1.1585	1.5511	1.8066	2.2169	1.8872	1.5932	1.5347	0.8763	1.0503	1.0536	0.8171	1.1994	0.7623	0.8406	1.1404	1.0648	0.6558	0.9132	0.5428	0.842	0.7648	0.7701	0.6153	0.9497	0.693	0.3551	0.263
2096	1-linoleoyl-2-linolenoyl-GPC (18:2/18:3)*	Lipid	Phosphatidylcholine (PC)	53176	LC/MS Pos Late	100009343	1939	780.554				HMDB08141	1.3909	0.8239	1.5117	0.9218	1.2798	1.2466	0.9712	1.9139	1.6574	1.2644	1.2152	1.1196	1.1376	1.0724	0.6956	0.9901	0.7638	1.3092	1.2916	0.8104	0.5325	0.686	0.927	1.0099	0.7892	0.8349	1.3994	0.4724	0.3089	0.2837
2330	1-linoleoyl-GPC (18:2)	Lipid	Lysophospholipid	34419	LC/MS Pos Late	100001395	1465	520.34	11988421		C04100	HMDB10386	2.5249	1.4049	1.9458	0.9819	1.9455	1.1636	0.9984	2.0857	1.8218	2.3534	0.98	1.0317	1.0016	1.1557	0.785	0.6797	0.6571	0.8498	0.8444	0.8807	0.5569	0.6721	0.9529	1.0913	0.8163	1.1107	1.902	1.2413	0.5721	0.4767
2381	1-linoleoyl-GPE (18:2)*	Lipid	Lysophospholipid	36600	LC/MS Pos Late	100001570	1482	478.293	52925130			HMDB11507	2.6591	1.5122	2.2237	0.995	2.2028	1.0972	1.349	2.311	1.7313	2.4369	1.101	1.4087	1.049	1.005	0.8238	0.6575	0.6577	0.9173	1.0553	0.8409	0.5306	0.4477	0.8019	0.9128	0.7461	0.8291	2.1539	0.5861	0.3941	0.2476
2420	1-linoleoyl-GPG (18:2)*	Lipid	Lysophospholipid	54885	LC/MS Neg	100009227	5516	507.273					1.8313	0.931	1.169	0.6367	1.1543	0.7392	0.9532	1.1753	2.0716	1.2862	0.7372	0.95	0.7016	1.685	0.7882	0.9371	0.5083	1.0468	0.8362	1.2797	0.4336	0.5406	1.6103	1.1959	0.7122	0.7645	2.616	3.2869	2.4964	1.3816
2428	1-linoleoyl-GPI* (18:2)*	Lipid	Lysophospholipid	36594	LC/MS Neg	100001778	5494	595.289					1.8349	1.0096	1.3276	0.9263	1.3402	1.1573	1.1791	2.0167	2.2116	1.4898	0.8377	0.9904	0.7737	1.5667	0.8917	0.9057	0.5359	1.0194	0.8729	1.3783	0.5454	0.5966	0.9433	1.1917	0.8426	0.7006	2.544	1.4432	0.9362	0.4799
2411	1-linoleoyl-GPS (18:2)*	Lipid	Lysophospholipid	43676	LC/MS Neg	100004606	5500	520.268					1.9169	1.4717	1.9703	0.6045	1.3884	0.5575	1.3705	2.1524	1.4368	1.2839	0.7306	0.6635	0.4934	1.0802	0.6073	0.5989	0.3635	1.2664	1.5337	1	1.3026	0.4693	1.6643	0.8459	0.4182	0.8105	2.141	0.6315	0.3482	0.3482
2557	1-linoleoylglycerol (18:2)	Lipid	Monoacylglycerol	27447	LC/MS Neg	100001040	6477	279.233	5283469	2277-28-3			3.2718	1.3384	1.5325	1.0662	1.7308	1.015	1.3337	1.4671	4.4553	1.5801	0.8745	0.9428	0.9554	0.985	0.6926	0.7466	0.3721	1.0943	0.4963	1.0481	0.4133	0.3599	1.0684	0.6674	0.8033	0.5939	2.9633	1.3106	0.6445	0.3809
2579	1-meadoylglycerol (20:3n9)*	Lipid	Monoacylglycerol	62431	LC/MS Neg	100020746	6450	305.249					1.7983	0.9962	0.9743	0.8435	0.939	0.5905	1.6011	1.9259	2.7062	1.1416	0.7727	1.0038	0.5331	0.4328	0.4328	1.1568	1.066	0.6445	0.4328	1.3414	0.4328	0.4328	1.3671	0.7535	0.8223	0.4328	4.5927	1.9115	0.8114	0.4328
86	1-methyl-4-imidazoleacetate	Amino Acid	Histidine Metabolism	32350	LC/MS Pos Early	100001208	2064	141.066	75810	2625-49-2	C05828	HMDB02820	0.8939	0.5534	1.6084	0.9268	0.771	0.5213	1	1.3771	1.6795	1.6675	1.7067	1.0198	0.9007	1.0164	0.84	0.8135	0.8768	1.2917	0.9952	1.5256	1.9758	1.139	1.3755	0.5213	0.5269	1.4825	0.7297	1.6852	0.708	0.8732
87	1-methyl-5-imidazoleacetate	Amino Acid	Histidine Metabolism	62946	LC/MS Pos Early	100002910	1989	141.066	6451814	4200-48-0		HMDB04988	1.158	0.5934	0.748	0.8891	0.7172	0.7594	0.5934	0.613	0.6411	0.7457	0.6493	1.4132	1.0071	0.7761	5.3376	1.3904	1.9538	0.8769	1.2625	0.9929	1.4796	0.9544	2.2184	0.5934	1.2809	1.5501	0.9743	10.5355	2.602	2.3548
485	1-methylguanidine	Amino Acid	Guanidino and Acetamido Metabolism	48114	LC/MS Pos Early	100000715	2149	74.0713	10111	22661-87-6	C02294	HMDB01522	1.0882	1.009	1.0895	1.0047	0.9728	1.0805	0.8076	0.9441	1.044	1.2383	1.1247	0.7833	0.844	1.0367	0.826	0.7792	0.7076	0.9953	0.992	0.878	0.8202	0.891	1.1017	1.209	0.9478	1.2654	1.2419	1.5333	1.0252	0.9382
68	1-methylhistidine	Amino Acid	Histidine Metabolism	30460	LC/MS Pos Early	100001051	2755	170.092	92105	332-80-9	C01152	HMDB00001	1.1961	0.6039	0.1601	0.1601	0.8612	0.5025	0.1601	0.5757	0.3448	0.2695	0.4585	1.2505	0.7553	0.7812	0.839	1.1027	0.4692	1.3219	1.7078	0.9772	0.7921	1.0228	1.2556	1.9402	1.34	1.7945	2.3062	5.7571	5.5362	3.2358
3927	1-methylnicotinamide	Cofactors and Vitamins	Nicotinate and Nicotinamide Metabolism	27665	LC/MS Pos Early	55	1940	137.071	457	1005-24-9	C02918	HMDB00699	0.742	0.9003	2.2464	0.6026	1.0062	0.8082	1.3528	2.1285	0.9938	0.9704	1.0899	1.1851	0.8521	0.9866	1.0814	1.187	1.2059	1.2262	1.6609	1.7519	1.1253	1.2355	0.8142	0.8304	0.8481	0.6179	0.8758	1.1469	0.5182	0.4311
2006	1-myristoyl-2-arachidonoyl-GPC (14:0/20:4)*	Lipid	Phosphatidylcholine (PC)	53195	LC/MS Pos Late	100009139	1914	754.538				HMDB07883	0.664	0.6348	0.7408	0.3681	0.6323	0.7987	0.8973	0.7181	0.9408	0.5674	1.2	1.3067	0.6674	0.9864	0.9291	1.2691	1.1273	1.3232	2.0523	1.2344	1.0302	1.1502	1.6051	1.5197	1.0136	1.9473	1.2983	0.4499	1.3557	0.8445
2002	1-myristoyl-2-palmitoyl-GPC (14:0/16:0)	Lipid	Phosphatidylcholine (PC)	19258	LC/MS Pos Late	100000672	2147	706.538	129657	69525-80-0		HMDB07869	0.793	0.8198	1.1687	0.5242	0.7882	0.8832	1.1407	0.8617	0.9686	0.7532	1.121	1.0257	0.8115	0.9285	0.8205	1.113	0.9393	1.4526	1.6712	1.2462	1.3274	1.0769	1.3317	1.1322	0.9743	1.8317	1.2737	0.6034	1.3632	0.8826
2549	1-myristoylglycerol (14:0)	Lipid	Monoacylglycerol	35625	LC/MS Neg	100001618	6353.3	227.202	79050	75685-84-6	C01885	HMDB11561	2.0482	1.2675	1.5106	0.8073	1.8577	0.9494	1.4291	1.4456	4.0944	1.2777	0.8279	0.9599	0.995	0.9396	1.0183	0.8104	0.3318	1.4075	0.6315	1.2695	0.6851	0.4478	1.4398	0.7932	0.7877	0.8653	2.2466	2.2994	1.005	0.7549
2173	1-oleoyl-2-arachidonoyl-GPE (18:1/20:4)*	Lipid	Phosphatidylethanolamine (PE)	55041	LC/MS Pos Late	100009219	2200	766.538				HMDB09069	1.0654	1.0409	1.1399	0.8433	1.1038	1.304	1.7782	1.4333	1.0918	1.1051	0.8944	1.1133	0.8441	0.9499	0.9772	0.9579	0.9685	1.0182	1.0654	0.8645	0.8263	0.7181	1.1924	1.0632	0.8284	0.9818	1.1707	0.7015	0.4748	0.5131
2280	1-oleoyl-2-arachidonoyl-GPI (18:1/20:4)*	Lipid	Phosphatidylinositol (PI)	54994	LC/MS Pos Late	100010951	2568	902.575				HMDB09844	1.3467	1.0054	1.3949	0.9946	1.8102	1.5857	1.7114	2.0972	1.6351	0.8927	0.6299	0.7358	0.823	0.7989	0.8028	0.878	0.8002	1.2444	1.0756	0.7802	0.8581	0.6472	1.4426	1.1859	0.6626	1.4113	1.1643	2.2958	0.8749	0.9193
2094	1-oleoyl-2-docosahexaenoyl-GPC (18:1/22:6)*	Lipid	Phosphatidylcholine (PC)	52697	LC/MS Pos Late	100009130	2011	832.585				HMDB08123	1.2885	0.7448	1.1969	1.0025	1.0749	1.1342	1.3376	1.1383	1.4745	0.7864	0.9445	0.7198	1.0418	0.9869	0.8282	1.1049	0.7255	1.2238	1.0046	1.0496	0.8826	0.7934	0.8604	1.0999	0.8083	0.9975	0.874	1.2338	0.9241	0.8917
2176	1-oleoyl-2-docosahexaenoyl-GPE (18:1/22:6)*	Lipid	Phosphatidylethanolamine (PE)	53209	LC/MS Pos Late	100009220	2119	790.538					1.1812	0.8813	0.9677	1.0311	1.1819	1.3097	1.6177	1.1332	1.4658	0.8647	1.0109	0.8185	0.9242	1.1549	1.1956	0.9982	1.0018	1.1123	1.0871	0.9879	0.9937	0.8655	0.8889	1.1518	0.8239	1.192	0.9348	0.9861	0.8066	0.7192
2084	1-oleoyl-2-linoleoyl-GPC (18:1/18:2)*	Lipid	Phosphatidylcholine (PC)	52453	LC/MS Pos Late	100008981	2165	784.585					1.1206	0.8562	1.1711	0.7501	1.2274	1.0124	1.204	1.6829	1.1655	1.0614	1.0511	1.0197	1.0541	1.0203	0.896	0.8945	0.8679	1.0829	1.1377	0.8332	0.6053	0.7406	0.8768	0.9876	0.8322	0.7503	1.1964	0.9027	0.5401	0.4331
2170	1-oleoyl-2-linoleoyl-GPE (18:1/18:2)*	Lipid	Phosphatidylethanolamine (PE)	52687	LC/MS Pos Late	100009078	2270	742.538	9546753			HMDB05349	0.9678	0.9164	1.1765	0.6357	1.3394	1.1459	1.3714	2.4189	1.2311	1.1952	1.0322	1.2797	1.0754	1.1913	0.9271	0.7693	1.0378	1.1516	1.2914	0.7508	0.4797	0.6931	0.765	0.9198	0.7758	0.6365	1.6275	0.4801	0.2646	0.1692
2252	1-oleoyl-2-linoleoyl-GPG (18:1/18:2)*	Lipid	Phosphatidylglycerol (PG)	57400	LC/MS Pos Late	100009113	2767	790.559				HMDB10635	0.9786	0.8266	1.0613	0.6733	1.1647	1.0375	1.1339	1.4426	1.6313	0.6555	0.9807	1.0193	0.8149	1.091	0.7519	0.9584	0.7134	1.3599	1.097	0.8409	0.6137	0.6773	1.189	1.1368	0.6988	1.2028	1.0273	1.0574	0.7557	0.7456
2267	1-oleoyl-2-linoleoyl-GPI (18:1/18:2)*	Lipid	Phosphatidylinositol (PI)	52451	LC/MS Polar	100008979	902	859.534				HMDB09838	1.3202	1.2057	1.164	1.2217	1.7337	1.328	1.6446	1.9376	1.5683	1.0152	0.7885	1.0089	0.977	0.9911	0.8417	0.7717	0.7998	1.1836	0.8329	0.836	0.9834	0.7148	0.8364	0.776	0.8618	1.1289	1.109	1.4758	0.5827	0.9031
2327	1-oleoyl-GPC (18:1)	Lipid	Lysophospholipid	48258	LC/MS Pos Late	100001272	1540	522.355	16081932	19420-56-5		HMDB02815	1.9657	0.6461	1.3034	0.7976	1.0931	0.9455	1.0166	1.2787	1.0299	1.5514	1.0721	1.0961	0.8876	1.1757	0.8394	0.556	0.5655	0.784	1.0016	1.3215	0.5678	0.8499	0.7785	1.1903	0.637	1.3618	1.6759	0.9984	0.9966	0.6615
2379	1-oleoyl-GPE (18:1)	Lipid	Lysophospholipid	35628	LC/MS Pos Late	100001569	1554	480.308	9547071	89576-29-4		HMDB11506	2.0623	1.1847	1.8156	0.8659	1.4356	1.0065	1.4726	1.6542	1.3302	1.8725	1.0025	1.1061	0.7874	1.1207	1.048	0.4832	0.7386	0.9975	1.297	0.9654	0.8926	0.6756	0.9203	0.9806	0.6455	0.99	1.4673	0.794	0.5763	0.5296
2418	1-oleoyl-GPG (18:1)*	Lipid	Lysophospholipid	45968	LC/MS Neg	100005716	5610	509.288					1.7499	0.9774	1.0635	0.5809	1.0842	0.7801	0.9326	0.9559	2.1387	1.1293	0.9285	0.9928	0.9045	1.993	0.8113	1.1499	0.6241	1.1925	1.0072	2.018	0.4453	0.8914	1.8647	1.4566	0.7206	0.8428	2.9416	2.2042	2.363	0.9306
2426	1-oleoyl-GPI (18:1)	Lipid	Lysophospholipid	36602	LC/MS Neg	100001777	5599	597.304					1.2833	0.7788	1.1691	0.7428	1.4493	0.848	0.9707	1.6269	2.1156	1.3761	0.7737	0.7048	0.7251	1.5987	1.0582	0.8324	0.5485	1.1363	0.9845	1.3679	0.3949	0.7496	1.1864	1.133	0.641	0.3541	2.0817	2.3125	1.0155	0.4877
2409	1-oleoyl-GPS (18:1)	Lipid	Lysophospholipid	19260	LC/MS Neg	100000630	5607	522.284	9547099	326589-90-6		HMDB61694	1.27	1	1.9973	0.3643	1.2135	0.5743	1.2598	1.3568	1.1056	1.0608	0.4715	0.7211	0.2989	1.2873	0.5368	0.8877	0.6322	2.1607	1.9205	1.4546	1.5338	0.4875	1.7668	0.946	0.5443	0.3415	2.4558	0.648	0.8805	0.2989
2556	1-oleoylglycerol (18:1)	Lipid	Monoacylglycerol	21184	LC/MS Neg	100000924	6650	281.249	5283468	111-03-5		HMDB11567	2.5353	1.252	1.2403	1.9532	1.4014	1.0427	1.383	1.3564	4.1932	1.5436	0.9852	0.7174	0.7388	0.7918	0.651	1.0148	0.5765	0.7979	0.4	1.1237	0.3463	0.3661	1.2757	0.5815	0.8218	0.4716	1.8409	1.6888	0.6535	0.6012
2049	1-palmitoleoyl-2-linolenoyl-GPC (16:1/18:3)*	Lipid	Phosphatidylcholine (PC)	53180	LC/MS Pos Late	100009345	1850	754.538				HMDB08008	1.1841	1.0532	1.4737	0.6604	1.2062	1.2665	1.01	1.4153	1.4131	1.0292	1.0495	1.1443	1.0104	0.9887	0.7103	0.9479	0.9519	1.4802	1.3421	0.6802	0.3371	0.6601	0.7876	0.8345	0.6543	0.97	1.7075	0.99	0.5498	0.3273
2318	1-palmitoleoyl-GPC* (16:1)*	Lipid	Lysophospholipid	33230	LC/MS Pos Late	100001511	1450	494.324	24779461			HMDB10383	1.782	1.0158	1.3664	0.632	1.0836	0.8098	0.9809	1.2182	1.2261	1.4884	1.0146	1.0344	0.7321	1.0784	0.6673	0.7828	0.691	0.8404	0.9854	1.2636	0.6155	0.8022	0.9661	1.0448	0.6796	1.1336	1.872	1.0369	0.7063	0.5495
2553	1-palmitoleoylglycerol (16:1)*	Lipid	Monoacylglycerol	52431	LC/MS Neg	100008952	6094	253.217				HMDB11565	2.8795	1.0521	1.5796	0.794	1.7922	0.8736	1.5067	1.6457	3.6727	1.2425	0.7783	1.0025	0.9975	0.945	0.8943	0.7939	0.4324	1.0916	0.5198	1.4496	0.4858	0.4718	1.2132	0.7276	0.6628	0.6284	3.3177	2.0843	1.0455	0.6741
2210	1-palmitoyl-2-arachidonoyl-glycosyl-GPE (16:0/20:4)	Lipid	Glycosyl PE	63195	LC/MS Pos Late	100021395	2180	902.575					1.5439	1.0504	1.4885	0.4408	1.1388	0.7672	1.1767	0.9746	0.6625	1.4713	0.9317	1.8053	1.0498	0.7776	0.8428	1.3983	0.9477	0.8592	1.6916	1.9056	0.4113	1.487	1.0254	1.2132	0.5625	0.8831	2.3163	0.6634	0.5369	0.2523
2036	1-palmitoyl-2-arachidonoyl-GPC (16:0/20:4n6)	Lipid	Phosphatidylcholine (PC)	52462	LC/MS Pos Late	100008914	2091	782.569	10747814	35418-58-7		HMDB07982	1.0446	0.8259	0.828	0.8214	0.8854	0.9996	0.9506	0.7436	0.9466	0.8168	0.9105	1.0004	0.9495	1.008	0.9011	1.0459	0.9211	1.0488	1.1636	1.0419	1.0277	0.9841	1.0669	1.1796	0.9816	1.2254	1.0339	1.0152	1.1326	1.0481
2147	1-palmitoyl-2-arachidonoyl-GPE (16:0/20:4)*	Lipid	Phosphatidylethanolamine (PE)	52464	LC/MS Pos Late	100008990	2198	740.523	9546800			HMDB05323	1.1725	1.0004	0.9898	0.8029	0.9867	1.4006	1.5509	1.2249	0.9996	1.0878	0.9226	1.1228	0.9152	0.9604	0.8127	1.181	1.0543	1.0202	1.2902	0.9492	0.8816	0.9092	1.3925	1.3133	0.994	1.1485	1.2344	0.7131	0.7535	0.7209
2260	1-palmitoyl-2-arachidonoyl-GPI (16:0/20:4)*	Lipid	Phosphatidylinositol (PI)	52467	LC/MS Polar	100008993	892	857.519				HMDB09789	1.119	1.2956	1.0487	0.8848	1.3202	1.17	1.3563	1.2073	1.077	0.8908	0.8999	0.8708	0.8983	0.814	0.7063	0.8588	0.8312	1.1586	0.9925	0.8612	1.072	0.9461	1.0075	1.0881	0.8141	1.5636	0.947	1.2608	0.9681	1.2271
2032	1-palmitoyl-2-dihomo-linolenoyl-GPC (16:0/20:3n3 or 6)*	Lipid	Phosphatidylcholine (PC)	52454	LC/MS Pos Late	100008985	2199	784.585					1.4427	0.7886	0.9404	0.604	1.5519	0.9716	0.9556	1.0975	0.8075	0.902	1.0117	1.2186	1.2098	1.0213	0.8988	1.0034	0.9966	1.4179	1.6139	1.2624	0.7984	0.7867	1.2047	1.2435	0.7941	1.1119	1.4918	0.498	0.5742	0.3419
2211	1-palmitoyl-2-docosahexaenoyl-glycosyl-GPE (16:0/22:6)	Lipid	Glycosyl PE	63196	LC/MS Pos Late	100021397	2098	926.575					1.3546	0.8693	1.1528	0.612	1.1975	1.0773	0.995	0.8645	0.8389	1.4014	1.1136	1.0681	0.9848	1.005	0.8326	1.6353	0.8534	0.8987	1.5798	2.2255	0.5545	1.2141	0.9868	1.2989	0.5726	1.1599	1.4883	0.9539	0.8671	0.6206
2042	1-palmitoyl-2-docosahexaenoyl-GPC (16:0/22:6)	Lipid	Phosphatidylcholine (PC)	52610	LC/MS Pos Late	100008915	2023	806.569	6441886	59403-54-2		HMDB07991	1.2271	0.6925	0.8848	0.8009	0.7524	1.0242	0.9934	0.7848	1.0273	0.6279	0.9492	0.7274	1.0629	0.9485	0.7134	1.4431	0.7289	1.1633	1.1374	1.1206	0.8151	0.9875	1.0237	1.3027	0.8679	1.4461	1.0066	1.2207	1.5531	1.3932
2149	1-palmitoyl-2-docosahexaenoyl-GPE (16:0/22:6)*	Lipid	Phosphatidylethanolamine (PE)	52465	LC/MS Pos Late	100008991	2119	764.523	9546799			HMDB05324	1.168	0.8884	0.7671	0.8177	0.9418	1.3302	1.1637	0.8181	1.1654	0.817	0.9989	0.8607	1.0722	1.1628	0.8995	1.3563	0.91	1.2054	1.2959	1.0237	0.8776	1.0363	1.0011	1.3354	0.9316	1.4496	0.9936	0.8622	1.1544	0.8463
2025	1-palmitoyl-2-linoleoyl-GPC (16:0/18:2)	Lipid	Phosphatidylcholine (PC)	42446	LC/MS Pos Late	1537	2160	758.569	5287971	40811-94-7		HMDB07973	1.1305	0.8388	1.042	0.7369	1.138	1.0115	0.9153	1.3062	0.9506	1.0207	1.0175	1.0138	0.99	1.0093	0.7527	1.0147	0.8543	1.1115	1.1719	0.848	0.6558	0.8702	1.0211	0.9907	0.8464	1.0122	1.3937	0.8599	0.683	0.5907
2144	1-palmitoyl-2-linoleoyl-GPE (16:0/18:2)	Lipid	Phosphatidylethanolamine (PE)	42449	LC/MS Pos Late	100001870	2275	716.523	9546747			HMDB05322	1.0018	0.9244	0.9725	0.5357	1.1341	1.1218	1.0071	1.8177	0.9025	1.1303	1.1101	1.2232	1.1101	1.0933	0.7097	1.0832	0.9982	1.0197	1.4487	0.7227	0.3902	0.8708	0.9491	1.0812	0.846	0.875	1.7695	0.45	0.4024	0.2606
2243	1-palmitoyl-2-linoleoyl-GPG (16:0/18:2)	Lipid	Phosphatidylglycerol (PG)	52628	LC/MS Pos Late	1543	2730	764.544		322647-44-9		HMDB10575	1.128	0.8224	1.103	0.6968	1.3038	1.0857	1.0488	1.516	1.2429	0.8628	1.04	0.9627	0.9858	1.0796	0.6897	0.9657	0.794	1.2578	1.2771	0.7733	0.5707	0.71	1.0142	1.0805	0.84	1.2314	1.3624	0.9384	0.5741	0.3893
2258	1-palmitoyl-2-linoleoyl-GPI (16:0/18:2)	Lipid	Phosphatidylinositol (PI)	52450	LC/MS Polar	1528	910	833.519				HMDB09784	1.0958	1.0016	0.9912	1.0169	1.5184	1.4158	1.3396	1.3561	1.0165	0.8399	0.7455	0.85	0.9318	0.929	0.5961	1.1371	0.8675	0.9984	1.0254	0.9495	0.8565	0.9626	1.0614	0.945	0.956	1.6818	1.2914	1.4056	0.8877	1.0659
2022	1-palmitoyl-2-oleoyl-GPC (16:0/18:1)	Lipid	Phosphatidylcholine (PC)	52461	LC/MS Pos Late	1539	2358	760.585	6436017	26853-31-6;26853-31-6		HMDB07972	1.0716	0.6359	0.8454	0.6473	0.804	0.9606	1.1151	0.9768	0.9136	0.7641	1.1166	1.0181	0.9819	1.0754	0.803	1.264	0.9707	1.0987	1.3296	1.1919	0.7221	1.1344	1.2832	1.2617	0.9605	1.3699	1.2253	0.9614	1.0283	0.9098
2142	1-palmitoyl-2-oleoyl-GPE (16:0/18:1)	Lipid	Phosphatidylethanolamine (PE)	19263	LC/MS Pos Late	1526	2509	718.538	5283496	26662-94-2		HMDB05320	0.8888	0.6864	0.6809	0.5114	0.6838	1.1444	1.2984	0.8935	0.9569	0.788	1.0431	1.0754	0.721	1.1114	0.7991	1.1692	1.1146	1.1277	1.469	1.0933	0.6642	1.1476	1.5273	1.4637	0.9131	1.5308	1.2508	0.7478	0.9061	0.7171
2242	1-palmitoyl-2-oleoyl-GPG (16:0/18:1)	Lipid	Phosphatidylglycerol (PG)	52448	LC/MS Polar	100000641	745	747.519	5283509				0.9306	0.688	0.7877	0.7234	1.0339	0.9526	1.1167	0.7603	1.0397	0.4807	0.9206	0.8346	0.9739	1.0273	0.9478	0.972	0.7918	1.0984	1.2514	1.1375	0.9798	1.0725	1.5884	1.461	0.8706	2.0564	1.1827	1.0202	1.3667	1.4416
2256	1-palmitoyl-2-oleoyl-GPI (16:0/18:1)*	Lipid	Phosphatidylinositol (PI)	52669	LC/MS Polar	100009066	893	835.534				HMDB09783	1.0277	0.8269	0.8676	0.816	1.1901	1.0788	1.2319	0.9262	1.0216	0.7156	0.7654	0.8399	0.9984	1.1242	0.9701	0.9392	0.7684	1.0904	1.0896	0.9477	1.0016	0.9063	0.9943	1.1794	0.9273	1.7566	1.0655	1.3789	1.3029	1.274
2019	1-palmitoyl-2-palmitoleoyl-GPC (16:0/16:1)*	Lipid	Phosphatidylcholine (PC)	52470	LC/MS Pos Late	100008984	2160	732.554				HMDB07969	0.8457	0.7944	0.9612	0.5756	0.9177	0.8548	1.1536	1.0263	0.9755	0.8238	1.1144	1.1191	0.8742	1.0245	0.861	1.0852	1.1107	1.2638	1.4978	1.421	0.9336	1.0882	1.2826	1.1564	0.8939	1.3189	1.4927	0.7403	0.9062	0.7373
2020	1-palmitoyl-2-stearoyl-GPC (16:0/18:0)	Lipid	Phosphatidylcholine (PC)	52616	LC/MS Pos Late	100008921	2653	762.601		59403-51-9		HMDB07970	1.1543	1.0822	1.175	0.8255	0.9864	1.2247	1.6675	0.8472	1.2546	0.755	0.7283	0.6875	0.8627	0.8945	0.8643	1.0136	0.7309	1.4299	1.2415	0.8781	1.3164	0.7196	1.231	1.1238	0.9019	1.351	0.8456	1.4903	0.9525	1.1491
2301	1-palmitoyl-GPA (16:0)	Lipid	Lysophospholipid	34428	LC/MS Neg	100001445	5600	409.236	6419701	17618-08-5	C04036	HMDB00327	1.0854	0.7496	1.0435	2.1092	0.9952	0.8888	0.9788	1.1639	1.5093	0.6743	0.6596	0.8095	0.9374	1.6866	1	1.315	0.7461	0.5357	0.912	1.1356	1.2633	0.5357	1.1361	1.1755	1.4673	0.5855	0.9115	1.7345	1.1857	0.9302
2316	1-palmitoyl-GPC (16:0)	Lipid	Lysophospholipid	33955	LC/MS Pos Late	100001263	1525	496.34	86554	17364-16-8		HMDB10382	1.5816	0.9284	1.1487	0.7168	0.924	0.9261	0.7791	0.9102	0.9159	1.3796	1.0418	0.9611	0.8656	1.1069	0.7908	0.9711	0.7044	0.9321	1.1386	1.189	0.8923	1.0289	1.1757	1.5003	0.7589	1.4473	1.5784	1.4043	1.1757	1.037
2370	1-palmitoyl-GPE (16:0)	Lipid	Lysophospholipid	35631	LC/MS Pos Late	100001567	1544	454.293	9547069	53862-35-4		HMDB11503	1.9753	1.0732	1.4216	0.6767	1.0594	1.0259	1.072	1.1877	1.1072	1.4961	0.9293	0.8982	0.8202	1.0031	0.9257	0.8237	0.6778	1.013	1.5243	0.9961	0.9969	0.7575	0.8811	1.0947	0.7507	1.0507	1.3791	0.8917	0.7839	0.7254
2414	1-palmitoyl-GPG (16:0)*	Lipid	Lysophospholipid	45970	LC/MS Neg	100005717	5570	483.273	3300276				1.9081	1.2502	1.397	0.741	0.8715	0.7566	0.8348	0.9666	1.63	1.5739	1.0334	0.7993	0.8541	1.9103	0.9254	0.846	0.5126	1.1538	1.2504	1.534	0.5257	0.8733	1.0792	1.2386	0.7035	0.4722	1.9321	1.2578	1.3593	0.6012
2421	1-palmitoyl-GPI* (16:0)	Lipid	Lysophospholipid	35305	LC/MS Neg	100001655	5564	571.289				HMDB61695	1.4117	0.9065	1.0122	0.6885	1.003	0.8512	0.896	1.0239	1.3656	1.2252	0.6869	0.706	0.7016	1.5498	0.8637	0.997	0.605	1.1007	1.171	1.2571	0.5216	0.8432	1.1397	1.1699	0.648	0.5328	2.0886	2.1553	1.3744	0.7027
2552	1-palmitoylglycerol (16:0)	Lipid	Monoacylglycerol	21127	LC/MS Neg	100000827	6550	255.233	14900	542-44-9		HMDB31074	2.6398	1.3986	1.3264	1.1859	1.5039	1.0047	1.3668	1.3092	3.8597	1.3681	0.8121	0.7915	0.9919	0.9953	0.882	0.8749	0.5331	1.1749	0.6825	1.2749	0.4828	0.5203	1.3713	0.7974	0.883	0.6605	1.9866	2.3114	0.9299	0.7681
2551	1-pentadecanoylglycerol (15:0)	Lipid	Monoacylglycerol	47898	LC/MS Neg	100001431	6200	241.217	190750	104140-07-0			2.4488	1.0422	1.473	0.9516	1.5138	0.966	1.1567	1.2789	3.8231	1.2003	0.7223	0.8328	0.9499	1.2464	0.9827	0.7857	0.5157	1.1761	0.5564	1.2696	0.4891	0.4097	1.4971	0.6491	0.8515	0.7416	2.2634	1.3107	1.0173	0.5716
89	1-ribosyl-imidazoleacetate*	Amino Acid	Histidine Metabolism	61868	LC/MS Pos Early	100001668	2006	259.092	5117448	29605-99-0	C05131	HMDB02331	1.0142	0.9182	1.1459	0.7749	0.7547	1.0456	1.0568	1.009	1.1054	1.0802	0.8091	0.965	0.7254	1.0389	0.7467	0.8083	0.8629	1.1383	1.7161	1.0792	0.7905	0.6348	1.4949	0.7147	1.0227	1.7015	0.991	3.8321	0.592	0.4375
2216	1-stearoyl-2-arachidonoyl-glycosyl-GPE (18:0/20:4)	Lipid	Glycosyl PE	63193	LC/MS Pos Late	100021404	2423	930.607					1.4844	0.7571	1.3841	0.6004	1.0864	1.0416	1.4235	0.9971	0.6099	1.4633	0.8199	1.2128	0.8173	0.957	0.8359	1.1938	0.9494	0.7523	1.5528	1.968	0.558	1.0029	1.0722	1.2193	0.6151	1.0799	1.7814	0.7921	0.7466	0.4655
2070	1-stearoyl-2-arachidonoyl-GPC (18:0/20:4)	Lipid	Phosphatidylcholine (PC)	42450	LC/MS Pos Late	100001869	2300	810.601	16219824	35418-59-8		HMDB08048	1.0899	0.9519	0.9029	0.9372	1.0018	1.1866	1.1953	0.7589	1.1702	0.8929	0.8468	0.9704	0.8734	0.993	1.1162	0.9547	0.9248	1.2024	1.0906	0.9526	1.2222	0.975	1.0994	1.202	0.9982	1.2408	0.9381	1.3101	1.1864	1.0978
2164	1-stearoyl-2-arachidonoyl-GPE (18:0/20:4)	Lipid	Phosphatidylethanolamine (PE)	52447	LC/MS Pos Late	100008977	2424	768.554	5289133			HMDB09003	1.2593	0.8637	0.9847	0.7842	0.9446	1.3691	1.5944	1.1607	1.0074	0.9556	0.8102	1.0526	0.8778	0.9629	0.9022	1.0898	0.9935	1.092	1.3329	0.9633	0.8528	0.8389	1.2638	1.2758	1.0385	1.4905	1.2577	0.9335	1.0065	0.7268
2275	1-stearoyl-2-arachidonoyl-GPI (18:0/20:4)	Lipid	Phosphatidylinositol (PI)	52449	LC/MS Polar	100000616	870	885.549		383907-33-3		HMDB09815	1.0542	0.7863	0.8986	0.7553	1.0555	1.0848	1.3449	0.7774	1.1321	0.7663	0.8937	0.8068	0.835	0.994	0.8166	0.8617	0.9623	1.1173	1.1994	1.0367	0.9396	0.8927	1.2977	1.1285	1.006	1.7896	0.8974	1.2231	1.1345	1.241
2232	1-stearoyl-2-arachidonoyl-GPS (18:0/20:4)	Lipid	Phosphatidylserine (PS)	52235	LC/MS Pos Late	100001872	2565	812.544				HMDB12383	1.101	0.8595	1.0986	0.4564	0.914	1.0441	1.2034	0.9739	0.9086	0.6873	0.6084	0.6787	0.6381	0.8481	0.6293	1.0261	0.8305	1.8731	1.4089	0.9586	1.3829	0.6491	1.6547	1.1745	0.869	1.4848	1.0852	1.8852	1.4915	1.313
2217	1-stearoyl-2-docosahexaenoyl-glycosyl-GPE (18:0/22:6)	Lipid	Glycosyl PE	63194	LC/MS Pos Late	100021405	2316	954.607					1.8367	0.9221	1.2485	0.6696	1.201	1.2413	1.2984	0.9407	0.876	1.371	1.0788	0.9994	0.8823	1.0079	0.835	1.7837	0.8206	1.0006	1.7697	2.1935	0.6343	0.9791	0.9735	1.2112	0.61	1.1694	1.8387	0.9652	0.7644	0.6407
2076	1-stearoyl-2-docosahexaenoyl-GPC (18:0/22:6)	Lipid	Phosphatidylcholine (PC)	52611	LC/MS Pos Late	100008916	2197	834.601		59403-52-0		HMDB08057	1.4935	0.7606	0.9007	0.9831	0.8262	1.29	1.1262	0.7027	1.2713	0.7117	0.8757	0.6569	0.9292	0.9875	0.8017	1.4493	0.7618	1.3269	1.0541	1.0125	1.0621	0.9185	1.0601	1.3474	0.949	1.5144	0.9147	1.3176	1.7021	1.471
2168	1-stearoyl-2-docosahexaenoyl-GPE (18:0/22:6)*	Lipid	Phosphatidylethanolamine (PE)	52466	LC/MS Pos Late	100008992	2317	792.554	9546798			HMDB05334	1.5696	0.9238	0.9303	0.9465	0.9914	1.433	1.423	0.8999	1.3239	0.841	0.9892	0.8625	0.9445	1.127	1.0086	1.4901	0.7984	1.2792	1.3435	1.0614	1.0622	0.8158	0.9715	1.2842	0.9719	1.4276	1.1146	0.9544	1.1312	0.8689
2215	1-stearoyl-2-linoleoyl-glycosyl-GPE (18:0/18:2)	Lipid	Glycosyl PE	63192	LC/MS Pos Late	100021403	2516	906.607					1.367	0.9189	1.4891	0.3511	1.5599	1.1332	1.5694	1.8759	0.6789	1.8212	0.9861	1.4962	0.8165	1.2883	0.6808	1.1552	0.9607	0.7245	2.1051	1.3491	0.3511	0.7226	0.8891	1	0.4666	0.5213	3.0499	0.4618	0.3511	0.3511
2062	1-stearoyl-2-linoleoyl-GPC (18:0/18:2)*	Lipid	Phosphatidylcholine (PC)	52452	LC/MS Pos Late	100008980	2380	786.601				HMDB08039	1.1718	0.9601	1.1066	0.8159	1.3485	1.1334	1.2902	1.6543	1.2044	1.1777	0.9212	0.9713	1.0287	1.1485	0.8344	0.9473	0.8786	1.2157	1.0933	0.7065	0.6361	0.7146	1.0393	0.9629	0.8667	0.9443	1.389	1.0804	0.5286	0.5642
2159	1-stearoyl-2-linoleoyl-GPE (18:0/18:2)*	Lipid	Phosphatidylethanolamine (PE)	52446	LC/MS Pos Late	100008976	2522	744.554	9546749			HMDB08994	1.1883	0.865	1.0254	0.5906	1.0654	1.263	1.557	1.8009	1.1863	1.0088	0.9566	1.1458	0.9691	1.1918	0.7989	0.9912	0.9683	1.2301	1.5698	0.744	0.5052	0.634	1.0576	1.2572	0.8894	0.9079	1.7165	0.5261	0.4318	0.2388
2250	1-stearoyl-2-linoleoyl-GPG (18:0/18:2)*	Lipid	Phosphatidylglycerol (PG)	57399	LC/MS Pos Late	100009110	3208	792.575					1.0778	0.6704	0.9952	0.6225	1.0794	1.0952	1.202	1.0048	1.3437	0.7906	0.7073	0.7565	0.9652	1.2363	0.8871	1.1232	0.6673	1.4318	1.5642	0.7063	0.7354	0.4516	1.6562	0.9369	0.9337	1.5638	1.1106	1.3484	1.2331	0.8959
2264	1-stearoyl-2-linoleoyl-GPI (18:0/18:2)	Lipid	Phosphatidylinositol (PI)	52468	LC/MS Polar	100008994	910	861.55				HMDB09809	1.16	1.0046	0.9954	0.8936	1.3169	1.2056	1.7025	1.5048	1.3917	0.9238	0.9094	1.0127	0.9641	1.2879	0.9128	0.8982	0.9136	1.1714	1.0817	1.0567	0.985	0.7549	0.9453	1.0474	0.9376	1.5885	1.2847	0.9287	0.6293	0.8334
2230	1-stearoyl-2-linoleoyl-GPS (18:0/18:2)	Lipid	Phosphatidylserine (PS)	53009	LC/MS Pos Late	100000642	2689	788.544	9547091	322647-11-0			0.9905	0.7383	1.0529	0.3897	0.7304	1.1741	1.0794	1.2355	1.1963	0.8718	0.6741	0.776	0.6203	0.8223	0.5588	0.7985	0.9314	1.3736	1.2829	0.8283	1.0095	0.6717	2.0781	1.4814	1.1039	1.6581	1.5024	1.2109	1.0448	0.8378
2059	1-stearoyl-2-oleoyl-GPC (18:0/18:1)	Lipid	Phosphatidylcholine (PC)	52438	LC/MS Pos Late	100008904	2644	788.616		56421-10-4		HMDB08038	1.0104	0.6095	0.6708	0.5916	0.8113	1.0064	1.3968	0.9908	1.0041	0.6978	0.9469	0.9223	0.8329	1.0562	0.8645	1.1825	1.0146	1.2477	1.3615	1.033	0.7965	0.9219	1.3927	1.3767	0.9959	1.4558	1.0447	1.085	0.9454	0.8106
2156	1-stearoyl-2-oleoyl-GPE (18:0/18:1)	Lipid	Phosphatidylethanolamine (PE)	42448	LC/MS Pos Late	100001856	2858	746.569				HMDB08993	1.0021	0.6919	0.6758	0.5281	0.705	1.2516	1.5035	0.8672	1.0877	0.6459	0.7669	0.9224	0.6485	1.1746	0.7811	1.0625	1.1673	1.3912	1.5423	1.1001	0.7194	0.8592	1.7349	1.6337	1.0174	1.62	1.1874	0.9235	0.9979	0.6831
2249	1-stearoyl-2-oleoyl-GPG (18:0/18:1)	Lipid	Phosphatidylglycerol (PG)	52623	LC/MS Pos Late	100001866	3714	794.591		322647-48-3			0.9565	0.2168	0.6335	0.2356	0.7335	0.9278	0.8919	0.7592	1.0584	0.4538	0.8035	0.7295	0.4881	1.0435	0.614	1.5251	1.4342	1.5194	2.0377	1.9158	0.6742	0.6434	3.2296	1.519	1.3957	3.3061	1.2669	1.1224	2.2541	1.518
2263	1-stearoyl-2-oleoyl-GPI (18:0/18:1)*	Lipid	Phosphatidylinositol (PI)	52726	LC/MS Polar	100009181	922	863.566					1.0562	0.945	0.9614	0.743	1.1608	1.0918	1.7738	1.3916	1.3284	0.7883	0.7166	0.8978	0.7683	1.2809	0.8028	0.9435	1.0808	0.9781	0.9864	1.1915	0.9651	0.7342	1.0136	1.132	1.0623	1.9958	1.3894	0.893	0.618	1.1
2229	1-stearoyl-2-oleoyl-GPS (18:0/18:1)	Lipid	Phosphatidylserine (PS)	19265	LC/MS Pos Late	100000639	3000	790.559	9547087			HMDB10163	1.1815	0.616	0.9206	0.3494	0.9697	1.1279	1.0516	0.8758	1.2723	0.8702	0.764	0.8038	0.6018	0.9246	0.7684	0.9309	1.0063	1.9557	1.4167	1.2347	0.8104	0.8107	2.0745	1.5358	1.0264	1.4758	1.5032	0.9937	1.0859	1.0796
2325	1-stearoyl-GPC (18:0)	Lipid	Lysophospholipid	33961	LC/MS Pos Late	100001271	1606	524.371	497299	19420-57-6		HMDB10384	1.1959	1.0932	1.1777	0.7839	1.0542	0.9672	0.9331	0.8298	1.0655	1.2619	0.8123	0.8421	0.8007	1.081	0.8918	0.8823	0.8462	0.9121	1.014	0.9574	0.9216	0.986	1.0417	1.3929	0.8207	1.164	1.0687	1.5607	1.0255	1.0265
2377	1-stearoyl-GPE (18:0)	Lipid	Lysophospholipid	42398	LC/MS Pos Late	100001461	1626	482.324	9547068	69747-55-3		HMDB11130	2.1653	1.142	1.7109	0.7928	1.0715	0.9723	1.3549	1.322	1.1067	1.5881	0.8716	0.9677	0.8554	0.9599	1.0277	0.8595	0.7227	1.151	1.7131	0.9453	1.0903	0.6948	0.7754	1.0538	0.7869	1.0396	1.3284	0.9279	0.8321	0.7444
2416	1-stearoyl-GPG (18:0)	Lipid	Lysophospholipid	34437	LC/MS Neg	100001462	5816	511.304					1.611	1.0201	1.2721	0.6411	0.9739	0.9202	0.9063	0.9617	1.6436	1.4368	0.8424	0.7654	0.9799	1.7041	1.2752	0.7973	0.5325	1.3684	1.2655	1.5406	0.6849	0.6739	1.2457	1.3144	0.8135	0.4601	1.4846	2.1173	2.1355	0.9497
2424	1-stearoyl-GPI (18:0)	Lipid	Lysophospholipid	19324	LC/MS Neg	100000656	5794	599.32		796963-93-4		HMDB61696	1.0925	0.7823	1.0006	0.511	0.9272	0.8931	0.7972	1.0112	1.6246	0.9994	0.9018	0.8259	0.8157	1.7856	1.0502	1.1807	0.8241	1.405	1.4914	1.3978	0.6149	0.9896	1.5564	1.3275	0.9241	0.5711	1.979	1.9807	1.9283	0.9738
2408	1-stearoyl-GPS (18:0)*	Lipid	Lysophospholipid	45966	LC/MS Neg	100004327	5800	524.299	9547101				0.973	0.799	2.2841	0.3315	0.8848	0.7533	1.3199	1.5479	1.027	0.8406	0.6123	0.7272	0.6271	1.3543	1.0503	0.6866	0.7501	3.2559	4.1037	1.1625	2.4641	0.843	1.583	1.2022	0.6443	0.4241	1.696	1.7199	1.5652	0.6744
1359	10-heptadecenoate (17:1n7)	Lipid	Long Chain Monounsaturated Fatty Acid	33971	LC/MS Neg	100001278	5555	267.233	5312435	29743-97-3		HMDB60038	3.0262	0.9488	1.3259	0.6878	1.194	1.0688	1.1032	1.1864	2.6484	1.2905	0.6331	0.7055	0.7738	1.4016	0.8209	1.0172	0.4769	1.4655	0.8768	1.1467	0.4936	0.4499	1.1132	0.9709	0.8319	0.7437	2.1226	1.3931	0.9828	0.6436
1367	10-nonadecenoate (19:1n9)	Lipid	Long Chain Monounsaturated Fatty Acid	33972	LC/MS Neg	100001277	5780	295.264	5312513	73033-09-7		HMDB13622	2.4056	0.9692	1.2213	0.6091	1.398	0.964	1.2408	1.3211	2.7616	1.1559	0.6615	0.7063	0.985	1.4916	1.0735	0.7706	0.4569	1.5212	1.015	1.3577	0.3993	0.5007	1.0462	0.893	0.8404	0.5258	2.0538	1.7018	0.9582	0.7354
1794	12,13-DiHOME	Lipid	Fatty Acid, Dihydroxy	38395	LC/MS Neg	62	5137	313.238	10236635	263399-35-5	C14829	HMDB04705	3.3445	0.8658	1.2489	1.2933	2.6138	0.9928	1.5896	1.6367	2.0812	1.9141	0.6492	1.3982	0.9125	1.1561	1.1241	0.7182	0.4585	0.7829	0.6611	1.2896	0.5664	1.0072	0.9772	0.9812	0.9106	2.2086	1.2067	0.2336	0.2408	0.2997
1880	12-HEPE	Lipid	Eicosanoid	46293	LC/MS Neg	100002165	5265	317.212	10041593	81187-21-5		HMDB10202	2.4325	1.9818	6.9917	1	1.5259	1.2663	1.7055	2.0367	0.8478	0.9152	0.4679	1.0635	0.5737	0.5417	0.7865	0.5237	0.4421	5.2941	4.3565	1.9258	8.0059	0.4421	0.875	0.7724	0.757	1.3537	1.7479	0.8958	0.8803	0.6141
1889	12-HETE	Lipid	Eicosanoid	37536	LC/MS Neg	100002167	5326	319.228	5312983	71030-37-0;73837-14-6		HMDB06111	3.9912	3.5845	39.4326	1.0016	0.8888	2.7431	4.7262	7.0207	0.9634	1.1208	0.5916	0.364	0.7238	0.7683	0.8979	0.9081	1.0304	31.581	23.7314	2.5193	64.2857	0.8794	0.364	0.6981	0.7788	0.8197	2.1232	0.8009	0.9691	1
1896	12-HHTrE	Lipid	Eicosanoid	57393	LC/MS Neg	1261	5175	279.197	5283141	54397-84-1	C20388	HMDB12535	1.0492	0.7798	3.5853	0.4434	0.4434	0.4434	1.9722	1.8777	0.4434	0.9378	0.4434	0.9336	0.4434	0.4434	0.4434	0.4434	0.4434	6.9411	5.1054	0.4434	29.2633	0.4434	0.4434	0.4434	0.4434	0.4434	0.7675	0.9508	0.8319	0.4434
1769	13-HODE + 9-HODE	Lipid	Fatty Acid, Monohydroxy	37752	LC/MS Neg	100002196	5275	295.228	43013				2.3914	0.9273	1.3022	1.0193	1.4517	1.0251	0.9127	1.3159	1.582	1.2927	0.4448	1.1146	0.7777	0.8424	1.122	0.6162	0.4477	1.1266	0.8542	0.6887	1.9536	0.6437	0.6728	0.9807	0.8529	1.5601	1.347	1.048	0.6193	0.7185
1821	14-HDoHE/17-HDoHE	Lipid	Docosanoid	53034	LC/MS Neg	100009278	5296	343.228					0.2694	2.3503	8.9715	0.2694	0.5859	1.7342	2.4004	3.8779	0.3634	0.3776	0.9867	0.6773	1	0.5432	0.2694	0.7017	0.2694	3.9908	4.7764	1.6392	9.3797	0.4387	0.2945	0.2694	1.0497	0.5615	2.195	1.0327	0.2694	0.4424
1458	18-methylnonadecanoate (i20:0)	Lipid	Fatty Acid, Branched	62781	LC/MS Neg	100019953	6170	311.296	4383090				3.1319	1.2595	1.1942	0.7752	1.0305	1.221	1.1433	1.5607	1.4612	0.9091	0.9328	1.0725	0.6557	1.376	0.871	1.1619	0.5187	1.1355	0.9935	0.7064	0.5623	0.1761	1	1.4356	0.7073	0.3634	1.0536	0.586	0.5727	0.1761
3789	2'-deoxyadenosine	Nucleotide	Purine Metabolism, Adenine containing	1553	LC/MS Pos Early	211	2252	252.109	13730	16373-93-6	C00559	HMDB00101	1.9536	0.8361	1.244	0.6779	1.4754	0.9988	1.0792	1.6278	0.8695	1.3696	0.9968	0.6745	1.2085	0.5723	0.8751	2.0164	0.5155	1.2729	1.0012	0.4636	1.3305	0.6983	1.2156	1.7857	0.5533	1.365	0.7233	1.8463	0.9815	0.6862
3877	2'-deoxycytidine	Nucleotide	Pyrimidine Metabolism, Cytidine containing	15949	LC/MS Pos Early	100000125	2193	228.098	13711	951-77-9	C00881	HMDB00014	1.0651	1.0026	1.1416	0.807	1.093	0.9207	1.0065	0.938	0.7755	0.9974	0.8737	0.937	0.8905	1.2098	0.8852	0.8698	0.9692	0.8719	1.1455	1.1807	0.9546	0.9515	1.1093	1.5014	0.9809	1.8861	1.4586	1.251	1.5332	1.3883
3875	dCMP	Nucleotide	Pyrimidine Metabolism, Cytidine containing	533	LC/MS Pos Early	298	975	308.064	13945	1032-65-1	C00239	HMDB01202	0.9921	0.6767	0.7162	0.5527	0.8541	1.2132	0.8958	1.0079	0.3426	0.3849	0.5297	0.8508	1.0197	0.6963	1.0145	1.4285	1.1393	1.5889	1.5714	0.663	1.1906	0.7465	1.0158	1.8579	0.61	1.4717	0.987	1.2491	1.218	1.2407
3819	2'-deoxyguanosine	Nucleotide	Purine Metabolism, Guanine containing	1411	LC/MS Neg	348	1700	266.089	187790	961-07-9	C00330	HMDB00085	1.8881	0.7107	1.2183	0.868	1.0032	0.9968	0.711	0.8342	1.1237	1.3583	0.9905	1.2829	0.715	1.0405	0.6705	0.7971	0.8391	0.6686	0.8611	1.0537	0.5416	0.8752	1.0741	1.0378	0.8606	1.4336	1.3946	1.1593	1.7431	1.1943
3817	2'-deoxyguanosine 5'-monophosphate (dGMP)	Nucleotide	Purine Metabolism, Guanine containing	35662	LC/MS Neg	100001546	963	346.056	65059	902-04-5	C00362	HMDB01044	1.259	0.9907	0.807	0.8227	1	0.9136	0.3169	0.9078	0.7933	0.3169	0.3169	1.5338	0.3169	1.5162	2.3005	0.6372	1.0119	4.0379	0.9223	0.7207	5.1919	1.1895	1.6223	2.2042	0.9233	1.2297	0.5561	1.5757	1.9349	0.5378
3750	2'-deoxyinosine	Nucleotide	Purine Metabolism, (Hypo)Xanthine/Inosine containing	15076	LC/MS Neg	100000135	1688	251.079	65058	890-38-0	C05512	HMDB00071	1.455	0.8875	1.1424	0.608	0.7558	0.7662	0.5295	0.6404	0.9409	1.3649	0.9507	1.1434	0.6518	1.5288	0.7475	1.0108	0.9779	0.7125	0.9892	1.344	0.609	0.928	1.5721	1.3528	1.1178	1.3965	1.728	1.5417	2.0455	1.5546
3852	2'-deoxyuridine	Nucleotide	Pyrimidine Metabolism, Uracil containing	1412	LC/MS Polar	536	1100	273.073	13712	951-78-0	C00526	HMDB00012	1.2395	0.8523	0.7736	0.5607	0.902	0.6573	0.7623	0.8511	1.0138	0.8641	0.8022	1.084	0.6196	1.4713	1.1233	1.0014	1.166	0.8218	1.6811	1.3102	0.7089	0.9986	1.6157	1.7394	0.8797	1.8417	1.7522	0.861	1.4572	1.3659
384	2,3-dihydroxy-5-methylthio-4-pentenoate (DMTPA)*	Amino Acid	Methionine, Cysteine, SAM and Taurine Metabolism	62805	LC/MS Neg	100020893	1156	177.023					1.062	0.8009	1.1058	1.1453	1.1795	1.2061	0.7245	1.0496	1.2144	1.1307	0.9505	1.0045	0.9233	0.9955	0.86	0.6756	0.6086	1.0684	0.9884	0.9755	0.8547	0.9142	1.1205	1.3313	0.8181	1.4743	1.152	1.0104	0.9923	0.8728
1800	2,4-dihydroxybutyrate	Lipid	Fatty Acid, Dihydroxy	62951	LC/MS Polar	100002285	1793	119.035	192742	1518-62-3		HMDB00360	0.8365	1.2569	1.0778	1.0727	0.9894	0.9132	0.8344	0.7779	0.6005	1.0696	0.8084	0.9481	0.9428	0.9503	0.558	0.9025	0.9478	0.7616	1.5067	1.589	1.3077	1.142	1.6903	1.4564	1.0379	2.2032	1.6724	1.0694	1.0106	0.6337
5134	2,6-dihydroxybenzoic acid	Xenobiotics	Drug - Topical Agents	63042	LC/MS Polar	100020837	729	153.019	9338	303-07-1		HMDB13676	0.8738	1.0008	1.1302	0.7559	1.1717	0.9992	0.6711	0.5724	2.0765	1.3875	0.9951	0.8191	0.723	1.5711	1.0333	0.8085	0.9105	0.7685	1.2063	1.2255	0.968	1.4224	1.1152	1.2602	0.7577	1.5753	1.048	0.0487	0.0487	0.0487
115	2-aminoadipate	Amino Acid	Lysine Metabolism	6146	LC/MS Polar	381	3500	160.061	469	542-32-5;1118-90-7	C00956	HMDB00510	0.9737	1.3808	1.0091	0.7013	0.9411	0.9491	0.6482	0.6126	0.7909	1.0341	0.9885	0.9611	1.0153	1.1546	0.8384	0.7211	1.1596	0.9279	0.7861	1.277	0.9909	0.8662	1.4353	1.8742	1.0762	1.7249	1.9548	1.3764	1.1862	1.1002
5235	2-aminophenol sulfate	Xenobiotics	Chemical	43266	LC/MS Neg	100004322	1677	188.002	181670			HMDB61116	0.7003	1.0836	1.5738	1.0657	0.7803	1.1748	0.7816	0.4445	1.1612	1.0263	1.272	1.1464	0.6988	1.0495	0.6726	1.3721	0.8179	0.4445	1.1396	0.9737	0.8323	0.8976	0.4445	0.8546	0.4445	1.1338	0.4734	0.4445	0.4445	0.4445
2573	2-arachidonoylglycerol (20:4)	Lipid	Monoacylglycerol	19266	LC/MS Neg	100000584	6170	303.233	5282280	53847-30-6	C13856	HMDB04666	1.4568	1.021	1.3666	0.7617	1.0058	0.9942	1.2848	0.9542	2.2307	1.08	0.8134	0.9457	0.9616	1.5364	0.7228	1.2108	0.6018	1.2958	0.8617	1.0124	0.61	0.661	1.4526	0.9166	0.9597	0.6197	3.1974	2.2328	2.0422	0.563
2561	2-dihomo-linoleoylglycerol (20:2)*	Lipid	Monoacylglycerol	62450	LC/MS Neg	100020771	6700	307.264					1.2238	1.3908	0.9951	2.1904	1.2696	1.1684	1.5991	1.3341	3.3906	1.0045	0.7015	0.7323	1.0778	0.9994	0.9308	1.5657	0.7407	1.1098	0.5578	1.0006	0.5604	0.4234	1.5534	0.7991	0.9391	0.4935	1.9322	0.8266	0.4843	0.3821
2575	2-docosahexaenoylglycerol (22:6)*	Lipid	Monoacylglycerol	48675	LC/MS Neg	100006352	6050	309.222				HMDB11557	1.4727	1.9876	1.2895	1.1795	1.2305	0.7914	1.5862	1.6338	3.6385	0.7591	0.856	0.6828	1.3	0.9679	0.5877	1.24	0.3643	1.3713	0.3941	1.0159	0.5347	0.2766	0.9841	0.809	1.0864	0.6416	2.6485	2.5896	0.9341	0.498
2578	2-heptadecenoylglycerol (17:1)*	Lipid	Monoacylglycerol	62448	LC/MS Neg	100020770	6284	267.233					3.3007	1.3585	1.4839	1.0648	1.6419	0.6214	1.5386	1.1205	4.0536	1.4817	0.7378	0.9161	0.9352	1.4111	0.8122	0.6783	0.5476	1.3274	0.6062	1.1189	0.4164	0.472	1.2227	0.8311	0.8009	0.7139	2.7867	1.3061	0.4271	0.2639
502	2-hydroxybutyrate/2-hydroxyisobutyrate	Amino Acid	Glutathione Metabolism	52281	LC/MS Polar	100008928	1258	103.04					0.9694	1.2775	0.9175	0.8522	1.4768	0.9886	0.7511	1.3156	0.7374	1.2173	1.0196	0.9494	1.194	0.8661	0.4687	0.761	0.5896	0.708	0.8432	1.318	1.1541	1.0114	1.407	0.9224	0.4939	1.8568	2.1953	6.1295	3.1769	2.5993
1487	2-hydroxyglutarate	Lipid	Fatty Acid, Dicarboxylate	52294	LC/MS Pos Early	100002070	958	166.071	43	40951-21-1	C02630	HMDB0059655	1.3657	1.031	1.1131	0.7649	1.1223	1.21	0.7767	0.817	0.6193	1.0064	0.9936	1.0112	1.0609	1.0622	0.5569	0.5234	0.8099	1.0193	0.6917	0.6956	1.0452	0.5341	0.4617	1.115	0.9283	1.2232	1.1709	0.9804	1.0199	0.8737
4276	2-isopropylmalate	Xenobiotics	Food Component/Plant	15667	LC/MS Polar	100000409	2605	175.061	77	3237-44-3	C02504	HMDB00402	1.3253	0.3995	0.3995	0.673	0.3995	0.3995	0.3995	0.3995	0.5168	0.3995	0.3995	0.9068	0.3995	0.3995	0.3995	0.3995	0.3995	0.3995	0.3995	1.544	0.3995	0.3995	0.3995	0.3995	0.3995	1.0787	9.8909	0.9213	1.1242	0.3995
4600	2-keto-3-deoxy-gluconate	Xenobiotics	Food Component/Plant	48141	LC/MS Polar	100005946	1900	177.041	161227	17510-99-5	C00204	HMDB01353	1.2149	0.9054	1	0.8584	0.5129	1.1729	1.0031	1.7381	0.9601	1.0253	0.9926	0.9964	0.5129	1.272	1.277	1.3109	0.8098	0.8382	0.6116	0.5129	0.5129	1.0072	1.4202	1.8551	0.5129	1.0464	0.9032	0.5129	0.6915	0.7155
2572	2-linoleoylglycerol (18:2)	Lipid	Monoacylglycerol	32506	LC/MS Neg	100000987	6250	279.233	5365676	3443-82-1		HMDB11538	2.4057	1.3982	1.3084	0.9773	1.398	1.0454	1.3684	1.2076	3.6411	1.4244	0.9171	0.9726	1.0227	1.2865	0.7408	0.8821	0.3903	1.3437	0.5837	0.933	0.5133	0.4302	1.0896	0.7506	0.7819	0.6031	3.2652	1.5172	0.7516	0.3474
339	2-methylbutyrylcarnitine (C5)	Amino Acid	Leucine, Isoleucine and Valine Metabolism	45095	LC/MS Pos Early	100001509	3050	246.17	6426901	31023-25-3		HMDB00378	1.2421	1.2762	1.3709	0.436	1.0061	0.684	0.7767	1.0864	0.8823	0.8567	1.07	1.1429	0.9939	0.8723	0.834	1.0471	0.4935	1.2402	1.1615	0.881	1.0491	0.8028	0.6268	1.3364	0.6199	0.7042	0.7444	2.9296	1.7488	1.2905
1305	2-methylcitrate/homocitrate	Energy	TCA Cycle	52282	LC/MS Neg	100008929	575	205.035					0.7016	0.6207	0.7891	0.5874	0.6276	0.7976	0.4498	0.5684	1.3786	0.9062	1.2274	0.8319	0.7736	1.4504	1.0098	1.0988	0.8183	1.0464	1.1332	1.4186	0.9902	1.5721	1.7142	1.3603	0.7148	2.1027	0.9584	1.7085	2.0752	1.3382
1599	2-methylmalonylcarnitine (C4-DC)	Lipid	Fatty Acid Metabolism (also BCAA Metabolism)	35482	LC/MS Pos Early	100001596	2440	262.128	53481628	149181-64-6		HMDB13133	1.1708	1.0232	0.8874	1.0581	1.1161	1.0418	0.8141	1.3872	1.9927	1.0927	1.0208	1.1368	0.6773	1.0131	0.9725	0.9327	0.5109	1.0694	0.8868	0.7305	0.9714	0.9349	0.7066	1.0462	0.5579	1.0891	0.9869	1.5861	0.7859	0.7133
15	2-methylserine	Amino Acid	Glycine, Serine and Threonine Metabolism	53229	LC/MS Pos Early	100009246	1652	120.066	94309		C02115		1.2982	0.7044	1.1051	0.847	0.9292	0.2766	0.4403	1	0.8421	1.1722	0.2837	0.6738	0.9266	1.0384	1.1821	0.1205	1.2244	1.0251	0.7412	1.1192	0.8905	1.0637	1.171	1.4945	1.2062	1.9467	1.5107	0.1205	0.8576	0.672
2567	2-myristoylglycerol (14:0)	Lipid	Monoacylglycerol	34383	LC/MS Neg	100001408	6230	227.202	137938	27214-38-6		HMDB11530	2.1449	0.935	1.147	0.4784	1.5072	0.7666	0.8903	0.797	3.298	1.0481	0.7665	1.0666	0.9519	1.6665	0.7645	0.7942	0.4784	1.5684	0.6075	1.562	0.6814	0.4784	1.3774	1.3372	0.6463	0.7998	2.8369	2.0228	1.1298	0.5198
2571	2-oleoylglycerol (18:1)	Lipid	Monoacylglycerol	21232	LC/MS Neg	100000943	6500	281.249	5319879	3443-84-3		HMDB11537	2.0687	1.3791	1.131	1.1006	1.3746	0.9987	1.3655	1.0013	3.3224	1.264	0.9015	0.8356	0.966	1.1236	0.71	0.9616	0.5054	1.0868	0.546	1.0406	0.4926	0.5245	1.1239	0.7501	0.7197	0.5756	2.2563	1.7064	0.8382	0.534
422	2-oxoarginine*	Amino Acid	Urea cycle; Arginine and Proline Metabolism	55072	LC/MS Pos Early	100002784	1760	174.087	558	3715-10-04	C03771	HMDB04225	1.3969	0.7334	1.0224	0.8132	1.1005	0.7593	1.0214	1.1806	0.8229	1.1158	0.7283	1.0075	0.9837	1.0733	0.6217	0.5384	0.6062	1.1161	1.0926	0.497	1.2254	0.3709	1.2347	1.5641	0.8131	0.8627	1.4347	1.237	0.9925	0.3749
2569	2-palmitoleoylglycerol (16:1)*	Lipid	Monoacylglycerol	52432	LC/MS Neg	100008953	6016	253.217				HMDB11565	2.3223	1.0394	1.2927	0.6265	1.443	0.874	1.5483	1.4452	3.2176	1.1199	0.744	0.9956	1.0044	1.057	0.835	0.8424	0.3018	1.2886	0.5078	1.0487	0.5327	0.5407	1.2035	0.8116	0.6715	0.7082	3.1888	1.832	0.7958	0.7579
2317	2-palmitoyl-GPC* (16:0)*	Lipid	Lysophospholipid	35253	LC/MS Neg	100001562	6215	570.341	15061532			HMDB61702	1.2087	1.0031	1.1793	0.5809	0.8198	0.8707	0.9037	0.9969	1.4626	1.3055	0.8899	0.7866	0.8496	1.749	0.8707	1.0662	0.6306	1.1361	1.0924	1.3936	0.5948	0.9685	1.3859	1.3053	0.7334	0.4811	1.8277	1.6535	1.1804	0.4776
2568	2-palmitoylglycerol (16:0)	Lipid	Monoacylglycerol	33419	LC/MS Neg	100001048	6400	255.233	123409	23470-00-0		HMDB11533	2.1073	1.1934	1.1348	0.7846	1.3254	0.9269	1.3221	1.0283	2.8965	1.2257	0.7199	0.831	1.0417	1.1175	0.9093	0.7426	0.418	1.2638	0.6463	1.1959	0.5194	0.507	1.2722	0.7496	0.7224	0.738	2.0977	1.9057	0.9717	0.6981
1086	2-phosphoglycerate	Carbohydrate	Glycolysis, Gluconeogenesis, and Pyruvate Metabolism	35629	LC/MS Polar	100000093	4550	184.986	59	70195-25-4	C00631	HMDB03391	0.9743	2.1299	1.3997	3.0788	1.1745	0.7287	1.863	1.2809	1.8763	0.6889	0.6839	1.5136	0.8755	0.8427	2.025	0.8593	1.0257	0.8853	1.1792	1.1671	0.7891	0.7362	0.8419	0.9336	2.1356	0.8358	1.9171	0.6646	0.7459	1.7763
2378	2-stearoyl-GPE (18:0)*	Lipid	Lysophospholipid	41220	LC/MS Neg	100003901	6350	480.31				HMDB11129	1.6875	1.1587	2.0757	0.5403	1.0495	1.0317	1.4702	1.6291	1.6566	1.614	0.885	0.8405	0.8956	1.4164	1.0624	0.9103	0.5082	1.5261	1.7334	0.8571	0.9683	0.6934	1.0386	0.8623	0.644	0.4173	1.8155	0.9225	0.9339	0.3166
1798	2R,3R-dihydroxybutyrate	Lipid	Fatty Acid, Dihydroxy	63109	LC/MS Polar	100002367	1543	119.035	13120901	759-06-8		HMDB00498	0.8765	1.0321	1.0642	0.9834	0.7844	0.7407	0.8745	1.1072	0.4099	0.8982	0.7363	0.6518	0.8126	0.797	0.5576	0.9596	1.0166	0.7497	1.2553	1.457	1.1293	1.2285	1.606	1.3818	0.7961	1.7877	1.7778	4.9413	2.3431	1.7062
1797	2S,3R-dihydroxybutyrate	Lipid	Fatty Acid, Dihydroxy	62950	LC/MS Polar	100002284	1660	119.035	10964471	5057-93-2		HMDB02453	0.8746	0.5098	1.2896	1.283	0.9173	0.6486	0.836	0.634	0.7327	0.9798	0.7452	1.2615	1.0202	0.7755	0.7108	0.4475	0.7301	1.0731	1.7675	1.4549	1.1121	0.8255	1.4005	1.6522	0.6995	1.4301	1.3733	3.3365	1.8844	1.6112
3949	3'-dephospho-acetyl-CoA	Cofactors and Vitamins	Pantothenate and CoA Metabolism	54675	LC/MS Neg	100010805	2313	728.152	193680				0.3284	0.3284	0.3284	0.3284	0.3284	0.3284	0.3284	0.3284	0.3284	0.3284	1.1653	0.521	1	0.3284	0.3284	1.2217	0.3284	1.0759	0.8055	0.3284	1.5442	0.9047	0.3284	1.4783	0.7515	1.4722	0.3284	0.7596	0.3284	0.3284
509	3'-dephospho-CoA-glutathione*	Amino Acid	Glutathione Metabolism	62807	LC/MS Neg	100020899	1690	495.101					0.404	0.3754	1.1072	0.8071	0.7907	1.1349	0.4219	0.6738	0.3754	0.3754	1.836	0.829	1.4741	1.3095	0.715	1.2425	0.6326	0.9274	0.9527	1.1307	2.7045	2.042	1.0414	1.9256	1.3101	1.8417	0.467	1.198	0.9586	0.7346
3948	3'-dephosphocoenzyme A	Cofactors and Vitamins	Pantothenate and CoA Metabolism	18289	LC/MS Neg	100000138	2013	686.142	444485	3633-59-8	C00882	HMDB01373	0.3377	0.3532	0.5975	0.6912	0.6753	0.8566	0.4174	0.4136	0.3377	0.3377	1.1623	0.5688	1.7393	1.1648	0.7269	1.1345	0.9603	1.3319	1.0585	1.1352	2.8963	2.0836	0.7666	2.271	1.0397	2.1182	0.3984	1.4072	0.788	1.1065
4143	3-(3-hydroxyphenyl)propionate	Xenobiotics	Benzoate Metabolism	35635	LC/MS Polar	100001624	1151.5	165.056	91	621-54-5	C11457	HMDB00375	0.6634	0.2876	0.2876	0.482	0.2876	0.2876	3.5875	0.2876	0.2876	0.3722	0.2876	0.2876	0.2876	0.5287	0.6225	1.2102	2.3984	0.2876	0.7898	1.6817	0.2876	0.2876	0.2876	0.2876	3.7335	5.1277	5.1251	0.2876	0.2876	0.2876
4140	3-(3-hydroxyphenyl)propionate sulfate	Xenobiotics	Benzoate Metabolism	45415	LC/MS Neg	100005391	1294	245.012	187488	86321-32-6			0.3961	0.3961	0.3961	0.4067	0.3961	0.3961	2.1826	0.3961	0.3961	0.3961	0.3961	0.3961	0.3961	0.3961	0.5355	0.6625	3.4008	0.3961	1.2867	2.2311	0.3961	0.3961	0.7133	0.3961	2.3225	6.0133	8.4747	0.4745	0.4211	0.3961
168	3-(4-hydroxyphenyl)lactate (HPLA)	Amino Acid	Tyrosine Metabolism	32197	LC/MS Neg	240	1379	181.051	9378	6482-98-0	C03672	HMDB00755	1.4066	0.9745	1.151	0.5762	1.4807	1.0094	0.4968	1.1445	0.9906	0.9829	0.9721	0.7209	0.8016	1.4477	0.438	0.8164	0.6416	0.7562	0.7873	1.0732	0.8813	0.8486	1.3553	1.3061	1.3481	1.0319	1.3017	3.1324	2.1423	1.5671
420	3-amino-2-piperidone	Amino Acid	Urea cycle; Arginine and Proline Metabolism	62853	LC/MS Pos Early	100020361	2065	115.087	5200225	1892-22-4		HMDB00323	2.2298	0.7192	0.3458	3.6559	1.1862	0.3458	0.3458	0.5949	0.4047	0.6247	1.6945	0.3458	0.3458	0.3458	0.8671	0.7106	0.5423	0.3458	0.3458	0.5041	2.3576	0.3606	4.0923	2.1066	0.5653	1.1329	2.2933	1.5717	2.4456	0.3458
1660	3-decenoylcarnitine	Lipid	Fatty Acid Metabolism (Acyl Carnitine, Monounsaturated)	63361	LC/MS Pos Late	100021136	1045	314.233					0.9115	0.9976	1.2922	0.6275	1.7995	0.8038	1.2603	1.3563	0.9429	0.9341	0.8208	1.3636	1	0.7865	0.6885	1.0467	0.6013	1.0434	0.8607	0.9102	1.1937	0.1306	1.3544	1.0105	0.1306	1.2035	0.9038	3.8461	1.153	1.2593
2864	3-hydroxy-3-methylglutarate	Lipid	Mevalonate Metabolism	531	LC/MS Polar	112	2850	161.046	1662	503-49-1	C03761	HMDB00355	1.0896	1.4403	2.5731	0.8494	0.771	1.1224	2.2358	1.4817	0.5793	0.8386	0.6074	0.8035	0.6039	1.031	0.8449	0.71	0.5539	1.9471	1.6867	1.2206	7.8303	0.9574	1.1885	1.0704	0.8276	0.9486	0.969	1.4707	1.0951	0.8237
1492	3-hydroxyadipate*	Lipid	Fatty Acid, Dicarboxylate	62069	LC/MS Polar	100004396	3131	161.046	151913			HMDB00345	1.3891	0.9706	0.7979	0.8978	0.8599	0.9226	1.0828	1.2791	1.2379	0.8445	0.9674	1.3508	0.7979	0.9904	0.991	1.1474	0.9773	0.8751	0.861	1	1.1545	0.9553	1.432	1.6696	0.946	1.5216	1.8477	7.443	2.5308	2.584
1710	3-hydroxybutyrate (BHBA)	Lipid	Ketone Bodies	542	LC/MS Polar	254	1480	103.04	441	625-72-9	C01089	HMDB00357	0.8008	0.9374	0.8284	1.098	1.0053	0.9326	0.4694	0.6932	0.5866	0.9311	0.7698	0.9282	1.2228	1.6107	1.1615	1.1396	0.9947	1.0708	1.2595	2.2025	0.86	1.8526	0.5137	1.3724	0.541	1.0686	1.9999	0.9162	1.9828	2.7677
1747	3-hydroxydecanoate	Lipid	Fatty Acid, Monohydroxy	22053	LC/MS Neg	100000997	4634.7	187.134	26612	5561-87-5		HMDB02203	1.7925	1.1865	1.4008	0.5749	1.1804	0.967	1.2704	2.0294	1.1442	1.0803	0.8415	1.8532	1.2619	0.7162	0.8981	1.1515	0.6443	0.8695	0.8913	1.0094	0.8731	0.7102	0.9331	0.8068	0.8791	0.9906	1.1913	1.5383	0.8344	1.062
1700	3-hydroxydecanoylcarnitine	Lipid	Fatty Acid Metabolism (Acyl Carnitine, Hydroxy)	63358	LC/MS Pos Late	100021141	961	332.243				HMDB61636	3.3262	1.8199	2.1516	0.2405	3.2535	0.5864	2.666	1.6692	1.7494	1.9488	0.6487	1.7068	0.9937	0.3064	0.4422	1.6237	0.2255	0.8585	0.5945	0.9119	0.8304	0.3855	1.5352	0.9661	0.3334	1.0063	1.049	6.2935	0.899	1.2533
120	3-hydroxyglutarate	Amino Acid	Lysine Metabolism	32373	LC/MS Polar	100001146	3154.9	147.03	181976	638-18-6		HMDB00428	1.0662	1.1947	0.916	0.8379	1.1369	0.8374	0.6964	0.9938	1.023	1.0062	0.6517	1.0698	0.6891	1.4009	0.5795	0.9489	0.7416	0.7391	1.0138	1.2511	0.8441	0.7197	0.8138	2.3401	0.8722	1.1492	1.8728	3.4971	2.5195	2.0602
1744	3-hydroxyhexanoate	Lipid	Fatty Acid, Monohydroxy	53230	LC/MS Polar	100006367	1082	131.071	151492	10191-24-9			1.0905	1.5052	1.6105	0.6207	0.9264	0.7397	1.269	1.4327	0.7874	1.0253	1.0939	1.0649	0.8579	0.7262	0.6958	0.9083	0.7481	1.0033	0.788	1.3501	0.7157	0.8884	1.2421	1.2186	0.7311	0.8073	1.5919	2.6382	0.9967	1.4308
4291	3-hydroxyindolin-2-one	Xenobiotics	Food Component/Plant	42561	LC/MS Pos Early	100003823	2035	132.044	6097	61-71-2	C11130		0.8864	0.6068	2.256	1.1643	0.3937	0.3937	0.6417	0.548	1.7984	0.9132	1	0.3937	1.1126	0.3937	1.1884	2.2138	2.5929	0.3937	0.7135	0.8883	0.3937	1.44	0.8421	1.6469	0.3937	0.3937	0.3937	0.3937	0.3937	0.3937
365	3-hydroxyisobutyrate	Amino Acid	Leucine, Isoleucine and Valine Metabolism	1549	LC/MS Polar	111	1619	103.04	87	2068-83-9	C06001	HMDB00336	0.4986	1.3018	1.4024	0.4994	1.1162	0.7466	0.4952	0.5944	0.9229	1.0255	0.7482	0.9227	0.9535	1.3968	0.7255	1.1837	0.9962	1.1145	0.6821	1.6617	0.8618	1.3201	0.8415	1.9578	0.7427	1.1469	1.0038	4.6957	2.6231	3.0627
1750	3-hydroxylaurate	Lipid	Fatty Acid, Monohydroxy	32457	LC/MS Neg	100001112	5175	215.165	94216	53941-38-1		HMDB00387	2.1105	1.2632	1.2972	0.5013	1.3234	0.8815	1.2343	1.6465	1.0237	1.0323	0.8151	1.4292	1.1251	0.5451	0.6684	1.2161	0.4649	0.8436	0.7835	1.1738	0.8515	0.5565	0.9318	0.9063	0.5952	0.9763	1.1458	1.4687	0.8011	1.2571
1745	3-hydroxyoctanoate	Lipid	Fatty Acid, Monohydroxy	22001	LC/MS Neg	100000773	3446	159.103	26613	88930-08-9		HMDB01954	1.6008	1.062	1.4702	0.5167	1.1974	0.8147	1.198	1.1707	1.2144	1.1707	0.8192	1.4565	1	0.5167	0.8782	0.9628	0.5167	0.9383	0.8186	1.1285	0.614	0.5167	0.7761	0.775	0.6015	0.705	1.1963	2.0772	0.7412	1.0853
1702	3-hydroxyoleoylcarnitine	Lipid	Fatty Acid Metabolism (Acyl Carnitine, Hydroxy)	61840	LC/MS Pos Late	100019801	1406	442.353					3.5757	2.4775	2.2446	0.3413	3.2395	0.9021	2.0016	1.9324	1.5409	1.4197	0.9443	1.671	0.7978	0.807	0.5535	1.0313	0.2115	0.9	1.2273	0.8485	0.5236	0.3978	1.5055	0.9687	0.2934	1.4795	0.9037	7.2926	0.7173	1.1624
1701	3-hydroxypalmitoylcarnitine	Lipid	Fatty Acid Metabolism (Acyl Carnitine, Hydroxy)	61839	LC/MS Pos Late	100019800	1380	416.337					4.1551	3.0083	2.2861	0.2726	3.0535	0.8605	2.2042	2.3352	1.283	1.6631	0.7883	1.7711	0.98	0.6333	0.5057	1.251	0.2171	0.832	1.1637	0.8454	0.6166	0.3158	1.2113	1.0027	0.3021	1.0022	0.9978	8.7937	0.7148	0.9507
281	3-indoxyl sulfate	Amino Acid	Tryptophan Metabolism	27672	LC/MS Neg	100000467	2222.2	212.002	10258	2642-37-7		HMDB00682	1.053	0.5379	0.8525	0.5558	0.2702	0.4463	0.6658	0.2786	0.8519	1.7251	0.9388	0.5735	0.947	0.6724	1.3292	1.1815	2.6435	0.3682	0.6766	1.7504	1.2298	1.9794	3.6309	2.2373	1.2968	0.7277	3.0275	2.9123	2.3283	1.1176
186	3-methoxytyrosine	Amino Acid	Tyrosine Metabolism	12017	LC/MS Pos Early	1342	2555	212.092	1670	300-48-1		HMDB01434	1.4182	0.7763	0.864	0.7763	0.9931	0.8983	0.7763	0.8061	0.8778	0.8334	0.8499	0.8896	0.7763	1.1853	0.7947	1.3581	0.9791	0.9035	1.4029	1	0.7763	1.4047	1.3952	1.9146	1.6268	2.3072	1.4738	2.0161	1.3462	0.7763
3869	3-methylcytidine	Nucleotide	Pyrimidine Metabolism, Cytidine containing	35132	LC/MS Pos Early	100001466	2176	258.108	159649	21028-20-6			1.4183	2.9517	1.6444	0.5051	0.7086	1.0324	0.5925	0.6484	0.8321	1.5257	0.8791	1.3061	0.8185	0.8595	0.5051	0.5051	1.1741	0.9524	1	1.7262	0.5051	0.5051	0.5051	0.5925	0.9513	0.7979	1.2368	2.9302	1.4649	1.1176
316	3-methylglutaconate	Amino Acid	Leucine, Isoleucine and Valine Metabolism	57747	LC/MS Polar	100002458	2700	99.0452	1551553	5746-90-7		HMDB00522	0.8343	0.6164	0.9257	1.0268	1	1.0151	1.1257	0.9277	0.8922	0.8039	1.1104	1.3002	1.2419	1.1905	1.3027	0.6771	0.5763	0.7326	1.6725	0.7911	0.8911	0.7693	0.9749	0.9413	0.5763	1.002	1.4625	3.2688	2.3218	1.9429
69	3-methylhistidine	Amino Acid	Histidine Metabolism	15677	LC/MS Neg	100000042	906.3	168.078	64969	368-16-1	C01152	HMDB00479	0.928	1.0213	1.3209	1.0044	1.0218	1.0826	0.8701	0.9956	0.482	0.6857	0.9467	1.409	0.8655	0.8566	0.5614	1.4253	0.8042	0.7704	1.3837	0.7321	0.7236	0.6367	1.6682	0.9425	1.2968	1.2525	1.2685	7.16	2.3301	3.0829
4145	3-phenylpropionate (hydrocinnamate)	Xenobiotics	Benzoate Metabolism	15749	LC/MS Neg	100000010	2860	149.061	107	501-52-0	C05629	HMDB00764	1.0315	1.0169	1.3059	0.9533	1.4627	1.4563	0.4388	0.4178	2.0712	1.4579	0.8791	0.7707	0.5407	1.251	0.8145	1.5009	1.5218	1.2941	0.9831	0.7922	0.814	1.4018	1.2798	1.3023	0.4091	0.4972	0.6401	0.2331	0.2331	0.2331
1087	3-phosphoglycerate	Carbohydrate	Glycolysis, Gluconeogenesis, and Pyruvate Metabolism	1414	LC/MS Neg	132	583	184.986	724	80731-10-8	C00597	HMDB00807	0.7953	1.9227	1.4305	2.1306	1.0272	0.9101	1.7365	1.3341	1.7593	0.7285	0.7763	1.1551	0.788	0.7241	1.6656	1.0106	1.0117	0.9613	1.082	0.9894	0.7077	0.7059	0.9208	0.764	1.8316	0.7528	1.5034	0.7219	0.6267	1.8461
3855	3-ureidopropionate	Nucleotide	Pyrimidine Metabolism, Uracil containing	3155	LC/MS Pos Early	1053	875	133.061	111	462-88-4	C02642	HMDB00026	1.0224	1.1	0.7372	0.51	1.0418	0.9802	0.932	1.1552	1.6456	1.0149	1.5207	0.8797	0.7775	0.8628	0.6992	0.8275	0.9851	0.865	0.8682	0.8639	16.0048	0.9397	3.1919	4.9981	3.7027	0.8225	4.4418	12.4423	3.4262	4.4777
484	4-acetamidobutanoate	Amino Acid	Polyamine Metabolism	1558	LC/MS Pos Early	1113	1350	146.081	18189	3025-96-5	C02946	HMDB03681	1.5224	0.4421	1.076	0.7959	0.7343	0.9378	0.6229	0.7728	0.4421	1.1305	0.9247	1.2468	1.178	0.6203	1.1379	0.6886	0.8584	1.241	1.3544	0.7969	1.0169	1.1608	0.7422	1.2977	0.4421	0.7238	1.8328	1.2777	1.2439	0.9831
4092	4-allylcatechol sulfate	Xenobiotics	Benzoate Metabolism	63597	LC/MS Neg	100020578	3571	229.018					0.6513	1.2747	1.5794	1.4208	1.6179	1.3818	0.7353	0.3975	0.977	1.7806	1.0762	1	0.7717	1.4702	0.7772	1.2041	0.8566	0.3889	1.9473	0.97	0.3889	1.1781	0.6953	1.1624	0.3889	0.5377	0.3969	0.3889	0.3889	0.3889
2903	4-cholesten-3-one	Lipid	Sterol	38125	LC/MS Pos Late	100002227	2520	385.346	91477	601-57-0	C00599	HMDB00921	1.8275	0.758	0.878	0.9408	1.1232	1.0818	0.9883	1.0117	2.1373	1.1726	0.9025	0.747	0.9627	0.607	0.771	0.9774	1.7787	1.1036	1.1502	0.9533	0.9813	0.8228	1.4136	1.3764	1.7173	1.3952	0.9676	1.0215	1.2183	0.8649
4105	4-ethylphenyl sulfate	Xenobiotics	Benzoate Metabolism	36099	LC/MS Neg	100001756	3580	201.023	20822574	123-07-9	C13637	HMDB62551	0.9154	1.2669	1.5505	1.1232	1.2182	1.2638	0.913	1.0669	0.5181	1.6366	1.4136	1.2833	1.1329	1.7882	0.6879	1.2395	0.9331	0.7259	1.6349	1.3138	0.4124	1.4994	0.8425	0.8826	0.5454	0.6062	0.6178	0.0261	0.1193	0.0269
486	4-guanidinobutanoate	Amino Acid	Guanidino and Acetamido Metabolism	15681	LC/MS Pos Early	100000096	2320	146.092	500	463-003;463-00-3	C01035	HMDB03464	2.2391	0.9574	1.2833	0.9729	1.0976	1.4578	0.8015	1.1179	1.1909	1.3118	0.9234	1.0489	0.8541	1.039	0.8673	0.8527	2.0274	0.6535	0.99	0.7405	1.6642	0.5484	4.0495	0.8964	2.6601	1.8064	1.01	0.3768	0.6933	0.1707
1728	4-hydroxybutyrate (GHB)	Lipid	Fatty Acid, Monohydroxy	34585	LC/MS Polar	100001507	1765	103.04	10413	502-85-2	C00989	HMDB00710	1.2077	0.8714	1.6973	0.2926	0.8637	0.4253	0.7076	0.7605	0.9315	1.0575	1.4976	0.5849	1.8673	0.6638	0.2926	1	0.5851	1.1139	0.4414	0.896	1.3111	0.7646	1.1619	1.5396	0.5383	1.557	1.8929	1.2051	1.3762	1.5913
48	4-hydroxyglutamate	Amino Acid	Glutamate Metabolism	40499	LC/MS Pos Early	100002544	1141	164.055	439902	2485-33-8	C03079	HMDB01344	1.4133	1.72	1.8533	1.1987	1.7637	1.3771	0.7652	0.9785	1.0287	1.7237	0.5579	0.8173	1.0075	1.0212	0.953	0.9574	0.5621	0.9499	0.4287	0.9501	1.742	0.9925	1.8414	0.4251	0.5305	1.8843	1.0093	0.8979	1.0854	0.8009
163	4-hydroxyphenylpyruvate	Amino Acid	Tyrosine Metabolism	1669	LC/MS Neg	1141	1690	179.035	979	156-39-8	C01179	HMDB00707	0.936	1.0193	1.237	0.9562	0.8552	0.7204	1.0114	0.9735	0.9841	1.0856	1.1249	0.6332	1.0749	0.6351	0.925	1.1468	0.8961	1.0791	1.1892	1.1829	0.6332	0.761	1	0.7553	1.2263	0.9578	1.5277	1.5366	1.0406	0.8152
90	4-imidazoleacetate	Amino Acid	Histidine Metabolism	32349	LC/MS Pos Early	100001207	2055	127.05	96215	645-65-8	C02835	HMDB02024	0.7746	1.0076	0.7442	0.5242	0.9031	0.5736	0.5579	0.8077	0.8294	0.7308	0.7354	1.2329	0.5047	1.202	0.591	0.9495	1.2726	1.2903	1.2264	1.3517	0.783	1.065	3.1323	1.2732	1.139	1.1269	1.6599	1.9208	1.732	0.9924
4091	4-methylcatechol sulfate	Xenobiotics	Benzoate Metabolism	46146	LC/MS Neg	100004111	2665	203.002					0.4047	1.258	2.1882	1.3052	0.9581	1.0227	0.6435	0.6408	1.1097	1.9302	1.1867	1.4544	0.7519	1.529	0.4047	1	0.4047	0.4047	1.4074	1.0549	0.4517	0.9148	0.5127	0.9055	0.4047	0.4047	0.4047	0.5129	0.6162	0.4047
4107	4-vinylphenol sulfate	Xenobiotics	Benzoate Metabolism	36098	LC/MS Neg	100001755	3320	199.007	6426766	2628-17-3	C05627	HMDB62775	1.115	1.3615	0.9091	0.6851	0.7387	0.7284	0.5959	0.8521	0.5125	1.1773	0.9985	1.4181	0.6603	0.6524	0.5125	1.5078	1.0938	1.361	0.5125	1.0015	0.5125	0.5994	0.526	1.6467	1.0504	1.6112	1.1536	0.5125	0.5125	0.5125
3839	5,6-dihydrouridine	Nucleotide	Pyrimidine Metabolism, Uracil containing	61833	LC/MS Pos Early	100001425	780	247.093	94312	5627-05-04			0.9544	0.9202	0.8483	0.9117	1.0583	1.0097	0.7403	0.871	0.5204	0.9017	0.8405	1.0499	0.9082	0.9195	0.6692	0.8741	1.0363	1.0348	1.2616	1.0773	1.0382	0.7233	1.2636	1.3531	0.9921	1.4834	1.4682	3.2026	1.2361	1.0079
112	5-(galactosylhydroxy)-L-lysine	Amino Acid	Lysine Metabolism	43582	LC/MS Pos Early	100002462	2755	325.161	123986	32448-36-5			0.7332	0.9141	0.8232	0.6656	0.8616	0.5934	0.5563	0.6732	0.9089	0.8625	1.0004	1.2234	0.9479	1.1191	1.2753	1.0757	1.5644	1.1978	1.2396	1.4667	0.8008	1.1254	1.5642	1.9071	0.9996	1.4636	1.5893	0.9858	0.92	1.3932
127	5-aminovalerate	Amino Acid	Lysine Metabolism	18319	LC/MS Pos Early	100000454	2220	118.086	138	660-88-8	C00431	HMDB03355	1	0.2635	1.9429	1.1379	1.3731	0.2635	0.9322	1.8518	2.7092	1.1224	0.5501	1.1588	0.281	0.8398	0.5405	1.1258	1.4016	0.5804	0.3308	1.266	1.2559	0.8561	1.163	0.2635	0.8452	1.3555	0.6389	0.8071	0.9293	0.2635
1338	5-dodecenoate (12:1n7)	Lipid	Medium Chain Fatty Acid	33968	LC/MS Neg	100001232	5224	197.155	5312378	2430-94-6		HMDB00529	1.7398	1.0447	1.0857	0.7168	1.2075	0.6422	1.3118	1.4914	0.9697	1.0448	0.67	1.3493	0.9441	0.3725	1.1291	0.8247	0.5358	0.8401	1.0549	1.1007	1.2949	0.3744	0.7668	0.7866	0.9344	1.0303	0.6944	1.9863	0.5681	1.3424
1663	5-dodecenoylcarnitine (C12:1)	Lipid	Fatty Acid Metabolism (Acyl Carnitine, Monounsaturated)	61769	LC/MS Pos Late	100016069	1135	342.264				HMDB13326	0.9719	2.1129	1.8964	0.9346	3.1729	0.8027	2.1556	2.6136	0.8692	1.1494	0.6639	1.552	0.8157	0.4028	1.0879	1.2577	0.256	0.7634	0.8735	0.7008	1.4441	0.3004	1.2419	1.1715	1.0281	0.6334	0.7229	5.7692	0.7715	1.4984
262	5-hydroxyindoleacetate	Amino Acid	Tryptophan Metabolism	437	LC/MS Pos Early	71	1893	192.065	1826	54-16-0	C05635	HMDB00763	0.7299	1.1027	0.6892	0.3735	0.8864	0.7144	0.9681	1.095	1.1643	0.7531	1.1495	1.3285	0.6089	1.0087	0.8047	0.502	0.9914	1.29	2.0096	1.2561	1.4865	1.3924	1.0086	2.7012	0.8609	0.8129	1.0944	0.979	1.4877	0.5498
111	5-hydroxylysine	Amino Acid	Lysine Metabolism	15685	LC/MS Pos Early	100000054	2790	163.108	1029	13204-98-3	C16741	HMDB00450	0.8735	0.9585	0.9374	0.8838	0.9128	0.9976	1.0093	1.2142	1.0561	0.9986	0.9829	1.1414	0.8995	0.8111	1.0122	0.9837	0.9084	1.0014	1.1651	0.9886	1.3227	0.8493	1.5873	1.2274	1.2435	1.1242	1.6507	1.507	0.5301	1.005
3879	5-methyl-2'-deoxycytidine	Nucleotide	Pyrimidine Metabolism, Cytidine containing	38159	LC/MS Pos Early	100002300	2303	242.113	440055	838-07-3	C03592	HMDB02224	0.7204	0.9823	1.0177	0.9022	0.8089	0.6883	0.9053	0.849	1.7194	1.474	0.3527	0.5273	1.3005	1.2939	0.683	0.8914	1.3544	0.7622	0.9226	1.6235	1.1424	1.2743	1.5106	2.2692	1.4455	2.1507	1.0233	1.8854	0.6285	0.7547
3870	5-methylcytidine	Nucleotide	Pyrimidine Metabolism, Cytidine containing	22119	LC/MS Pos Early	100000763	2227	258.108	92918	2140-61-6		HMDB00982	1.2532	1.0358	1.1757	0.7926	1.099	0.9253	0.9172	0.9458	1.0566	1.2576	1	1.0184	0.8826	1.1819	0.8239	0.798	0.9752	0.9001	1.2521	1.2234	0.7169	0.9219	0.835	1.3229	0.8611	1.2322	1.1757	1.1526	1	0.853
3993	5-methyltetrahydrofolate (5MeTHF)	Cofactors and Vitamins	Folate Metabolism	18330	LC/MS Neg	1244	1820	458.179	146	68703-91-3;68792-52-9	C00440	HMDB01396	0.7383	1.1027	0.999	0.8638	0.5797	1.3832	0.5797	0.5797	0.5797	0.7432	1.001	0.7756	0.9565	1.2096	0.8253	1.1741	0.9881	0.9	1.0513	1.351	0.9329	1.0195	1.1656	1.5563	1.2497	0.9875	1.1428	0.5797	0.7138	1.4004
480	5-methylthioadenosine (MTA)	Amino Acid	Polyamine Metabolism	1419	LC/MS Pos Early	212	2752	298.097	439176	2457-80-9	C00170	HMDB01173	1.0893	0.9002	1.0046	0.9715	1.3361	1.0404	0.9809	1.1489	1.2401	0.9191	1.0662	0.9747	0.9706	0.8923	0.9853	1.0235	0.8697	1.131	1.1361	0.9049	0.9954	0.8645	1.0682	1.4923	0.9054	1.618	1.0065	1.0845	0.8387	0.898
3841	5-methyluridine (ribothymidine)	Nucleotide	Pyrimidine Metabolism, Uracil containing	35136	LC/MS Neg	100001446	1778.1	257.078	445408	1463-10-1		HMDB00884	1.1669	1.1106	1.6781	0.7344	0.7105	1.1108	0.5499	0.7537	1.7067	1.4136	0.7297	0.3808	0.6102	0.9881	0.5372	0.5608	0.3268	0.8826	0.7352	1.0119	0.6453	0.6418	1.0135	1.0671	1.0169	2.1983	1.7334	3.1886	4.6206	2.956
499	5-oxoproline	Amino Acid	Glutathione Metabolism	1494	LC/MS Neg	1021	738.5	128.035	7405	98-79-3	C01879	HMDB00267	1.0653	1.4104	1.0399	0.7988	1.0435	0.8392	0.7013	0.982	1.1165	1.0178	0.9287	1.0924	0.6358	0.8636	0.6603	0.9122	0.7706	0.7661	0.9133	0.9822	0.8755	0.6683	1.0852	1.1623	1.0641	1.155	1.3764	1.8143	1.4226	1.3161
1096	6-phosphogluconate	Carbohydrate	Pentose Phosphate Pathway	15442	LC/MS Neg	100000341	583.9	275.017	91493	921-62-0;53411-70-4	C00345	HMDB01316	0.8971	0.9992	1.2223	1.047	1.1031	0.9624	1.132	1.1786	0.9086	0.8663	0.7745	0.8896	0.9086	0.8147	1.2913	1.0838	0.9589	1.0008	1.0768	0.8338	1.1386	1.0568	1.1974	0.8602	1.1776	1.1293	0.8101	0.8299	0.6912	1.1059
2890	7-HOCA	Lipid	Sterol	36776	LC/MS Neg	100001609	5288.1	429.301	3081085	115538-85-7	C17337	HMDB12458	0.4006	0.6395	1.0242	0.4006	0.4006	0.8652	0.4006	0.7462	1	1.5022	0.8566	0.4006	0.9887	0.7246	1.28	0.4006	0.7721	0.7924	0.6107	0.8767	1.2693	0.7607	3.1125	2.4514	1.1531	1.4171	1.5391	1.0783	1.4082	1.0268
3163	7-ketodeoxycholate	Lipid	Secondary Bile Acid Metabolism	31904	LC/MS Neg	100001063	4821	405.265	188292	911-40-0		HMDB00391	0.4896	1.1104	0.7101	0.3578	0.3935	0.6015	1.0486	2.5145	0.7902	0.3578	0.3784	0.4361	0.3578	0.6382	0.3578	1.3271	0.4927	1	1.4287	0.528	3.1099	1.426	1.4413	4.3635	2.0731	1.1298	0.6436	7.5402	6.1603	0.6288
3805	7-methylguanine	Nucleotide	Purine Metabolism, Guanine containing	35114	LC/MS Neg	100001456	1729.7	164.058	11361	578-76-7	C02242	HMDB00897	0.9788	1.0159	1.0613	0.5779	0.8546	0.8346	0.6041	1.0441	0.9178	1.1112	0.776	0.8371	0.7625	1.004	0.7475	0.7122	1.0686	0.9414	1.1427	1.2108	0.9683	0.7961	1.1049	1.4572	0.996	1.658	1.9915	3.9537	1.8286	1.6675
1795	9,10-DiHOME	Lipid	Fatty Acid, Dihydroxy	38399	LC/MS Neg	179	5180	313.238	9966640	263399-34-4	C14828	HMDB04704	4.326	0.8812	1.4758	1.9029	2.4099	1.08	1.4316	1.4758	2.5076	2.4628	0.8599	0.8495	0.7962	0.9003	1.1613	0.6965	0.444	0.8623	0.746	1.0462	0.5711	0.7954	1.2423	0.9538	0.7848	2.0407	1.126	0.4138	0.4138	0.4138
1314	acetyl-CoA	Lipid	Fatty Acid Metabolism	43840	LC/MS Neg	1830	1691	403.556	444493	102029-73-2	C00024	HMDB01206	0.3051	0.3972	0.9442	1.2677	0.7139	1.1614	1.0164	0.4283	0.3051	0.3051	1.1836	0.6564	1.0084	0.7775	1.4563	0.9644	0.9916	1.5089	1.1571	0.4438	2.3024	1.1294	1.0987	1.3587	1.1301	1.7141	0.4963	0.7498	0.5621	0.9157
1634	acetylcarnitine (C2)	Lipid	Fatty Acid Metabolism (Acyl Carnitine, Short Chain)	32198	LC/MS Pos Early	100000802	2282	204.123	1	5080-50-2	C02571	HMDB00201	0.9967	0.9639	1.0217	0.8519	0.9397	0.8455	0.9307	0.9276	1.1833	0.8884	1.0392	1.063	0.7001	0.9969	1.076	1.0031	0.6701	1.0313	1.2173	0.7772	0.7683	0.7709	1.0667	1.1178	0.7903	1.0419	1.2853	1.3249	1.2783	1.2088
1711	acetylcholine	Lipid	Neurotransmitter	18790	LC/MS Pos Early	1749	2220	146.118		60-32-1	C01996	HMDB00895	1.3223	1.1114	0.8477	1.174	1.0382	1.3768	0.9696	1.1901	0.8669	1.3157	0.9069	0.8199	0.9431	0.7529	0.5981	1.0574	0.2379	1.0401	1.0976	0.8058	1.4467	0.872	1.191	1.0304	0.4951	0.5883	0.559	1.3927	0.6056	1.0673
1308	acetylphosphate	Energy	Oxidative Phosphorylation	15488	LC/MS Polar	1211	4013.9	138.98	186	94249-01-1	C00227	HMDB01494	0.9043	1.0376	1.1195	1.1935	0.9306	1.1627	1.0012	1.1857	1.1245	1.0192	1.0379	1.0643	0.9652	0.7405	1.266	0.9724	0.9539	1.0297	1.005	0.8466	0.9988	0.9039	0.9807	0.9052	1.2197	0.9089	0.9416	0.9485	0.9543	1.0368
1285	aconitate [cis or trans]	Energy	TCA Cycle	46173	LC/MS Neg	100001359	580	173.009					0.7536	0.5142	1.0876	0.9464	1.7131	0.8757	2.0808	2.0221	0.4023	0.4023	0.5525	0.503	1.0536	0.5423	3.86	1.2551	1.4965	0.8189	1.6071	0.8373	2.3069	1.5403	2.0414	0.4023	1.7034	1.2374	0.4267	0.6626	0.4673	0.8919
3768	adenine	Nucleotide	Purine Metabolism, Adenine containing	554	LC/MS Pos Early	880	2221	136.062	190	73-24-5	C00147	HMDB00034	1.1905	1.075	0.8122	0.9187	0.9716	0.8972	0.9611	0.5257	1.1083	1.4748	0.968	0.6378	2.4591	0.9146	1.216	2.3981	1.3908	2.216	1.0053	0.6854	2.4879	1.5527	0.7659	1.5785	0.9304	0.9947	1.103	0.9706	1.2103	0.7562
3767	adenosine	Nucleotide	Purine Metabolism, Adenine containing	555	LC/MS Pos Early	798	2169	268.104	60961	58-61-7	C00212	HMDB00050	1.1197	0.8092	1.1826	0.968	1.3472	1.0985	0.9936	1.2724	0.9785	1.0283	1.1133	0.757	1.2349	0.6616	0.9512	1.2205	0.6318	1.0504	0.9523	0.5749	1.4157	0.7693	0.9122	1.1802	0.703	1.0401	0.7356	1.2067	1.0064	0.6258
3762	2'-AMP	Nucleotide	Purine Metabolism, Adenine containing	36815	LC/MS Neg	100001694	1497.7	346.056	94136	130-49-4	C00946	HMDB11617	3.2723	1.5093	2.0434	0.9123	1.2061	1.2655	0.7062	0.7073	2.0916	2.9567	0.6359	1.317	0.597	1.0097	0.9552	0.5386	1.0579	0.6904	0.6948	1.2573	0.3595	0.8591	0.9903	0.8366	0.8271	0.6376	2.4777	1.02	1.1008	1.3977
3763	adenosine 3',5'-cyclic monophosphate (cAMP)	Nucleotide	Purine Metabolism, Adenine containing	2831	LC/MS Neg	207	1952.2	328.045	6076	60-92-4	C00575	HMDB00058	0.8017	0.9723	0.9797	0.689	1.1986	1.0114	0.6913	1.3534	0.8452	0.5534	0.7869	0.8757	1.019	0.8446	1.0895	1.0728	0.6332	1.9658	1.5412	0.6713	1.2926	0.9886	0.9329	1.6512	0.8824	1.4104	1.2741	1.2255	1.1899	1.35
3765	adenosine 3',5'-diphosphate	Nucleotide	Purine Metabolism, Adenine containing	15691	LC/MS Neg	1214	575	426.022	159296	75431-54-8	C00054	HMDB00061	1.6671	1.1509	1.693	1.1931	1.5447	1.6199	1.5109	1.573	1.4505	0.8959	0.7821	0.9731	1.1501	0.91	0.9604	0.9874	0.6441	1.2121	0.8578	0.4682	1.2679	0.6269	0.6984	0.8266	0.7831	0.6889	1.0126	1.3334	0.5738	1.1648
3761	3'-AMP	Nucleotide	Purine Metabolism, Adenine containing	35142	LC/MS Neg	100001449	1245	346.056	41211	84-21-9	C01367	HMDB03540	2.4577	1.9992	1.799	1.0379	1.4442	1.5951	0.8777	1.5254	1.66	1.5826	1.0045	0.646	0.9547	0.863	0.7196	1.0251	1.1419	0.8275	0.5793	0.7089	0.7745	0.5969	0.9371	0.8641	0.9955	0.4926	1.2908	1.5936	0.6396	1.1898
3759	ADP	Nucleotide	Purine Metabolism, Adenine containing	3108	LC/MS Polar	208	4393	426.022	6022	20398-34-9	C00008	HMDB01341	1.1936	0.5074	0.9517	0.9628	1.2221	0.9043	1.4664	1.1204	0.7242	0.6041	0.8315	1.0372	1.208	0.8347	0.9567	1.7809	0.6571	1.2772	1.0713	0.9268	2.0535	0.8226	1.1431	1.8151	0.7447	1.1157	0.8331	1.2432	1.0542	0.7886
3936	adenosine 5'-diphosphoribose (ADP-ribose)	Cofactors and Vitamins	Nicotinate and Nicotinamide Metabolism	558	LC/MS Pos Early	215	553	560.079	192	68414-18-6	C00301	HMDB01178	0.2689	0.6441	0.9819	0.9665	1.131	1.0879	1.4697	1.6012	0.4439	0.3278	1.0347	0.7954	1.5881	0.9871	1.0519	1.7213	0.7	1.3532	1.0129	0.5821	2.367	1.5315	0.8239	1.5039	0.9675	1.0993	0.2595	1.1625	0.3578	0.4808
3760	AMP	Nucleotide	Purine Metabolism, Adenine containing	32342	LC/MS Pos Early	209	1013	348.07	6083	149022-20-8	C00020	HMDB00045	1.4403	0.9128	0.946	0.5993	1.337	1.3323	1.1564	1.2253	0.6692	0.6998	0.8092	0.8934	1.1361	0.5703	1.054	1.72	0.631	1.7947	1.3702	0.6066	3.1969	1.096	0.9326	1.5957	0.5927	0.8257	1.085	1.2893	0.6554	0.6643
3758	ATP	Nucleotide	Purine Metabolism, Adenine containing	33449	LC/MS Neg	210	631	505.988	5957	34369-07-8;51963-61-2	C00002	HMDB00538	0.1748	2.8906	1.8513	6.2289	1.3577	1	2.5473	1.7159	1.9673	0.1748	1.5598	0.1748	1.4015	0.4101	0.4775	0.1748	0.6353	0.1748	0.1994	0.4641	0.6931	0.7748	0.1748	0.1748	2.2928	0.7965	0.1748	0.1748	0.1748	0.8472
3766	adenylosuccinate	Nucleotide	Purine Metabolism, Adenine containing	57838	LC/MS Neg	1303	560	462.067	195	19046-78-7	C03794	HMDB00536	2.159	0.8286	0.9821	0.6938	3.2142	1.474	1.0674	1.7557	0.2094	0.2094	0.9984	0.4988	2.6327	0.2782	1.0016	2.9845	0.2327	1.6437	0.8457	0.3876	9.1563	2.3157	0.9629	2.6985	0.2094	0.7596	1.843	1.3076	0.3353	0.464
1402	adrenate (22:4n6)	Lipid	Long Chain Polyunsaturated Fatty Acid (n3 and n6)	32980	LC/MS Neg	100001193	5678	331.264	5497181	2091-25-0	C16527	HMDB02226	1.4218	1.0477	1.3275	0.6499	1.3047	0.6203	2.0802	1.7985	2.0933	0.944	0.3884	0.5948	0.929	1.0547	0.7373	0.8487	0.6278	1.7094	0.97	1.4337	0.6116	0.3845	1.0012	1.2118	1.2508	0.5145	2.1483	2.426	0.9756	0.9988
1680	adrenoylcarnitine (C22:4)*	Lipid	Fatty Acid Metabolism (Acyl Carnitine, Polyunsaturated)	57528	LC/MS Pos Late	100015850	1415	476.373					1.2249	4.575	2.197	0.3236	0.9772	0.3098	2.2531	1.719	1.0228	1.0584	0.8421	1.3987	1.2343	0.5603	0.7137	0.7046	0.3563	1.3575	0.7989	0.748	1.6088	0.5902	0.7266	1.1895	0.6464	0.5484	0.6905	41.2493	1.2954	1.7233
3738	AICA ribonucleotide	Nucleotide	Purine Metabolism, (Hypo)Xanthine/Inosine containing	38325	LC/MS Pos Early	216	797	339.07	65110	3031-94-5	C04677	HMDB01517	0.7761	1.1512	0.9798	1.3263	1.807	0.9992	0.9827	1.4937	0.9086	0.8845	1.1283	0.7223	0.6357	0.5933	1.0335	1.1843	0.7889	0.7359	1.0341	0.9843	1.4038	0.7261	1.2465	1	0.9615	1.0433	0.5933	5.0634	1.5131	1.9062
28	alanine	Amino Acid	Alanine and Aspartate Metabolism	1126	LC/MS Pos Early	811	1700	90.055	5950	56-41-7	C00041	HMDB00161	1.0416	1.301	1.1335	0.8846	1.1814	0.8594	0.779	0.7456	0.929	1.0962	0.845	0.997	1.0605	1.163	0.9059	0.7967	0.79	0.8252	0.9456	1.1317	0.9665	1.003	0.9574	1.3714	0.7219	1.2128	1.4369	2.2054	1.1826	1.0915
579	alanylleucine	Peptide	Dipeptide	37093	LC/MS Pos Early	100001890	3055	203.139	259583	1638-60-4		HMDB28691	0.9986	3.3018	1.5869	0.7279	0.6103	0.6622	0.5016	0.6183	1.7935	1.6815	1.5146	1.0383	0.8853	1.4982	0.5016	0.9251	0.5016	1.3827	0.9168	0.5739	0.6212	1.1468	0.7957	1.0014	0.5016	0.5016	1.494	2.018	0.9485	1.3428
3754	allantoin	Nucleotide	Purine Metabolism, (Hypo)Xanthine/Inosine containing	1107	LC/MS Polar	1002	1672	157.037	204	97-59-6	C02350	HMDB00462	0.8589	1.0984	1.1652	0.8565	0.9085	1.0829	0.7687	1.0432	0.7264	1.0056	0.9458	0.8576	0.7988	0.9944	0.8223	0.9668	1.1066	0.8465	1.1393	0.9474	0.9417	0.8877	1.3533	1.1861	1.0145	1.5598	1.306	1.9615	1.3456	1.399
361	alpha-hydroxyisovalerate	Amino Acid	Leucine, Isoleucine and Valine Metabolism	46537	LC/MS Polar	100001300	1052	117.056	99823	600-37-3		HMDB00407	0.9041	0.8107	1.3305	0.5965	1.1792	0.8054	0.7406	1.2613	1.5112	1.4934	0.8889	0.6581	0.7486	0.9518	0.656	0.9974	0.9399	1.1314	0.8969	1.6157	0.8875	1.0026	1.9825	1.476	0.9202	2.5048	1.7692	12.6287	3.6568	2.8648
1289	alpha-ketoglutarate	Energy	TCA Cycle	528	LC/MS Polar	93	2700	145.014	51	305-72-6;328-50-7;22202-68-2	C00026	HMDB00208	0.9227	1.6609	1.4497	1.1074	1.016	0.9921	0.5729	1.0021	1.1927	0.9889	0.9979	0.7895	0.803	1.0081	0.6093	0.6851	0.7431	0.6541	0.5216	0.7926	1.2433	0.7946	0.9773	1.3143	1.1424	1.5262	1.3797	1.8121	1.9414	1.5045
3097	alpha-muricholate	Lipid	Primary Bile Acid Metabolism	34092	LC/MS Neg	100001280	4765	407.28	3083761	2393-58-0	C17647	HMDB00506	0.5418	0.9029	1.7499	0.0682	0.6542	0.4651	1.5199	1.9445	1.4975	2.9454	0.134	0.049	0.0513	0.4482	0.4783	1.0377	1.0452	1.573	1.3376	0.2627	0.7733	1.4766	1.2068	2.3258	0.8403	1.556	0.9623	1.2225	1.7006	0.7281
3965	alpha-tocopherol	Cofactors and Vitamins	Tocopherol Metabolism	1561	LC/MS Pos Late	1105	2522	430.378	14985	59-02-9;10191-41-0	C02477	HMDB01893	0.2285	0.546	0.5116	0.5771	1.0705	0.6594	0.9769	0.854	0.2112	0.4469	0.857	1.0231	0.8854	1.209	0.8067	0.8668	1.6267	1.3972	1.1532	1.2557	0.7937	0.5845	1.255	1.8899	1.2865	2.6021	1.3127	1.718	1.4979	1.2553
82	anserine	Amino Acid	Histidine Metabolism	15747	LC/MS Pos Early	100000044	2924	241.13	112072	10030-52-1	C01262	HMDB00194	1.2839	1.1564	1.4251	1.1054	1.1303	1.0365	0.6992	1.4661	1.8872	1.1522	1.3475	0.9833	0.7557	0.9454	1.2575	1.276	0.5724	0.8734	0.9453	0.5391	0.7816	0.426	0.5639	0.6554	0.694	0.7662	1.0167	2.3407	1.0206	0.794
1119	arabinose	Carbohydrate	Pentose Metabolism	575	LC/MS Polar	828	1804.5	195.051	66308	28697-53-2	C00216	HMDB00646	0.4402	0.4402	0.4402	0.4402	0.4402	0.7756	0.5597	0.4402	0.4402	0.4402	0.4402	1.0866	0.772	1.515	0.4402	0.9975	0.4402	0.4402	1.2251	1.894	0.4402	0.4402	1.3316	0.4402	1.0025	0.6466	0.4402	1.2281	0.4402	0.7003
1127	arabitol/xylitol	Carbohydrate	Pentose Metabolism	48885	LC/MS Polar	100006430	1932.4	151.061	6912		C01904		0.9223	1.5397	1.0766	1.1514	0.5459	2.9469	0.5894	0.7817	1.0231	0.9092	0.8101	0.7977	0.5487	1.0448	1.002	0.837	1.4017	0.6489	0.998	1.2093	0.6562	0.7057	2.6032	1.2082	1.4849	0.8904	1.2587	1.5902	0.941	1.4282
1133	arabonate/xylonate	Carbohydrate	Pentose Metabolism	48255	LC/MS Polar	100006115	2700	165.041					1.0426	0.8566	1.0584	0.7917	1.0036	0.9964	0.9462	1.0741	0.7222	1.0241	0.801	1.3959	0.8855	0.9622	1.4889	1.2632	0.7796	0.846	1.0394	1.1595	0.9241	0.7726	1.8136	1.7844	0.5617	0.8869	1.5164	1.5495	1.551	0.8596
1347	arachidate (20:0)	Lipid	Long Chain Saturated Fatty Acid	1118	LC/MS Neg	893	6240	311.296	10467	506-30-9	C06425	HMDB02212	1.3923	1.0158	1.1336	0.7659	1.0013	1.005	1.1239	1.1214	1.7059	1.1014	0.8297	0.794	0.9557	1.4969	0.9984	1.0246	0.5581	1.07	0.9987	0.8928	0.6988	0.826	1.129	0.9096	0.7042	0.5062	1.4788	1.0761	0.9333	0.3938
1400	arachidonate (20:4n6)	Lipid	Long Chain Polyunsaturated Fatty Acid (n3 and n6)	1110	LC/MS Neg	229	5535	303.233	444899	506-32-1	C00219	HMDB01043	2.493	0.9682	1.4648	0.6042	1.0003	0.9379	1.3655	1.2476	2.381	1.4132	0.5162	0.6313	0.5914	1.968	0.7207	0.8225	0.481	1.5225	0.9997	1.0982	0.4723	0.3668	1.1525	0.9766	1.1449	0.6013	2.3836	2.0274	1.229	0.7012
1912	arachidonoyl ethanolamide	Lipid	Endocannabinoid	32463	LC/MS Pos Late	1488	1560	348.29	5281969	94421-68-8	C11695	HMDB04080	1.1346	1.0094	1.7004	0.9906	1.5718	0.898	1.1319	1.096	1.0096	2.1984	0.8007	0.6947	0.7374	0.8941	1.0758	0.713	0.5802	1.0959	0.8601	0.5706	0.9361	0.7011	1.0216	1.2519	0.4296	0.8801	0.8835	1.4889	1.5564	1.1648
1675	arachidonoylcarnitine (C20:4)	Lipid	Fatty Acid Metabolism (Acyl Carnitine, Polyunsaturated)	57518	LC/MS Pos Late	100015837	1353	448.342					0.9466	1.0376	1.0864	0.6636	1.228	0.8361	0.6153	1.1369	1.305	1.2824	0.8221	0.9624	0.513	1.1529	0.9168	0.9189	0.5336	0.6735	1.0653	0.7976	0.5981	0.7065	1.0703	1.1831	0.706	1.0444	1.1502	4.3182	2.3005	1.4879
1651	arachidoylcarnitine (C20)*	Lipid	Fatty Acid Metabolism (Acyl Carnitine, Long Chain Saturated)	57513	LC/MS Pos Late	100015833	1512	456.405				HMDB06460	3.1554	3.3275	1.8216	0.5535	1.7409	0.887	1.6658	1.3063	1.7778	1.6934	0.8342	1.1856	1.514	0.4256	0.7372	0.9667	0.36	1.0333	0.8654	0.7762	1.6375	0.3048	0.8214	1.4451	0.7835	0.6033	0.6854	5.0892	0.703	1.1767
414	arginine	Amino Acid	Urea cycle; Arginine and Proline Metabolism	1638	LC/MS Pos Early	231	2825	175.119	232	1119-34-2	C00062	HMDB00517	0.9524	1.0053	0.9596	0.7279	1.0116	0.9564	0.96	1.2429	0.9947	0.8854	0.915	1.0457	0.9002	0.9731	0.9354	1.1532	0.8876	1.134	1.0558	0.8909	1.2909	0.8052	1.3447	1.3074	1.2935	0.9781	1.3837	1.1087	1.0389	1.0484
415	argininosuccinate	Amino Acid	Urea cycle; Arginine and Proline Metabolism	15497	LC/MS Neg	232	638.1	289.115	16950	156637-58-0	C03406	HMDB00052	0.9791	1.321	0.9908	0.4179	1.2499	0.6997	0.6566	1.0892	0.9825	1.7565	0.7133	0.5921	0.6298	1.4824	0.8386	1.1088	0.7216	0.6094	0.5625	1.6958	1.1199	1.0092	1.2656	1.2675	0.803	0.9776	2.1196	1.7617	2.3675	1.2917
3955	ascorbate (Vitamin C)	Cofactors and Vitamins	Ascorbate and Aldarate Metabolism	32354	LC/MS Pos Early	233	770	177.039	54670067	134-03-2	C00072	HMDB00044	0.011	0.3635	0.2129	0.6802	1.3646	0.3713	0.4637	0.1685	0.011	0.2796	0.8785	0.9567	0.88	1.164	1.1982	1	1.5449	1.1019	1.1637	1.8129	1.8055	2.0036	4.5977	2.673	0.8429	1.5823	0.7114	0.4781	1.4278	1.7215
3956	ascorbic acid 2-sulfate	Cofactors and Vitamins	Ascorbate and Aldarate Metabolism	63590	LC/MS Polar	100009329	3042	254.982	86484				0.5699	2.5889	2.1245	0.8182	0.9369	1.669	0.9228	2.9404	0.4627	1.1907	1.3217	0.7661	0.5703	0.4627	0.5875	0.9143	1.0631	0.5042	1.3403	0.4627	0.4869	0.4627	1.9132	0.4627	1.2036	0.7204	0.9362	2.502	1.1963	2.8413
3957	ascorbic acid 3-sulfate*	Cofactors and Vitamins	Ascorbate and Aldarate Metabolism	63687	LC/MS Polar	100020409	2025	254.982	11425365				1.0637	1.4071	1.1225	0.7601	1.3631	0.873	0.8003	1.237	0.3657	0.8831	1.4235	1.3054	0.7354	0.9124	0.7543	0.9411	0.8969	0.8023	1.0905	1.0589	0.9351	0.5106	1.7006	1.0987	0.803	0.8519	1.8728	3.3629	2.0237	2.0973
39	asparagine	Amino Acid	Alanine and Aspartate Metabolism	512	LC/MS Polar	917	2951.1	131.046	6267	70-47-3	C00152	HMDB00168	0.7827	1.0663	1.1778	0.712	1.3262	0.8807	0.7402	1.0237	1.2508	1.0201	0.9645	0.8588	0.8874	1.2213	1.2424	0.9994	0.7049	0.89	1.0589	0.9802	0.9616	1.145	1.1617	1.0006	0.8066	1.1497	1.018	1.3442	0.9826	0.9767
35	aspartate	Amino Acid	Alanine and Aspartate Metabolism	443	LC/MS Pos Early	234	1165	134.045	5960	56-84-8	C00049	HMDB00191	0.8913	0.9238	0.6387	0.7086	1.1507	0.7088	0.7384	0.9834	0.9268	0.8969	0.6526	1.0238	0.7712	1.225	1.4017	1.4402	1.0557	0.8348	1.9423	1.3238	0.6035	1.3225	1.2467	1.1754	0.7471	1.0166	1.0796	0.7326	1.0529	1.0703
1503	azelate (nonanedioate; C9)	Lipid	Fatty Acid, Dicarboxylate	18362	LC/MS Polar	2029	2520	187.098	2266	123-99-9	C08261	HMDB00784	5.0254	1.0943	1.1248	1.0874	0.9368	0.783	0.7272	1.2538	1.4212	0.9151	0.8197	2.9033	1.3562	0.8126	1.313	0.9928	0.7968	1.3734	0.9091	0.813	0.9714	0.7492	0.8718	1.0072	0.975	0.908	1.9389	2.1603	2.3308	1.0224
2787	behenoyl dihydrosphingomyelin (d18:0/22:0)*	Lipid	Dihydrosphingomyelins	57331	LC/MS Pos Late	100009026	3150	789.684				HMDB12091	0.74	1	0.867	0.74	0.74	1.3925	1.5798	0.74	1.4057	0.8431	0.774	0.74	0.74	0.8455	0.74	0.9764	0.8061	0.74	0.971	0.8346	1.1633	0.8195	1.4858	1.3121	0.74	1.5881	1.2301	1.4394	0.74	1.1254
2793	behenoyl sphingomyelin (d18:1/22:0)*	Lipid	Sphingomyelins	48492	LC/MS Pos Late	100006294	3083	787.669				HMDB12103	1.3875	0.947	1.0004	0.9054	0.9395	1.4206	1.5092	0.9657	1.3304	0.8916	0.8064	0.7142	0.7363	0.8498	0.7611	0.9996	0.756	1.2013	1.0815	0.7803	1.089	0.7847	1.4489	1.2784	0.9502	1.5823	1.0869	1.3537	1.1762	1.0866
1652	behenoylcarnitine (C22)*	Lipid	Fatty Acid Metabolism (Acyl Carnitine, Long Chain Saturated)	57514	LC/MS Pos Late	100015832	1561	484.436					2.2821	1.8348	1.2988	0.6877	1.3767	1.1572	1.0638	1.2399	1.3338	0.8563	0.8166	1.0228	0.8111	0.4484	0.7797	0.9416	0.4422	0.8972	1.24	0.6262	1.527	0.3405	1.0865	1.8749	0.9298	1.1658	0.6204	1.0492	0.9772	0.7652
5312	benzoylcarnitine*	Xenobiotics	Chemical	43265	LC/MS Pos Early	100004555	3041	266.139		105450-08-6			1.2981	1.4548	2.2795	1.9779	2.1255	2.3097	1.0292	0.6141	23.4796	1.6331	1.1241	0.6511	0.7354	0.6758	1.1043	0.9805	1.0195	1.5703	0.875	0.3926	0.8295	0.7029	0.5524	0.5602	1.223	0.5204	0.8928	0.5945	0.3926	0.3926
54	beta-citrylglutamate	Amino Acid	Glutamate Metabolism	54923	LC/MS Neg	100003271	530	320.062	72715786	73590-26-8	C20775		1.0632	1.3222	0.5753	0.8181	0.8269	1.0374	0.3592	0.6167	0.6614	1.8178	1.4152	1.3351	0.6799	1.3814	1.5679	0.7195	1.2653	0.9507	0.9754	1.215	0.3893	0.9185	1.2819	1.4304	0.7812	1.0246	1.1369	0.4026	0.5533	1.3684
4326	beta-guanidinopropanoate	Xenobiotics	Food Component/Plant	35101	LC/MS Pos Early	100001411	2145	132.077	67701	353-09-3	C03065	HMDB13222	1.1662	0.7941	1.0113	0.5346	1.0819	1.0837	0.7647	0.9987	1.089	0.7291	0.8793	1.5219	0.7592	1.0771	1.0852	1.2224	0.9084	0.8796	1.4533	0.7437	0.6981	0.9063	1.1285	1.0456	0.8638	1.5449	1	1.0309	0.9763	0.5346
313	beta-hydroxyisovalerate	Amino Acid	Leucine, Isoleucine and Valine Metabolism	12129	LC/MS Polar	1442	1149.8	117.056	69362	625-08-1		HMDB00754	1.3007	0.799	1.2884	0.6903	1.002	1.0694	1.402	1.048	0.8413	0.9931	0.7199	0.9379	0.6379	0.703	0.7113	0.8296	0.7718	1.0506	1.1916	1.0908	0.5586	1.014	0.998	1.1757	0.5984	1.185	1.208	2.5541	0.996	1.3617
314	beta-hydroxyisovaleroylcarnitine	Amino Acid	Leucine, Isoleucine and Valine Metabolism	35433	LC/MS Pos Early	100001594	2584	262.165		99159-87-2			1.0231	0.6881	0.9683	0.8072	0.7783	0.8406	0.7433	0.798	1.1976	1.0581	1.0046	1.0764	0.7429	0.9266	1.1065	1.2327	0.5418	1.0091	1.3208	1.0012	0.8363	1.3032	1.3225	0.9389	0.8806	1.0092	1.1564	0.9988	1.2161	0.8723
3096	beta-muricholate	Lipid	Primary Bile Acid Metabolism	31885	LC/MS Neg	100001066	4794	407.28	5283853	2393-59-1	C17726	HMDB00415	1.4283	1.524	0.9455	0.3786	0.8194	0.8758	1.2891	2.6213	0.6981	1.2309	0.3511	0.3412	0.2233	1.0328	0.6084	1.2283	0.3229	1.0009	1.268	0.9991	1.1094	0.8153	1.2669	1.8108	1.6211	0.8836	0.9763	3.6601	1.3077	0.5939
6	betaine	Amino Acid	Glycine, Serine and Threonine Metabolism	3141	LC/MS Pos Early	799	1064	118.086	247	107-43-7	C00719	HMDB00043	0.6877	0.677	0.9839	0.6997	0.9094	0.6673	0.6674	0.8238	1.5508	1.0161	0.9615	0.8793	0.7577	1.1958	1.1008	0.9126	1.1602	1.1722	1.2032	0.9395	0.9815	1.1264	1.4372	1.5764	0.9722	1.7837	1.2907	1.3466	1.1042	1.0324
4298	betonicine	Xenobiotics	Food Component/Plant	38100	LC/MS Pos Early	100002153	1012	160.097	164642	515-25-3	C08269	HMDB29412	0.7786	1	1.1628	0.958	0.9712	0.9353	0.872	1.075	1.2703	1.19	1.1397	0.8804	0.8617	1.0736	0.9964	0.9157	1.1034	0.8014	1.2724	1.0391	0.9625	1.3717	1.6545	1.1498	0.936	1.8519	1.2425	0.1822	0.1822	0.2415
4013	biliverdin	Cofactors and Vitamins	Hemoglobin and Porphyrin Metabolism	2137	LC/MS Pos Late	250	1016	583.255	5353439	55482-27-4;55482-27-4	C00500	HMDB01008	0.8734	1.3768	1.1774	0.7809	1.222	0.9207	0.9118	1.3158	0.6369	0.8306	0.8879	1.2439	0.7525	1.0063	0.9811	1.1528	0.9599	0.8932	1.4279	1.039	0.7639	0.7504	1.2107	1.135	0.9363	1.1339	0.9937	1.1199	1.0096	1.2247
1655	butenoylcarnitine (C4:1)	Lipid	Fatty Acid Metabolism (Acyl Carnitine, Monounsaturated)	61778	LC/MS Pos Early	100016058	2765	230.139					1.2804	0.9604	1.3191	1.0396	0.8297	0.9193	0.7126	0.5645	0.7254	0.7527	0.374	0.8851	1.0635	0.9233	0.6342	0.9005	0.6471	1.1854	1.1146	1.2683	0.806	1.4208	0.374	1.4865	0.374	1.1019	1.5604	1.3114	2.1193	1.2662
1592	butyrylcarnitine (C4)	Lipid	Fatty Acid Metabolism (also BCAA Metabolism)	32412	LC/MS Pos Early	100001054	2860	232.154	439829	25576-40-3	C02862	HMDB02013	0.7737	1.6158	1.244	1.0859	0.8706	0.4936	0.7025	0.6391	0.9237	1.1377	0.8882	0.7927	1.108	1.123	1.3497	0.6567	0.5935	0.9946	1.0054	1.1025	1.281	1.1268	0.3359	1.5053	0.7557	0.6168	0.7899	1.349	1.0475	1.5898
236	C-glycosyltryptophan	Amino Acid	Tryptophan Metabolism	48782	LC/MS Pos Early	100006379	2700	367.15	10981970	180509-18-6			0.7134	0.6919	0.648	0.4542	0.667	0.5575	0.4312	0.5485	0.72	0.8693	1.0369	0.9918	0.5765	1.209	1.0082	0.944	1.4025	0.947	1.0536	1.5549	0.8008	1.1914	1.5709	1.9162	1.0963	1.8034	1.8177	1.4662	1.3572	1.3382
1704	carnitine	Lipid	Carnitine Metabolism	15500	LC/MS Pos Early	100000007	1978	162.113	10917	461-05-2	C00318	HMDB00062	0.897	0.9498	1.0918	0.9391	1.2038	0.9937	0.8003	1.0469	1.0201	0.9753	0.9565	0.9469	0.9627	0.9975	1.0846	1.0622	0.6778	1.0049	0.929	0.8251	1.2026	1.0336	1.038	1.0256	0.8248	1.0025	0.9107	1.4775	1.2902	1.1921
79	carnosine	Amino Acid	Histidine Metabolism	1768	LC/MS Pos Early	249	2942	227.114	439224	305-84-0	C00386	HMDB00033	1.1899	1.2571	1.3234	1.0913	1.1001	0.9985	0.6038	1.4526	1.9191	1.1337	1.3539	0.9201	0.9182	1.1374	1.2875	1.4162	0.7895	0.8803	1.0064	0.7855	0.6841	0.5075	0.7476	0.8684	0.7072	0.5318	1.0015	1.9146	0.7727	0.6882
4084	catechol sulfate	Xenobiotics	Benzoate Metabolism	35320	LC/MS Neg	100001605	1906	188.986	3083879	4918-96-1		HMDB59724	0.6205	1.0355	1.708	1.1692	0.7518	0.9739	1.2129	0.5323	1.4265	1.7539	1.5946	1.1425	0.6598	1.3539	0.5658	1.5314	0.9777	0.3228	1.4093	1.0711	0.6438	0.7872	1.0223	0.9673	0.7528	1.1908	0.6451	0.1749	0.1749	0.1749
2736	ceramide (d18:1/17:0, d17:1/18:0)*	Lipid	Ceramides	57434	LC/MS Pos Late	100015737	3055	552.535					1.2956	0.4296	0.6856	0.4508	0.6635	0.9663	0.7511	0.491	1	1.011	1.1578	1.1336	0.7174	0.4834	0.7108	0.971	1.4201	2.6296	1.3886	1.0362	0.4296	0.5938	1.6114	1.0232	0.719	0.9814	1.4165	1.2721	1.2218	1.2033
2738	ceramide (d18:1/20:0, d16:1/22:0, d20:1/18:0)*	Lipid	Ceramides	57440	LC/MS Pos Late	100015755	3920	594.582					0.2057	0.8757	1.2765	0.9216	0.9889	1.7518	2.1533	1.0735	1.8927	1.1311	0.879	0.6826	0.2057	0.2057	0.2057	1.1791	0.766	1.0111	0.2057	0.2057	0.2057	0.2057	1.3768	0.2057	0.8893	1.2427	0.3701	1.6686	0.6884	0.9484
2740	ceramide (d18:2/24:1, d18:1/24:2)*	Lipid	Ceramides	57443	LC/MS Pos Late	100015744	3858	646.613					1.2252	0.8282	0.7571	0.3123	0.4864	0.7869	1.4389	0.7272	0.7049	0.62	0.7407	0.3839	0.3123	0.3123	0.4911	0.9663	1.0337	4.0282	1.7912	0.9515	1.1415	0.5826	1.4799	1.3015	1.2398	2.3896	1.815	1.7288	1.2334	1.0451
3089	chenodeoxycholate	Lipid	Primary Bile Acid Metabolism	1563	LC/MS Neg	1123	5264	391.285	10133	474-24-9;474-25-9	C02528	HMDB00518	0.4235	0.5676	1.5858	0.3554	0.3361	0.4561	1.9534	2.7955	1.0324	2.8295	0.4157	0.1628	0.2173	0.3808	0.6707	0.9676	1.7604	2.0324	1.8036	0.3508	0.9443	1.5745	2.2566	4.1096	1.5871	2.5428	1.5229	0.1757	2.432	0.8213
1945	chiro-inositol	Lipid	Inositol Metabolism	37112	LC/MS Polar	100001859	3191.2	225.062		643-12-9	C19891	HMDB34220	0.9748	1.1543	1.1437	0.7326	0.9162	1.0677	0.8306	0.9426	0.8223	1.0241	1.1156	1.1507	0.8364	1.1107	0.8868	0.9759	0.9698	0.8627	1.3089	1.2726	0.8812	1.1178	1.4361	1.2673	1.0446	1.2864	1.8678	0.9603	0.7904	0.6709
3086	cholate	Lipid	Primary Bile Acid Metabolism	22842	LC/MS Neg	136	5165	407.28	221493	81-25-4	C00695	HMDB00619	1.0621	1.1571	1.4999	0.1876	0.7491	0.9035	1.3071	1.6926	1.9513	1.7154	0.3752	0.3033	0.2689	0.9079	0.394	1.5546	0.6978	2.0282	0.9716	0.4197	1.9968	1.0284	0.8262	1.1329	1.0543	0.9399	1.2761	0.7089	0.7516	1.0636
2879	cholesterol	Lipid	Sterol	63	LC/MS Pos Late	266	2707	369.352	11025495	57-88-5	C00187	HMDB00067	1.3034	0.8668	0.934	0.5812	0.9395	0.8732	1.0468	1.0109	1.4039	0.9768	0.6722	0.7859	0.6764	0.7132	0.7211	1.0202	1.405	1.3845	1.0759	0.8282	0.812	0.6781	1.3148	1.4773	1.3392	1.5516	1.2131	1.689	1.1431	0.9891
1973	choline	Lipid	Phospholipid Metabolism	15506	LC/MS Pos Early	1256	1961	104.107	305	67-48-1	C00114	HMDB00097	1.124	0.9188	1.0141	0.761	1.0087	0.9202	0.9511	1.067	1.4392	1.2436	1.0599	1.1109	0.6831	0.9913	0.955	0.9119	1.0756	0.7903	1.1764	1.1095	0.7393	0.8069	1.2377	1.0733	0.8511	0.8383	1.4267	1.258	0.9864	0.6894
1974	phosphocholine	Lipid	Phospholipid Metabolism	34396	LC/MS Pos Early	267	700	184.073	1014	72556-74-2	C00588	HMDB01565	0.96	0.8874	0.845	0.6613	0.9679	0.854	0.7798	1.0087	1.0408	0.9142	1.0407	1.076	0.7666	1.3499	1.0642	1.2178	0.9818	0.969	1.2979	1.1604	0.9398	0.9913	1.1713	1.3531	0.943	1.3162	1.1604	0.8915	1.0095	1.0422
75	cis-urocanate	Amino Acid	Histidine Metabolism	40410	LC/MS Polar	100003425	1195	137.036	1549103	7699-35-6		HMDB34174	2.8467	0.7447	0.6158	1.009	5.9079	0.5498	0.5962	1.1809	0.991	0.8251	0.4081	1.9777	2.2101	0.5984	0.8356	0.9832	1.3962	0.5043	0.5788	1.0753	1.3159	0.4289	0.9796	1.5672	1.3881	0.7171	3.8887	2.4049	5.2896	1.1558
1304	citraconate/glutaconate	Energy	TCA Cycle	47076	LC/MS Polar	100006438	2600	129.019					1.0201	2.3772	0.7897	0.7814	0.9682	1.0296	0.6299	0.8485	1.8372	1.0647	0.7696	1.3228	1.1354	1.3284	0.9799	0.8002	0.9399	0.3411	0.6567	0.9208	0.4062	0.671	1.5368	1.7241	0.7576	1.5565	2.512	2.8565	3.5609	1.1987
1283	citrate	Energy	TCA Cycle	1564	LC/MS Neg	1124	582	191.02	311	77-92-9	C00158	HMDB00094	0.7943	0.4873	1.161	1.2819	1.6102	0.9549	1.9302	1.7729	0.1876	0.3018	0.7354	0.6584	1.3584	0.4063	3.0973	1.529	1.2553	0.8855	1.6354	0.8472	2.305	1.8808	1.714	0.7836	1.179	1.0451	0.4493	0.4874	0.2795	0.9352
423	citrulline	Amino Acid	Urea cycle; Arginine and Proline Metabolism	2132	LC/MS Pos Early	391	1520	176.103	9750	372-75-8	C00327	HMDB00904	0.844	1.0697	1.0286	0.8204	0.8957	0.8152	0.853	1.3277	1.4279	0.7821	0.7673	0.8887	0.7562	1.0114	0.7484	1.2578	1.0257	1.3025	0.9886	1.1602	1.0224	0.9459	1.2815	1.546	1.3148	1.4766	1.0659	0.798	0.6232	0.8733
510	CoA-glutathione*	Amino Acid	Glutathione Metabolism	62804	LC/MS Neg	269	1326	535.084	11953788	6477-52-7	C00920		0.3631	0.5065	1.4396	1.3783	1.2288	1.3599	0.968	0.7393	0.3645	0.2934	1.3644	0.6739	1.4306	0.7067	0.9819	0.9964	1.0036	1.1088	0.7727	0.7545	2.3947	1.4124	1.4968	1.3972	1.6043	2.2569	0.5934	0.6601	0.4781	1.0942
3950	CoA	Cofactors and Vitamins	Pantothenate and CoA Metabolism	46322	LC/MS Neg	270	1448	382.55	317	85-61-0;18439-24-2	C00010	HMDB01423	0.2437	0.4178	1.1988	1.6717	1.4486	1.3923	0.9107	0.6676	0.2131	0.2525	0.9915	0.58	1.4718	0.7161	1.2324	0.9058	1.0755	1.0085	0.6926	0.52	2.6359	1.5998	1.0485	1.1823	1.5586	2.3286	0.3102	0.4893	0.4833	1.4941
2980	corticosterone	Lipid	Corticosteroids	5983	LC/MS Neg	272	5040	345.207	5753	50-22-6	C02140	HMDB01547	0.6395	0.7763	1.1848	0.8572	0.6721	1.0892	0.5691	0.7773	0.4682	1.0719	1.3765	0.8094	0.8968	1.0144	0.9163	0.9856	0.708	1.1018	1.1851	1.0976	1.1645	0.5681	0.7935	1.7596	1.062	1.2834	1.9213	0.811	2.0719	1.5071
456	creatine	Amino Acid	Creatine Metabolism	27718	LC/MS Pos Early	1221	1947	132.077	586	57-00-1	C00300	HMDB00064	1.0172	0.9863	1.0316	0.9753	1.0521	0.9838	0.9095	0.9934	0.9825	0.9792	0.9666	1.027	0.9507	0.9905	0.9915	1.0308	0.8496	1.0189	1.0321	0.9483	1.0066	0.9912	1.0945	1.0681	0.9925	1.1493	1.104	1.2634	1.1947	1.1558
458	creatine phosphate	Amino Acid	Creatine Metabolism	33951	LC/MS Polar	100000112	3831	210.029	9548602	922-32-7	C02305	HMDB01511	0.2027	2.6508	2.0688	4.7634	2.2841	1.0168	2.9378	1.7699	2.3769	0.2721	1.1195	0.8523	1.0579	2.637	1.2054	0.1908	0.8891	0.2419	0.7677	0.643	0.4091	0.9342	1.0396	0.1712	2.3639	1.7421	0.7854	0.2898	0.7169	0.9832
457	creatinine	Amino Acid	Creatine Metabolism	513	LC/MS Pos Early	275	2055	114.066	588	60-27-5	C00791	HMDB00562	0.835	1.068	1.0552	0.901	1.108	0.86	0.7382	1.1316	0.8872	0.9926	1.0074	1.0194	0.7933	0.9246	0.9797	1.026	0.6217	0.8398	1.1019	0.8348	0.9512	0.914	1.2333	1.0686	0.9167	1.4529	1.1722	1.7209	1.3531	1.3546
389	cystathionine	Amino Acid	Methionine, Cysteine, SAM and Taurine Metabolism	15705	LC/MS Pos Early	310	2270	223.075	439258	535-34-2	C02291	HMDB00099	0.8974	1.1925	1.2769	1.2178	1.1972	1.0163	0.667	1.6779	1.156	0.9963	0.7585	1.0037	0.9087	0.9446	0.9317	0.7653	0.7583	0.926	1.1981	0.9375	1.4112	0.6534	1.3543	0.9783	1.0427	1.1577	0.7422	1.7876	0.8766	1.4577
391	cysteine	Amino Acid	Methionine, Cysteine, SAM and Taurine Metabolism	1868	LC/MS Pos Early	800	1475	122.027	5862	52-90-4;56-89-3	C00097	HMDB00574	0.644	1.7077	0.9422	0.5629	0.8387	0.7085	0.728	0.6827	0.3765	0.909	0.8236	1.0369	0.647	1.267	0.8653	1.0411	0.9464	1.0334	1.2061	1.2357	0.9369	1.2037	1.4056	1.6077	0.9666	1.3648	1.2316	1.617	1.2364	1.7521
493	cysteine-glutathione disulfide	Amino Acid	Glutathione Metabolism	35159	LC/MS Pos Early	100001437	2465	427.095	4247235	13081-14-6		HMDB00656	1.0164	2.5184	1.0784	0.829	0.8208	0.864	0.7339	1.079	1.1935	1.1166	1.0224	1.3381	0.575	1.1226	1.1273	0.8942	0.8862	0.6725	0.9169	1.3257	0.6163	0.8544	0.8432	1.2819	0.9332	0.7294	1.3398	1.243	0.9836	1.0419
496	cysteinylglycine	Amino Acid	Glutathione Metabolism	35637	LC/MS Pos Early	278	2132	179.048	439498	19246-18-5	C01419	HMDB00078	0.2431	1.6529	0.6091	0.498	0.7947	0.3842	0.5282	0.4828	0.1601	0.6045	0.7882	0.8149	0.845	1.2632	0.8281	1.1978	1.0567	1.4816	1.2847	0.8511	1.3265	1.3657	1.7733	2.0028	1.0402	2.1408	0.9598	1.6934	1.3938	2.4748
397	cystine	Amino Acid	Methionine, Cysteine, SAM and Taurine Metabolism	56	LC/MS Pos Early	279	2000	241.031	67678	56-89-3	C00491	HMDB00192	2.3182	7.1346	0.9777	0.9499	0.5198	0.5198	0.6133	1.0223	2.6286	3.4901	0.9238	1.8392	0.5198	1.0333	0.9637	0.5198	2.3461	0.5198	0.7204	1.3596	0.5198	0.5198	0.5198	0.8949	0.8762	0.5198	2.2134	1.5641	0.9236	0.7025
3867	cytidine	Nucleotide	Pyrimidine Metabolism, Cytidine containing	514	LC/MS Pos Early	827	2124	244.093	6175	65-46-3	C00475	HMDB00089	1.3822	0.9058	0.9662	0.7675	1.0067	0.8774	0.7398	0.8345	1.109	1.2717	0.9987	1.064	0.7348	1.1052	0.9483	0.7576	1.0013	0.9904	0.9908	1.2232	0.6434	0.8634	1.1178	1.0225	0.8301	1.2523	1.4278	1.0831	1.3496	1.2439
1975	CDP-choline	Lipid	Phospholipid Metabolism	34418	LC/MS Polar	1220	4200	533.106	13804	33818-15-4	C00307	HMDB01413	0.591	1.0297	1.1301	1.1291	0.9383	1.1047	0.7516	0.7215	0.9298	0.7484	0.9614	0.6025	1.0195	1.351	0.9373	1.55	0.7711	0.8089	1.4498	1.2607	1.116	1.2822	0.7969	1.3945	0.9805	1.5744	0.6793	1.6318	0.8893	1.265
3863	CMP	Nucleotide	Pyrimidine Metabolism, Cytidine containing	2372	LC/MS Pos Early	282	835	324.059	6131	63-37-6	C00055	HMDB00095	1.1441	0.9558	0.8426	0.695	1.1351	0.9895	0.8262	1.0912	0.8509	0.8497	0.9286	0.8314	0.9267	0.8404	1.0146	1.1252	0.7737	1.1785	1.0623	1.0407	1.3742	1.0272	1.0873	1.4373	0.8886	1.1247	1.0105	1.4456	0.866	0.8638
1239	cytidine 5'-monophospho-N-acetylneuraminic acid	Carbohydrate	Nucleotide Sugar	36831	LC/MS Polar	1223	3900	613.14	448209	3063-71-6	C00128	HMDB01176	0.8428	1.445	1.3457	0.7947	0.9962	1.2246	0.7503	1.3033	1.0982	1.1552	1.1749	0.7504	0.7411	0.6849	0.7615	0.6542	1.0038	0.653	0.8939	1.231	0.9868	0.8496	1.0056	0.9169	1.1286	1.2317	1.1544	1.8179	0.8013	1.1133
3862	cytidine diphosphate	Nucleotide	Pyrimidine Metabolism, Cytidine containing	2841	LC/MS Neg	280	580	402.011	6132	34393-59-4	C00112	HMDB01546	0.7124	0.3071	1.007	1.6523	1.9985	0.8137	1.537	1.871	0.2194	0.2194	1.2689	0.2194	0.9892	0.2194	1.2604	0.7002	0.9782	1.133	1.0783	0.2194	1.5916	0.8402	1.1862	0.6425	0.7001	1	0.2194	0.2194	0.2194	0.8473
3861	cytidine triphosphate	Nucleotide	Pyrimidine Metabolism, Cytidine containing	2844	LC/MS Neg	281	575	481.977	6176	36051-68-0	C00063	HMDB00082	0.2307	0.7711	1.1853	3.1185	2.7304	0.9321	2.0256	1.9767	0.5128	0.2307	1.0737	0.5908	1.1084	0.7742	1.5622	0.2542	1.1493	0.3089	1.0749	0.4462	0.622	0.6304	1.0679	0.2477	1.3304	1.3522	0.2307	0.2307	0.2307	0.9271
1980	CDP-ethanolamine	Lipid	Phospholipid Metabolism	34410	LC/MS Polar	100001407	4210	445.053	123727	72842-05-8	C00570	HMDB01564	0.6879	1.197	1.1969	1.0517	1.2899	0.9347	0.8762	0.91	1.1025	0.8535	1.0296	0.7234	0.9359	1.2241	1.0377	1.2709	0.6761	0.7642	1.2701	1.0218	1.0663	1.1052	0.8784	1.0961	0.9185	1.3613	0.5149	0.9083	0.844	0.9782
3868	cytosine	Nucleotide	Pyrimidine Metabolism, Cytidine containing	573	LC/MS Pos Early	881	2060	112.05	597	71-30-7	C00380	HMDB00630	1.2367	0.7368	0.9511	1.0964	0.5645	0.9116	0.685	0.9823	0.7293	0.8321	0.7915	0.5645	0.8616	0.5645	0.9388	1	1.2034	1.0399	0.5645	1.5146	0.9729	1.0687	1.9301	1.0424	1.0927	1.5443	2.0343	1.3714	1.5387	0.66
4368	daidzein	Xenobiotics	Food Component/Plant	32453	LC/MS Neg	100001219	3566	253.051	5281708	486-66-8	C10208	HMDB03312	0.8439	0.8197	1.0692	0.5185	1.3942	0.9117	0.8545	0.7063	9.0252	2.2496	1.1344	0.5916	0.6442	1.3625	0.7909	1.0849	0.3752	1.0524	1.5708	0.9175	0.792	1.5183	1.089	1	1.4738	1.5482	0.9589	0.3752	0.3752	0.3752
1644	decanoylcarnitine (C10)	Lipid	Fatty Acid Metabolism (Acyl Carnitine, Medium Chain)	33941	LC/MS Pos Late	100001251	1130	316.248	10245190	1492-27-9		HMDB00651	0.8807	2.0932	2.2882	0.8616	3.563	0.6369	2.0454	2.7679	1.0484	1.2698	0.9139	1.4471	0.9369	0.3529	0.9872	1.169	0.2672	0.8835	0.6202	0.891	1.7512	0.4968	1.5659	1.178	0.9217	0.8318	0.6677	6.9269	1.0128	2.4614
3958	dehydroascorbate	Cofactors and Vitamins	Ascorbate and Aldarate Metabolism	34302	LC/MS Neg	301	739.6	173.009	440667	490-83-5	C05422	HMDB01264	0.833	1.1185	0.99	0.6603	0.9052	0.827	0.5993	0.8917	0.8911	1.0043	1.107	1.0518	0.583	1.048	0.835	0.9963	1.085	0.7882	0.9768	1.2365	0.6167	0.8836	1.5529	1.7501	1.0037	1.0191	1.2558	1.2987	1.197	1.0358
1703	deoxycarnitine	Lipid	Carnitine Metabolism	36747	LC/MS Pos Early	100001662	2052	146.118	134	6249-56-5	C01181	HMDB01161	0.7337	0.7689	0.8845	0.6767	0.8107	0.7059	0.7167	0.9343	1.5366	1.1269	0.9949	0.9772	0.7961	0.926	1.0538	0.8543	1.0051	1.0173	1.2925	0.9177	1.1388	0.9249	1.6208	1.2143	1.2711	1.4018	1.4399	1.3905	1.7458	1.4281
3111	deoxycholate	Lipid	Secondary Bile Acid Metabolism	1114	LC/MS Neg	302	5294	391.285	222528	83-44-3	C04483	HMDB00626	1.7211	1.4454	0.9671	0.2748	0.8583	0.5934	0.6575	1.3963	2.7485	0.5277	0.3424	0.7978	0.617	1.4869	0.5307	1.0123	0.7645	1.404	1.0207	0.2249	5.8353	0.9547	1.8619	1.1989	1.0374	0.7641	1.0545	2.4799	4.0083	0.9877
2589	diacylglycerol (16:1/18:2 [2], 16:0/18:3 [1])*	Lipid	Diacylglycerol	54966	LC/MS Pos Late	100010940	2733	608.525					4.5946	0.9596	1.0112	0.448	0.6047	1.1325	0.9964	1.1417	4.5555	1	0.6723	0.448	0.448	0.448	0.448	0.796	1.5713	2.7607	0.6536	0.7715	0.448	0.448	0.5485	0.5801	1.9352	0.448	1.5046	1.3424	0.448	0.448
1397	dihomolinoleate (20:2n6)	Lipid	Long Chain Polyunsaturated Fatty Acid (n3 and n6)	17805	LC/MS Neg	1231	5730	307.264	6439848	2091-39-6	C16525	HMDB05060	2.3169	1.2547	1.1868	0.686	1.2975	0.9188	1.4548	1.5074	2.9822	1.1047	0.5833	0.598	0.8227	1.315	0.8897	0.869	0.4904	1.4224	0.9075	1.2046	0.4079	0.3684	1.115	0.9737	1.0263	0.5213	1.8423	1.2889	0.6039	0.4771
1399	dihomolinolenate (20:3n3 or 3n6)	Lipid	Long Chain Polyunsaturated Fatty Acid (n3 and n6)	35718	LC/MS Neg	100001739	5596	305.249	5280581	17046-59-2	C03242	HMDB02925	2.5174	0.9598	1.24	0.5303	1.2434	0.9075	1.5869	1.7018	2.7617	0.9242	0.5487	0.6691	0.7749	1.6547	0.8423	0.9834	0.5623	1.9251	1.191	1.331	0.4083	0.3452	1.3291	1.0166	1.176	0.594	2.3833	1.3343	0.8492	0.5101
1676	dihomo-linolenoylcarnitine (C20:3n3 or 6)*	Lipid	Fatty Acid Metabolism (Acyl Carnitine, Polyunsaturated)	57521	LC/MS Pos Late	100015840	1392	450.358					0.9802	2.8189	2.0056	0.4045	1.7686	0.6059	1.0684	1.8038	1.0002	1.2965	0.8556	1.189	1.1382	0.7234	0.8256	0.7598	0.4137	1.0358	1.1017	0.8275	1.2464	0.566	0.9976	1.1055	0.5826	0.9848	0.8707	17.1004	1.0708	0.9998
1674	dihomo-linoleoylcarnitine (C20:2)*	Lipid	Fatty Acid Metabolism (Acyl Carnitine, Polyunsaturated)	57520	LC/MS Pos Late	100015839	1436	452.373					2.7886	7.078	2.9499	0.3236	2.8369	0.4511	1.9066	1.7928	1.5505	2.5702	0.6447	1.4008	2.2561	0.1747	0.8227	0.8534	0.1513	0.9731	0.6994	1.2047	1.2646	0.1342	0.4292	1.0269	0.6739	0.367	0.614	7.5979	0.3029	1.7209
3823	dihydroorotate	Nucleotide	Pyrimidine Metabolism, Orotate containing	601	LC/MS Polar	923	1910	157.025	648	155-54-4	C00337	HMDB03349	1.1302	0.7263	1.0831	0.6691	1.0914	1.0009	0.6732	1.4705	2.2284	0.8671	0.8261	0.9385	0.6836	1.0689	0.6101	1.0118	0.6131	1.032	0.8124	0.9993	0.7401	0.6129	1.4791	1.44	0.6951	1.2508	1.7267	1.1819	1.0007	0.6799
1082	dihydroxyacetone phosphate (DHAP)	Carbohydrate	Glycolysis, Gluconeogenesis, and Pyruvate Metabolism	15522	LC/MS Pos Early	309	539	171.005	668	102783-56-2	C00111	HMDB01473	1.0664	1.2027	1.3962	1.4919	1.4237	1.7591	1.6759	0.9552	0.9632	0.9599	0.8934	1.0937	1.3237	0.8083	1.0218	1.008	0.7801	1.094	1.1447	0.9309	1.0807	1.0607	0.992	0.6356	0.8382	0.8424	0.6693	0.5372	0.4608	0.962
5280	dimethyl sulfone	Xenobiotics	Chemical	43424	LC/MS Pos Early	100004284	832	95.0161	6213	67-71-0	C11142	HMDB04983	0.7423	0.4238	0.9781	0.4238	0.4238	0.4238	0.4238	1.0742	0.4238	1.0091	0.4238	0.4238	0.9699	1.0882	0.9143	1.1599	0.4238	0.4238	0.8777	1.5347	0.9392	0.4238	6.8971	1.3609	0.9909	0.4238	1.1823	0.4238	0.5774	1.0968
429	dimethylarginine (ADMA + SDMA)	Amino Acid	Urea cycle; Arginine and Proline Metabolism	36808	LC/MS Pos Early	100001810	2850	203.15	123831	102783-24-4	C03626	HMDB01539	1.3524	0.8272	1.117	0.6726	0.9976	1.0548	0.8531	1.0874	1.2315	1.1438	0.8515	1.0733	0.6702	0.9366	0.7942	0.9305	0.9261	1.0928	0.9021	1.0543	0.915	0.6964	1.063	1.4068	0.9626	0.9983	1.5173	1.5249	1.0017	1.0706
5	dimethylglycine	Amino Acid	Glycine, Serine and Threonine Metabolism	5086	LC/MS Pos Early	806	1104	104.071	673	1118-68-9	C01026	HMDB00092	1.1414	0.9113	1.0903	0.7258	1.0244	1.2269	0.7353	1.0368	0.9358	0.9584	0.8402	0.8269	0.8669	0.8894	0.7783	0.7771	0.9756	1.0588	0.9737	0.7916	1.5411	0.9203	1.2318	1.7324	1.154	1.8419	1.4949	1.8201	1.7038	1.18
1481	dimethylmalonic acid	Lipid	Fatty Acid, Dicarboxylate	42978	LC/MS Polar	100004251	2702	131.035	11686	595-46-0		HMDB02001	1.0517	0.329	0.7149	0.8648	0.7332	0.9264	0.8269	1	0.7625	1.887	1.1773	1.4199	0.4305	1.1562	1.3641	1.1578	0.5983	0.9023	1.3861	0.9646	0.9846	0.8684	1.0606	1.0353	0.329	0.75	1.0886	1.0236	1.7858	1.0232
1404	docosadienoate (22:2n6)	Lipid	Long Chain Polyunsaturated Fatty Acid (n3 and n6)	32415	LC/MS Neg	100001182	6034	335.296	5282807	7370-49-2	C16533	HMDB61714	2.0097	1.1125	1.0402	0.5965	1.1393	0.8542	1.2305	1.5883	2.4434	0.9625	0.6102	0.5994	0.8089	1.1414	0.8392	0.8226	0.4281	1.1891	0.9368	1.0375	0.4683	0.3412	1.1515	1.1272	1.1051	0.5144	1.6269	1.4046	0.69	0.4734
1678	docosadienoylcarnitine (C22:2)*	Lipid	Fatty Acid Metabolism (Acyl Carnitine, Polyunsaturated)	57526	LC/MS Pos Late	100015848	1493	480.405					2.2634	5.7468	2.4456	0.3721	1.1408	0.5875	1.256	1.0506	1.1859	2.1109	0.5281	0.7196	2.8879	0.1369	0.6508	0.8313	0.1369	0.9494	0.4901	1.1731	1.0558	0.1386	0.2348	1.0611	0.5171	0.2025	0.7276	4.8931	0.1369	1.7479
1390	docosahexaenoate (DHA; 22:6n3)	Lipid	Long Chain Polyunsaturated Fatty Acid (n3 and n6)	44675	LC/MS Neg	100000665	5525	327.233	445580	6217-54-5	C06429	HMDB02183	2.5173	1.0776	1.429	0.6404	1.2427	0.9163	1.9136	2.3373	3.1929	0.6835	0.4319	0.5317	0.6826	1.7989	0.6695	1.0989	0.3589	1.6381	0.952	1.0359	0.4604	0.2127	0.9653	0.9433	1.2835	0.596	2.9556	2.3919	1.0347	0.5777
1909	docosahexaenoyl ethanolamide	Lipid	Endocannabinoid	43768	LC/MS Neg	100004612	6222	370.275	5283451	162758-94-3			1.2398	0.9481	1.7411	0.5368	1.4005	1.0573	0.9681	1.2831	2.005	1.519	0.7542	0.4408	0.5532	1.7542	0.8403	1.3665	0.419	1.302	0.8065	1.0045	0.4585	0.4554	0.9955	0.8949	0.7933	0.291	1.8764	2.0973	1.7013	1.0088
1683	docosahexaenoylcarnitine (C22:6)*	Lipid	Fatty Acid Metabolism (Acyl Carnitine, Polyunsaturated)	57523	LC/MS Pos Late	100015845	1349	472.342					0.5751	1.1969	1.0088	0.781	1.0899	0.711	0.8761	1.6589	0.86	0.7201	0.8141	1.0327	0.3962	1.3392	0.8649	1.217	0.6535	0.6458	1.3694	0.9959	0.4741	0.5938	1.7946	1.3479	0.8595	1.0041	1.1998	8.4697	2.5248	1.532
1389	docosapentaenoate (DPA; 22:5n3)	Lipid	Long Chain Polyunsaturated Fatty Acid (n3 and n6)	32504	LC/MS Neg	100001181	5571	329.249	6441454	2234-74-4	C16513	HMDB06528	1.5794	1.5371	1.2279	0.5291	1.1265	0.8898	1.8942	2.3648	1.9154	0.7446	0.5475	0.8511	0.849	1.4619	0.6206	1.2375	0.4179	1.6501	0.8149	1.2272	0.4	0.2219	1.0396	0.9604	1.4066	0.6366	3.0378	2.1558	0.6644	0.6509
1403	docosapentaenoate (n6 DPA; 22:5n6)	Lipid	Long Chain Polyunsaturated Fatty Acid (n3 and n6)	37478	LC/MS Neg	100001580	5624.5	329.249	6441454	25182-74-5	C16513	HMDB01976	2.0381	0.9018	1.1846	0.7116	1.1696	0.9069	2.2896	2.0886	2.9088	0.672	0.5198	0.5041	0.9011	1.8292	0.702	0.987	0.5018	1.4696	1.013	1.1667	0.451	0.381	1.1561	1.0483	1.4665	0.4228	2.1982	2.0232	0.8291	0.4643
1681	docosapentaenoylcarnitine (C22:5n3)*	Lipid	Fatty Acid Metabolism (Acyl Carnitine, Polyunsaturated)	57529	LC/MS Pos Late	100015851	1387	474.358					0.62	4.3265	1.9673	0.4896	1.0601	0.6323	2.6076	3.1662	0.6968	0.8713	1.0205	2.0683	0.7733	0.8858	0.7469	0.9795	0.5313	1.3796	1.526	0.8494	1.263	0.4731	1.346	1.2015	0.7535	0.8271	1.0354	46.8452	1.4208	0.7963
1682	docosapentaenoylcarnitine (C22:5n6)*	Lipid	Fatty Acid Metabolism (Acyl Carnitine, Polyunsaturated)	57530	LC/MS Pos Late	100015852	1417	474.358					0.9992	2.2365	1.4573	0.3911	1.1456	0.1785	1.7505	1.6891	1.0008	0.9234	0.9921	0.7569	0.8012	0.9965	0.8013	1.1538	0.4565	0.6648	1.1436	0.7047	0.4806	1.2947	1.7823	1.5342	0.8817	0.8192	1.0264	25.7186	3.5667	1.9541
1679	docosatrienoylcarnitine (C22:3)*	Lipid	Fatty Acid Metabolism (Acyl Carnitine, Polyunsaturated)	57527	LC/MS Pos Late	100015849	1460	478.389					1.0631	4.2068	2.2838	0.1741	0.8126	0.2053	1.5124	1.143	1.1642	1.2642	0.3595	0.6833	1.6459	0.1741	0.318	0.4807	0.1741	0.9903	0.2418	0.5452	1.1279	0.1741	0.1741	0.7118	0.1741	0.1741	0.1741	13.7051	0.1741	1.0097
1513	dodecadienoate (12:2)*	Lipid	Fatty Acid, Dicarboxylate	62276	LC/MS Neg	100020478	5146	195.139					1.3418	0.7196	0.8775	0.695	1.2061	0.9284	1.1216	1.6573	1.2082	1.0272	0.6688	1.0564	0.9365	0.8051	0.8388	0.7902	0.8291	0.9307	0.8955	1.0107	0.9344	0.7668	0.9893	1.2602	1.0708	1.376	1.0935	1.1681	1.0183	1.1223
1387	eicosapentaenoate (EPA; 20:5n3)	Lipid	Long Chain Polyunsaturated Fatty Acid (n3 and n6)	18467	LC/MS Neg	2050	5450	301.217	446284	10-2005-9;10417-94-4	C06428	HMDB01999	2.5684	1.5002	1.6539	0.8116	1.6998	0.9794	1.7168	2.5275	2.7505	1.1753	0.6941	1.2535	0.9092	1.1577	0.8352	0.9253	0.4529	1.2478	0.7604	1.1239	0.4536	0.3274	1.0206	0.8136	1.1659	0.9305	2.2779	0.7927	0.3102	0.2563
1370	eicosenoate (20:1n9 or 1n11)	Lipid	Long Chain Monounsaturated Fatty Acid	33587	LC/MS Neg	100001335	5950	309.28	5282768		C16526	HMDB02231	2.3309	1.0353	0.9709	0.5772	1.1734	0.9509	1.29	1.9642	2.5895	1.1766	0.6794	0.8473	0.8739	1.3071	0.8062	0.8711	0.5038	1.3026	0.9196	1.1294	0.5324	0.3548	1.1433	1.2255	1.2468	0.6196	1.6456	1.0291	0.7759	0.3319
1668	eicosenoylcarnitine (C20:1)*	Lipid	Fatty Acid Metabolism (Acyl Carnitine, Monounsaturated)	57519	LC/MS Pos Late	100015838	1484	454.389					2.5905	4.8713	2.2574	0.3383	2.3736	0.547	1.867	1.6405	1.465	2.3184	0.6723	1.2605	1.8609	0.2237	0.7557	0.8357	0.2211	0.9723	0.7398	1.0277	1.6652	0.1582	0.5396	1.0819	0.7819	0.3874	0.5712	6.6037	0.452	1.9246
4385	equol glucuronide	Xenobiotics	Food Component/Plant	41948	LC/MS Neg	100003895	3215	417.119					0.9351	1.5035	1.6407	0.5912	1.541	1.2802	0.7609	0.9597	1.1542	1.3966	0.6377	1.358	0.8177	1.6124	0.795	1.5355	0.8232	1.1199	1.2688	0.9559	1.6044	1.0606	1.5005	0.9442	0.7633	0.8961	0.4655	0.1211	1.0403	0.1246
4386	equol sulfate	Xenobiotics	Food Component/Plant	40478	LC/MS Neg	100003429	3630	321.044					1.6765	1.0626	1.5543	0.2661	2.4042	0.8766	0.9374	1.1151	0.0921	1.3014	0.4417	0.5952	0.2379	1.5678	0.339	1.9871	1.4581	1.5729	2.3951	2.2095	0.4827	1.7934	0.8147	2.6824	0.7706	0.3621	1.2994	0.3361	0.8454	0.3061
4387	ergothioneine	Xenobiotics	Food Component/Plant	37459	LC/MS Pos Early	100002154	850	230.096	3032311	58511-63-0	C05570	HMDB03045	0.5081	0.9217	0.8549	0.7914	1.0652	0.5683	0.8813	1.0654	1.1363	1.5078	1.3374	1.0736	0.8686	0.8984	1.0005	0.9995	0.5696	0.8579	1.0296	0.8515	0.8635	1.0017	1.1165	1.1281	0.7808	1.637	1.2278	0.9987	1.3913	1.0324
1374	erucate (22:1n9)	Lipid	Long Chain Monounsaturated Fatty Acid	1552	LC/MS Neg	1087	6355.6	337.311	5281116	112-86-7	C08316	HMDB02068	2.421	1.2786	1.1479	0.7083	1.2095	1.1499	1.1943	2.2343	2.0982	1.0006	0.8036	0.8291	0.8897	1.124	0.7532	0.8349	0.4322	1.2542	1.0107	0.8398	0.6811	0.3287	0.9994	1.4607	1.4851	0.6315	1.3064	0.6309	0.6472	0.208
1669	erucoylcarnitine (C22:1)*	Lipid	Fatty Acid Metabolism (Acyl Carnitine, Monounsaturated)	57525	LC/MS Pos Late	100015841	1535	482.42					2.362	2.6865	1.2928	0.494	1.2223	1.0467	1.1943	1.2914	1.2162	1.3815	0.6025	0.9199	1.1546	0.4197	0.659	0.8491	0.3478	0.7905	0.8406	0.7667	1.351	0.2601	0.8836	1.5902	1.1569	0.707	0.6679	3.0622	0.9711	1.0289
1275	erythronate*	Carbohydrate	Aminosugar Metabolism	42420	LC/MS Polar	100001320	2186	135.03	2781043	88759-55-1		HMDB00613	0.9283	1.0208	0.9011	0.6261	0.8624	0.8069	0.7268	0.9511	0.6873	0.9917	0.8163	1.1091	0.7927	1.22	1.2685	1.0835	0.8503	0.8889	1.0864	1.2914	0.9266	1.1031	1.7155	1.8221	0.8437	1.4027	1.7599	1.807	1.4619	1.0083
1109	erythrose 4-phosphate	Carbohydrate	Pentose Phosphate Pathway	15830	LC/MS Neg	100000250	605	199.001	122357	103302-15-4	C00279	HMDB01321	1.0874	0.991	1.5667	1.2208	1.0883	1.3056	1.009	1.0607	1.625	1.1878	1.2468	1.2189	0.8899	1.123	0.7355	0.8721	0.8184	0.593	0.9237	1.0425	0.5926	0.866	0.9496	0.6204	0.8947	1.1293	1.1736	0.983	0.9168	0.6619
347	ethylmalonate	Amino Acid	Leucine, Isoleucine and Valine Metabolism	15765	LC/MS Polar	2054	2785	131.035	11756	601-75-2		HMDB00622	1.0407	0.999	1.2428	1.4263	0.7213	1.2361	1.412	1.023	0.4715	0.8227	1.0214	1.5463	0.8473	0.6439	1.5305	0.77	0.8689	1.0259	1.4157	1.001	0.8103	0.8694	0.6515	1.224	0.4091	0.5444	1.3293	1.8697	0.7104	0.7924
3941	FAD	Cofactors and Vitamins	Riboflavin Metabolism	2134	LC/MS Neg	327	2425	784.15	643975	146-14-5;84366-81-4	C00016	HMDB01248	1.1592	0.9329	1.2147	0.845	1.2945	1.0624	0.9902	1.3254	1.2461	0.9973	1.0756	0.9238	0.959	0.9885	0.7529	1.1768	0.8195	0.9767	1.1671	0.8921	0.9205	0.7793	1.0027	1.3073	1.0435	1.269	1.0724	1.3646	0.8544	0.9603
3942	FMN	Cofactors and Vitamins	Riboflavin Metabolism	15797	LC/MS Neg	100000251	2390	455.097	710	130-40-5	C00061	HMDB01520	1.3343	0.8893	1.0217	0.7125	0.9321	1.0046	0.7009	0.794	1.2069	1.3397	1.0379	1.3488	0.9016	1.1115	0.8305	0.8529	1.0647	0.7519	0.9954	1.074	0.6235	0.9054	1.1388	0.8929	0.8462	1.2146	1.3964	1.2267	1.0487	0.8437
1193	fructose	Carbohydrate	Fructose, Mannose and Galactose Metabolism	48195	LC/MS Polar	878	2065	225.062	5984	57-48-7	C00095	HMDB00660	1.0664	0.7986	0.9707	0.9334	0.9007	0.8559	0.5973	0.643	0.7653	1.4294	0.8788	1.3268	0.7708	0.7195	1.215	1.1773	1.3228	0.6971	1.5536	1.5824	1.1745	1.0009	1.6038	1.2809	0.877	0.9991	1.6683	1.247	1.2131	0.5418
1079	fructose 1,6-bisphosphate	Carbohydrate	Glycolysis, Gluconeogenesis, and Pyruvate Metabolism	15926	LC/MS Neg	1253	553.1	338.989	172313	38099-82-0;103213-44-1	C05378	HMDB01058	1.1984	0.7902	1.8985	1.6949	1.8936	2.1007	1.8868	1.6333	1.2654	0.7663	1.0429	1.1196	0.9137	0.6007	0.9691	1.0085	0.5025	1.0296	1.2729	0.8105	0.9915	0.6628	1.0824	0.6189	0.9148	1.1707	0.6836	0.669	0.4536	0.9314
113	fructosyllysine	Amino Acid	Lysine Metabolism	46227	LC/MS Pos Early	100005373	2784	309.166	123708	21291-40-7			0.8868	1.6374	1.1392	0.6427	1.0136	0.8272	0.7669	1.4733	0.7605	1.3956	1.2892	1.1371	0.5823	0.7045	0.9066	1.0278	0.8097	0.8311	1.6852	1.038	0.9277	0.8157	1.3163	1.3642	0.9864	1.7796	1.5456	1.2127	0.7091	0.5195
[truncated: 359 more rows]

## Sheet: Pathway Heat Map
	University of Minnesota - UNMN-03-18VW Right Ventricle study of Pulmonary Artery Banded Rats
[truncated: 735 more rows]
