# Supplementary material for: Excess Protein O-GlcNAcylation Links Metabolic Derangements to Right Ventricular Dysfunction in Pulmonary Arterial Hypertension
Source: Int J Mol Sci. 2020 Oct 1;21(19):7278. doi: 10.3390/ijms21197278 (PMC7582480; doi:10.3390/ijms21197278)
Supplement: Supplementary file 1 [file ijms-21-07278-s001.zip › Supplemental Table 4 Raw Proteomics Data.xlsx]

## Sheet: Proteomics Spreadsheet
#prin0088_20190726_17387_TMT10, Quantitative Samples View Report created on 03/30/2020
											Fold Change Ratio		Fold Change Ratio		Fold Change Ratio		Fold Change Ratio		Fold Change Ratio		Fold Change Ratio		Fold Change Ratio		Fold Change Ratio		Fold Change Ratio		Fold Change Ratio
prin0088_20190726_17387_TMT10											Reference 1		Reference 2		Reference 3		MCT 1		MCT 2		MCT 3		MCT_colch 1		MCT_colch 2		MCT_colch 3		MCT_colch 4
#	Visible?	Starred?	Identified Proteins (746)	Accession Number	Alternate ID	Molecular Weight	Protein Grouping Ambiguity	Permutation Test (p-value) Benjamini-Hochberg (p < 0.01119)	Log? Fold Change by Category	Taxonomy	Quant 1	Geometric Std Dev Fold Change Ratio	Quant 2	Geometric Std Dev Fold Change Ratio	Quant 3	Geometric Std Dev Fold Change Ratio	Quant 4	Geometric Std Dev Fold Change Ratio	Quant 5	Geometric Std Dev Fold Change Ratio	Quant 6	Geometric Std Dev Fold Change Ratio	Quant 7	Geometric Std Dev Fold Change Ratio	Quant 8	Geometric Std Dev Fold Change Ratio	Quant 9	Geometric Std Dev Fold Change Ratio	Quant 10	Geometric Std Dev Fold Change Ratio
1	TRUE	Empty	Myosin, heavy polypeptide 9, non-muscle OS=Rattus norvegicus OX=10116 GN=Myh9 PE=1 SV=1	G3V6P7_RAT		226 kDa	TRUE	< 0.0001		unknown	0.461	1.6137	2.4382	2.47433	1.2856	2.16056	0.3969	1.7229	0.3567	1.65254	0.5019	1.68727	0.4761	1.64408	0.6427	1.75424	0.4215	1.60585	0.4506	1.68035
2	TRUE	Empty	Trifunctional enzyme subunit alpha, mitochondrial OS=Rattus norvegicus OX=10116 GN=Hadha PE=1 SV=2	ECHA_RAT		83 kDa		< 0.0001		unknown	1.1401	1.58265	0.8869	1.59625	0.9765	1.65187	1.2847	1.58279	3.459	1.76059	1.1837	1.68369	1.1391	1.5765	1.0449	1.5684	1.2153	1.57245	1.3196	1.61912
3	TRUE	Empty	Phosphate carrier protein, mitochondrial OS=Rattus norvegicus OX=10116 GN=Slc25a3 PE=1 SV=1	G3V741_RAT (+1)		40 kDa		< 0.0001		unknown	1.0767	1.59961	0.8796	1.58098	1.0559	1.60783	1.7256	1.5899	1.7915	1.60789	1.2564	1.57837	1.4992	1.61325	1.3	1.57206	1.5621	1.59456	1.165	1.60861
4	TRUE	Empty	Cluster of Myosin, heavy polypeptide 10, non-muscle, isoform CRA_b OS=Rattus norvegicus OX=10116 GN=Myh10 PE=1 SV=1 (G3V9Y1_RAT)	G3V9Y1_RAT [2]		229 kDa	TRUE	< 0.0001		unknown	0.5437	1.59029	1.9769	2.16568	1.1396	1.76676	0.4776	1.61484	0.4459	1.64526	0.6859	1.68822	0.4857	1.59493	0.6877	1.61455	0.4793	1.57439	0.5374	1.62233
5	TRUE	Empty	Nexilin OS=Rattus norvegicus OX=10116 GN=Nexn PE=1 SV=1	A0A0G2K6I3_RAT (+1)		80 kDa	TRUE	< 0.0001		unknown	0.4789	1.53246	1.6424	1.71777	1.1938	1.77205	0.4756	1.55694	0.425	1.62663	0.598	1.60704	0.447	1.54584	0.5396	1.55873	0.4422	1.59508	0.4745	1.55964
6	TRUE	Empty	Unconventional myosin-Ic OS=Rattus norvegicus OX=10116 GN=Myo1c PE=1 SV=2	MYO1C_RAT		120 kDa		< 0.0001		unknown	0.6681	1.51514	1.9005	2.09933	1.1247	1.75198	0.6341	1.5577	0.5427	1.54558	0.7871	1.59067	0.6335	1.53498	0.6844	1.54026	0.6168	1.57526	0.788	1.62834
7	TRUE	Empty	Unconventional myosin-Ib OS=Rattus norvegicus OX=10116 GN=Myo1b PE=1 SV=1	MYO1B_RAT		132 kDa		< 0.0001		unknown	0.616	1.5123	1.8861	1.76487	1.0362	1.58027	0.6298	1.57914	0.5474	1.54491	0.7346	1.56986	0.6444	1.61306	0.653	1.51504	0.5892	1.5223	0.7114	1.56737
9	TRUE	Empty	Gelsolin OS=Rattus norvegicus OX=10116 GN=Gsn PE=1 SV=1	GELS_RAT		86 kDa		< 0.0001		unknown	0.4842	1.56197	2.1589	2.15673	1.1943	1.82559	0.4142	1.61498	0.4328	1.59134	0.5181	1.67181	0.474	1.60935	0.5296	1.547	0.4475	1.55906	0.4656	1.60802
10	TRUE	Empty	Plectin OS=Rattus norvegicus OX=10116 GN=Plec PE=1 SV=1	Q6S3A0_RAT		534 kDa		< 0.0001		unknown	0.8236	1.51858	1.4956	1.76838	0.9599	1.54957	0.8183	1.57704	0.7135	1.5253	1.0024	1.55509	0.7296	1.51552	0.8059	1.51944	0.7644	1.53188	0.8507	1.54779
11	TRUE	Empty	MICOS complex subunit OS=Rattus norvegicus OX=10116 GN=Chchd3 PE=1 SV=1	D3ZUX5_RAT		26 kDa		< 0.0001		unknown	1.1978	1.54378	0.8451	1.58609	0.9805	1.59143	1.6267	1.55614	1.7714	1.58944	1.3167	1.56821	1.2337	1.56212	1.0782	1.55794	1.3474	1.54161	1.4945	1.61455
12	TRUE	Empty	ATP synthase subunit alpha, mitochondrial OS=Rattus norvegicus OX=10116 GN=Atp5f1a PE=1 SV=2	ATPA_RAT (+1)		60 kDa		< 0.0001		unknown	1.1142	1.59767	0.9716	1.63099	0.911	1.69901	1.4045	1.61383	1.4538	1.64913	1.159	1.68877	1.5095	1.64885	0.9328	1.6321	1.2718	1.61307	1.247	1.71739
13	TRUE	Empty	Cluster of Myosin-6 OS=Rattus norvegicus OX=10116 GN=Myh6 PE=1 SV=2 (G3V885_RAT)	G3V885_RAT [11]		223 kDa	TRUE	< 0.0001		unknown	0.6287	1.59828	1.4009	1.90038	1.2107	1.7611	0.4847	1.65363	2.134	1.96449	0.5413	1.75237	0.5153	1.63151	0.7058	1.72005	0.5389	1.58383	0.4918	1.69046
14	TRUE	Empty	RCG62582, isoform CRA_c OS=Rattus norvegicus OX=10116 GN=Ubap2l PE=1 SV=1	A0A0G2JYC6_RAT (+1)		113 kDa	TRUE	< 0.0001		unknown	1.4431	1.55342	0.5174	1.97297	0.9957	1.71222	1.8628	1.55666	1.7808	1.58651	1.1527	1.81997	1.1505	1.52371	1.8126	1.53766	1.4938	1.53381	1.4846	1.54939
15	TRUE	Empty	Myosin-binding protein C, cardiac-type OS=Rattus norvegicus OX=10116 GN=Mybpc3 PE=1 SV=2	MYPC_RAT		141 kDa	TRUE	< 0.0001		unknown	1.1225	1.52324	0.9053	1.59915	0.9729	1.54882	1.2893	1.51801	1.6549	1.5762	1.1624	1.57621	1.3338	1.52217	0.9252	1.5225	1.1563	1.50035	1.2281	1.53804
16	TRUE	Empty	MICOS complex subunit MIC60 OS=Rattus norvegicus OX=10116 GN=Immt PE=1 SV=1	A0A0G2JVH4_RAT (+2)		86 kDa		< 0.0001		unknown	1.0988	1.51556	0.8793	1.5552	1.0155	1.55475	1.4181	1.54354	1.5578	1.53663	1.1575	1.54809	1.1173	1.51677	0.9668	1.53255	1.2323	1.50162	1.2658	1.54258
18	TRUE	Empty	Trifunctional enzyme subunit beta, mitochondrial OS=Rattus norvegicus OX=10116 GN=Hadhb PE=1 SV=1	A0A0G2K330_RAT (+1)		53 kDa	TRUE	< 0.0001		unknown	1.0845	1.63071	0.8542	1.68856	1.0655	1.6776	1.3431	1.6378	3.2174	1.68472	1.1807	1.68168	1.1323	1.62797	1.0346	1.61167	1.2139	1.62911	1.1512	1.63619
19	TRUE	Empty	NADH-ubiquinone oxidoreductase 75 kDa subunit, mitochondrial OS=Rattus norvegicus OX=10116 GN=Ndufs1 PE=1 SV=1	NDUS1_RAT		79 kDa		< 0.0001		unknown	1.0845	1.52323	0.9393	1.52765	0.9706	1.526	1.2886	1.51006	1.4585	1.5247	1.2374	1.57735	1.5577	1.52961	1.1003	1.50819	1.1482	1.51608	1.337	1.55376
20	TRUE	Empty	Cytochrome b-c1 complex subunit 2, mitochondrial OS=Rattus norvegicus OX=10116 GN=Uqcrc2 PE=1 SV=2	QCR2_RAT		48 kDa		< 0.0001		unknown	1.1499	1.54846	1.0438	1.5806	0.7865	1.6368	1.3996	1.5456	1.9297	1.59049	1.0308	1.5611	1.8879	1.55893	1.3196	1.53937	1.2523	1.53449	1.3477	1.60951
21	TRUE	Empty	Cluster of Filamin A OS=Rattus norvegicus OX=10116 GN=Flna PE=1 SV=1 (C0JPT7_RAT)	C0JPT7_RAT [5]		280 kDa	TRUE	< 0.0001		unknown	0.8279	1.51754	1.544	1.82929	0.9466	1.51804	0.8044	1.53548	0.7043	1.52707	0.9187	1.5435	0.8917	1.52227	0.9036	1.56204	0.7835	1.52107	0.7997	1.57474
22	TRUE	Empty	LIM and calponin homology domains 1 OS=Rattus norvegicus OX=10116 GN=Limch1 PE=1 SV=2	F1M392_RAT		122 kDa		< 0.0001		unknown	0.646	1.53599	1.5553	1.68866	1.1079	1.73348	0.6498	1.53546	0.5395	1.55625	0.796	1.56199	0.5469	1.52564	0.7425	1.53351	0.6149	1.54236	0.6932	1.62626
23	TRUE	Empty	Mitochondrial ribosomal protein L34 OS=Rattus norvegicus OX=10116 GN=Mrpl34 PE=2 SV=1	Q5XFV6_RAT		10 kDa		< 0.0001		unknown	1.3497	1.75757	0.8389	1.76653	0.8873	2.75398	3.1825	1.58639	2.7192	1.54401	3.7841	1.58427	1.9956	1.58635	2.9445	1.57154	2.5235	1.55296	2.7223	1.60924
24	TRUE	Empty	Tripartite motif-containing protein 72 OS=Rattus norvegicus OX=10116 GN=Trim72 PE=1 SV=1	TRI72_RAT		53 kDa		< 0.0001		unknown	0.862	1.60333	1.2976	1.95499	0.9899	1.62943	0.6761	1.55475	0.6324	1.56859	0.8391	1.67405	0.8153	1.60555	0.6185	1.52688	0.6216	1.56509	0.6237	1.67457
25	TRUE	Empty	Succinate-CoA ligase subunit beta (Fragment) OS=Rattus norvegicus OX=10116 GN=Suclg2 PE=2 SV=1	Q499V7_RAT		47 kDa		< 0.0001		unknown	1.1856	1.51941	0.912	1.54017	0.9107	1.59669	1.2682	1.52389	2.0275	1.63035	1.1915	1.61483	1.8129	1.65555	0.9584	1.52819	1.6819	1.57429	1.5229	1.55359
26	TRUE	Empty	Spectrin alpha chain, non-erythrocytic 1 OS=Rattus norvegicus OX=10116 GN=Sptan1 PE=1 SV=1	A0A0G2JZ69_RAT (+5)		287 kDa	TRUE	< 0.0001		unknown	0.6413	1.48589	1.9751	1.56464	0.9731	1.46662	0.6184	1.48887	0.7925	1.53646	0.6436	1.48207	0.5381	1.53283	0.5225	1.4594	0.4895	1.51116	0.6293	1.54024
27	TRUE	Empty	Cluster of Actinin alpha 2 OS=Rattus norvegicus OX=10116 GN=Actn2 PE=1 SV=1 (D3ZCV0_RAT)	D3ZCV0_RAT [11]		104 kDa	TRUE	< 0.0001		unknown	0.8154	1.57424	1.7988	2.05761	0.9177	1.59402	0.7954	1.54205	1.528	1.78337	0.9412	1.61105	0.7353	1.56239	0.7461	1.54455	0.6873	1.56687	0.8279	1.54768
28	TRUE	Empty	Solute carrier family 25 member 12 OS=Rattus norvegicus OX=10116 GN=Slc25a12 PE=1 SV=3	F1LX07_RAT		72 kDa	TRUE	< 0.0001		unknown	1.142	1.54273	0.7321	1.5702	1.1528	1.56569	1.5423	1.52063	1.4461	1.64972	1.5165	1.5409	1.1648	1.53992	1.214	1.52321	1.2207	1.49964	1.3579	1.64831
29	TRUE	Empty	Cytochrome c-1 OS=Rattus norvegicus OX=10116 GN=Cyc1 PE=1 SV=3	D3ZFQ8_RAT		35 kDa		< 0.0001		unknown	1.2787	1.55135	0.919	1.51749	0.8643	1.57707	1.7808	1.50744	1.934	1.52569	1.6668	1.52496	1.8249	1.53336	1.4488	1.50954	1.6701	1.5131	1.6893	1.71205
30	TRUE	Empty	Cysteine and glycine-rich protein 3 OS=Rattus norvegicus OX=10116 GN=Csrp3 PE=1 SV=1	G3V7U0_RAT		21 kDa		< 0.0001		unknown	0.8485	1.56744	1.5557	1.83665	0.9002	1.5583	0.6447	1.67197	0.6169	1.58739	0.6197	1.83045	1.0485	1.72749	0.9491	1.56929	0.6731	1.59278	0.6905	1.63421
31	TRUE	Empty	Fibronectin OS=Rattus norvegicus OX=10116 GN=Fn1 PE=1 SV=2	A0A096P6L8_RAT (+1)		272 kDa		< 0.0001		unknown	0.7282	1.51606	1.369	1.96724	1.175	1.69189	0.7034	1.56009	0.7805	1.59271	0.8468	1.57139	0.6369	1.53162	0.7759	1.52719	0.6751	1.52535	0.7698	1.61193
32	TRUE	Empty	Cluster of Myosin light polypeptide 6 OS=Rattus norvegicus OX=10116 GN=Myl6 PE=1 SV=1 (A0A0G2K6J5_RAT)	A0A0G2K6J5_RAT [4]		17 kDa	TRUE	< 0.0001		unknown	0.5684	1.55994	1.757	1.7527	1.0549	1.62848	0.4813	1.54377	0.4224	1.56917	0.6089	1.63032	0.557	1.54338	0.6996	1.55248	0.5412	1.54679	0.5679	1.70315
33	TRUE	Empty	Calsequestrin-2 OS=Rattus norvegicus OX=10116 GN=Casq2 PE=1 SV=2	CASQ2_RAT (+1)		48 kDa		< 0.0001		unknown	1.0826	1.55663	0.9069	1.57108	1.0184	1.57926	1.3982	1.57586	1.5259	1.67426	1.1084	1.56983	1.1333	1.59078	1.0259	1.56995	1.2666	1.54526	1.2459	1.56263
34	TRUE	Empty	Four and a half LIM domains protein 1 OS=Rattus norvegicus OX=10116 GN=Fhl1 PE=2 SV=1	FHL1_RAT (+1)		32 kDa		< 0.0001		unknown	0.9668	1.58498	1.2487	1.64357	0.8585	1.58577	0.5825	1.57641	0.5612	1.58334	0.7209	1.60101	1.176	1.57451	1.09	1.58278	0.7391	1.64277	0.6489	1.58796
35	TRUE	Empty	Sodium/potassium-transporting ATPase subunit beta-1 OS=Rattus norvegicus OX=10116 GN=Atp1b1 PE=1 SV=1	AT1B1_RAT		35 kDa		< 0.0001		unknown	1.021	1.49894	0.9137	1.55118	1.057	1.50028	1.3801	1.50405	1.4027	1.55727	1.3679	1.53141	1.2387	1.50098	1.0364	1.50223	1.2427	1.48677	1.2036	1.50043
36	TRUE	Empty	Nicotinamide nucleotide transhydrogenase OS=Rattus norvegicus OX=10116 GN=Nnt PE=1 SV=1	Q5BJZ3_RAT		114 kDa		< 0.0001		unknown	1.0707	1.54595	1.0637	1.57732	0.8668	1.68124	0.9666	1.55586	1.1773	1.60315	1.1197	1.62117	2.1114	1.66744	0.9278	1.60143	1.1248	1.58999	1.3755	1.59335
37	TRUE	Empty	Cluster of Vimentin OS=Rattus norvegicus OX=10116 GN=Vim PE=1 SV=1 (G3V8C3_RAT)	G3V8C3_RAT [15]		54 kDa	TRUE	< 0.0001		unknown	0.9341	1.67503	1.434	2.10628	0.8672	1.58744	0.6821	1.68389	1.4426	2.00113	0.82	1.68804	0.5722	1.66087	0.7149	1.57528	0.5804	1.67858	0.6738	1.65175
38	TRUE	Empty	Host cell factor C1 OS=Rattus norvegicus OX=10116 GN=Hcfc1 PE=1 SV=1	D3ZN95_RAT		209 kDa		< 0.0001		unknown	1.2743	1.53937	0.5456	1.67211	1.1206	1.53626	1.2127	1.53948	1.0982	1.55577	0.9803	1.62695	0.871	1.53147	1.3476	1.52415	1.032	1.5397	1.1929	1.59395
39	TRUE	Empty	Fumarate hydratase, mitochondrial OS=Rattus norvegicus OX=10116 GN=Fh PE=1 SV=1	FUMH_RAT (+1)		54 kDa		< 0.0001		unknown	1.1608	1.56278	0.9719	1.59139	0.8592	1.71188	1.1621	1.58852	2.4046	1.7693	1.1412	1.66038	2.086	1.72446	0.8874	1.60537	1.4671	1.62023	1.3655	1.59026
40	TRUE	Empty	Coronin-6 OS=Rattus norvegicus OX=10116 GN=Coro6 PE=2 SV=2	CORO6_RAT		53 kDa		< 0.0001		unknown	0.6424	1.54492	1.5163	1.68446	1.079	1.60535	0.6348	1.58431	0.5733	1.62067	0.6866	1.54173	0.555	1.58981	0.6555	1.56147	0.4796	1.55653	0.6509	1.59368
41	TRUE	Empty	ATP synthase F(0) complex subunit B1, mitochondrial OS=Rattus norvegicus OX=10116 GN=Atp5pb PE=1 SV=1	AT5F1_RAT		29 kDa		< 0.0001		unknown	1.0832	1.54794	0.996	1.57616	0.9179	1.57801	1.3303	1.55491	1.5289	1.55185	1.0283	1.58902	1.5022	1.5607	0.9825	1.54478	1.3048	1.55571	1.3273	1.57875
42	TRUE	Empty	Mitochondrial 2-oxoglutarate/malate carrier protein OS=Rattus norvegicus OX=10116 GN=Slc25a11 PE=1 SV=1	G3V6H5_RAT (+1)		34 kDa		< 0.0001		unknown	1.0546	1.50143	0.9184	1.53585	1.057	1.65036	1.6256	1.50904	1.7817	1.54131	1.3852	1.54374	1.4029	1.51658	1.2347	1.49335	1.306	1.50095	1.4547	1.50996
43	TRUE	Empty	Troponin I, cardiac muscle OS=Rattus norvegicus OX=10116 GN=Tnni3 PE=1 SV=2	TNNI3_RAT		24 kDa		< 0.0001		unknown	0.5842	1.64011	2.1972	1.99309	1.0301	1.7902	0.5435	1.64327	0.9504	1.77653	0.6153	1.69267	0.592	1.68905	0.6643	1.63971	0.5297	1.63225	0.6042	1.74732
44	TRUE	Empty	Malate dehydrogenase, mitochondrial OS=Rattus norvegicus OX=10116 GN=Mdh2 PE=1 SV=2	MDHM_RAT		36 kDa		< 0.0001		unknown	1.0923	1.57012	1.0454	1.62071	0.7971	1.91738	1.1668	1.55549	2.5418	1.94954	0.895	1.78339	2.4124	1.77067	0.8656	1.61457	1.7028	1.65354	1.6172	1.69273
45	TRUE	Empty	Nascent polypeptide-associated complex subunit alpha OS=Rattus norvegicus OX=10116 GN=Naca PE=1 SV=1	M0R9L0_RAT		220 kDa		< 0.0001		unknown	1.0401	1.53148	0.8296	1.54071	1.1447	1.52809	1.2705	1.51579	1.4036	1.54265	1.33	1.62086	1.2916	1.52888	1.3627	1.52281	1.3755	1.50194	1.1311	1.5164
46	TRUE	Empty	Serum albumin precursor (Allergen Bos d 6) (BSA) cRAP	P02769.4		69 kDa	TRUE	< 0.0001		unknown	0.9406	1.60441	0.5499	1.69787	10.2447	2.42036	1.2265	1.66374	0.7439	1.61878	1.1509	1.61325	0.632	1.64075	1.0167	1.60017	0.714	1.54463	0.8369	1.64004
47	TRUE	Empty	Cytochrome b-c1 complex subunit 1, mitochondrial OS=Rattus norvegicus OX=10116 GN=Uqcrc1 PE=1 SV=1	QCR1_RAT		53 kDa	TRUE	< 0.0001		unknown	1.1939	1.56371	0.9038	1.58098	0.8819	1.75659	1.423	1.59824	1.5372	1.61109	1.1965	1.58839	1.6296	1.62702	1.3508	1.58047	1.2745	1.57786	1.1506	1.59673
48	TRUE	Empty	Uncharacterized protein OS=Rattus norvegicus OX=10116 PE=4 SV=1	A0A0G2K828_RAT		13 kDa	TRUE	< 0.0001		unknown	1.1179	1.55686	0.7623	1.7121	1.1055	1.55644	2.9517	1.90891	1.2614	1.61205	1.9631	1.58538	1.0406	1.55783	1.0138	1.53698	1.6848	1.70404	1.1121	1.61107
49	TRUE	Empty	Carnitine O-palmitoyltransferase 1, muscle isoform OS=Rattus norvegicus OX=10116 GN=Cpt1b PE=1 SV=1	CPT1B_RAT		88 kDa		< 0.0001		unknown	1.0589	1.55809	0.9177	1.59663	1.0225	1.58945	1.3127	1.57069	1.3119	1.61681	1.0938	1.59916	1.1177	1.5671	1.103	1.54974	1.191	1.56554	1.2663	1.58977
50	TRUE	Empty	ADP/ATP translocase 1 OS=Rattus norvegicus OX=10116 GN=Slc25a4 PE=1 SV=1	Q6P9Y4_RAT		33 kDa	TRUE	< 0.0001		unknown	1.0346	1.62365	0.8563	1.7584	1.1126	1.65679	1.9981	2.09396	1.6563	1.69954	1.2234	1.81091	1.2385	1.61435	1.2233	1.63007	1.3187	1.60806	1.4128	1.93793
51	TRUE	Empty	NDUFA4, mitochondrial complex-associated OS=Rattus norvegicus OX=10116 GN=Ndufa4 PE=1 SV=1	B2RZD6_RAT		9 kDa		< 0.0001		unknown	1.1028	1.5619	0.9314	1.71868	0.9393	1.77369	1.3012	1.55915	1.5163	1.63924	1.1492	1.66294	1.2802	1.58667	1.1865	1.56368	1.2784	1.55151	1.3056	1.60127
52	TRUE	Empty	Cluster of Myosin IF OS=Rattus norvegicus OX=10116 GN=Myo1f PE=1 SV=1 (D4A7X9_RAT)	D4A7X9_RAT [4]		125 kDa	TRUE	< 0.0001		unknown	0.7512	1.58717	1.3746	1.73773	1.0578	1.5822	0.7077	1.59517	0.575	1.57852	0.7896	1.58062	0.6556	1.59428	0.7876	1.58719	0.6347	1.58152	0.7758	1.62525
53	TRUE	Empty	Tripartite motif protein 21 (Predicted), isoform CRA_a OS=Rattus norvegicus OX=10116 GN=Trim21 PE=1 SV=2	D4ACF2_RAT		54 kDa		< 0.0001		unknown	1.431	1.55369	0.6147	1.7541	0.9737	1.53057	0.9554	1.57518	0.7062	1.70813	1.007	1.52744	1.3363	1.57395	1.1888	1.50961	1.7859	1.57024	1.0894	1.50317
54	TRUE	Empty	ATP synthase subunit O, mitochondrial OS=Rattus norvegicus OX=10116 GN=Atp5po PE=1 SV=1	ATPO_RAT		23 kDa		< 0.0001		unknown	1.2117	1.57853	0.9453	1.64845	0.8791	1.73929	1.5045	1.6702	1.5915	1.61783	1.1304	1.68505	1.4342	1.58467	1.1608	1.56962	1.332	1.56024	1.5397	1.76569
55	TRUE	Empty	Succinate-CoA ligase subunit beta (Fragment) OS=Rattus norvegicus OX=10116 GN=Sucla2 PE=2 SV=1	B2RZ24_RAT (+1)		47 kDa		< 0.0001		unknown	1.022	1.5786	1.1067	1.61149	0.8604	1.64149	1.1374	1.56843	2.3591	1.66217	0.9653	1.65797	1.7061	1.62359	0.7426	1.60073	1.499	1.60784	1.291	1.6231
56	TRUE	Empty	Nuclear pore complex protein Nup88 OS=Rattus norvegicus OX=10116 GN=Nup88 PE=1 SV=1	NUP88_RAT		84 kDa		< 0.0001		unknown	1.1448	1.58382	0.8168	1.5983	1.0575	1.5533	0.8995	1.54829	0.8062	1.575	0.7861	1.68028	0.8231	1.55767	1.1242	1.56024	0.8631	1.56425	0.9175	1.55927
57	TRUE	Empty	Myomesin 2 OS=Rattus norvegicus OX=10116 GN=Myom2 PE=1 SV=1	G3V7K1_RAT		165 kDa		< 0.0001		unknown	1.0579	1.52773	0.8651	1.66293	1.0598	1.61944	1.1247	1.56612	1.7547	1.64428	1.1125	1.57774	0.9591	1.56859	0.9001	1.53718	0.9866	1.52563	1.1371	1.58421
58	TRUE	Empty	Cluster of Tropomyosin alpha-1 chain OS=Rattus norvegicus OX=10116 GN=Tpm1 PE=1 SV=3 (TPM1_RAT)	TPM1_RAT [2]		33 kDa	TRUE	< 0.0001		unknown	0.7095	1.54244	2.1818	1.74486	0.9198	1.59774	0.6099	1.58864	1.2305	1.66288	0.7634	1.74898	0.6211	1.56529	0.7077	1.53249	0.6295	1.53476	0.7308	1.76273
59	TRUE	Empty	Spectrin beta chain OS=Rattus norvegicus OX=10116 GN=Sptbn1 PE=1 SV=1	A0A0G2K8W9_RAT		273 kDa	TRUE	< 0.0001		unknown	0.7541	1.51901	1.5684	1.57199	0.9363	1.53947	0.6784	1.52546	0.7357	1.54155	0.9359	1.58433	0.7038	1.53601	0.7227	1.51973	0.7205	1.55138	0.7414	1.51436
60	TRUE	Empty	Caveolae-associated protein 2 OS=Rattus norvegicus OX=10116 GN=Cavin2 PE=1 SV=3	CAVN2_RAT		46 kDa		< 0.0001		unknown	1.177	1.53639	0.7948	1.56744	1.045	1.58454	1.6216	1.52307	1.303	1.52537	1.2469	1.52268	0.8095	1.52969	0.8937	1.52376	1.0255	1.52107	1.2663	1.54157
61	TRUE	Empty	Cluster of Isocitrate dehydrogenase [NADP], mitochondrial OS=Rattus norvegicus OX=10116 GN=Idh2 PE=1 SV=2 (IDHP_RAT)	IDHP_RAT [4]		51 kDa	TRUE	< 0.0001		unknown	1.0554	1.53481	1.1018	1.59186	0.8241	1.69465	1.0232	1.55785	1.854	1.69269	0.8804	1.61871	1.9359	1.62548	0.7836	1.58992	1.2716	1.56778	1.3366	1.66502
62	TRUE	Empty	Sorbin and SH3 domain-containing protein 2 OS=Rattus norvegicus OX=10116 GN=Sorbs2 PE=1 SV=2	SRBS2_RAT		134 kDa		< 0.0001		unknown	0.6796	1.51449	2.2628	2.0973	1.0186	1.56265	0.7048	1.55697	0.6258	1.52897	0.8599	1.54432	0.7345	1.5389	0.7046	1.57469	0.6591	1.51984	0.841	1.6281
63	TRUE	Empty	Aspartate aminotransferase, mitochondrial OS=Rattus norvegicus OX=10116 GN=Got2 PE=1 SV=2	AATM_RAT		47 kDa	TRUE	< 0.0001		unknown	1.299	1.54266	0.9845	1.58933	0.6691	1.76648	0.9752	1.5571	2.5154	1.68762	0.7842	1.89512	2.4432	1.63315	0.8218	1.64896	1.7172	1.57214	1.4593	1.58265
64	TRUE	Empty	LIM domain 7 OS=Rattus norvegicus OX=10116 GN=Lmo7 PE=1 SV=1	A0A0G2K8R3_RAT (+1)		196 kDa		< 0.0001		unknown	0.5913	1.4579	1.5455	1.52937	1.061	1.5285	0.5407	1.46391	0.4679	1.48327	0.7385	1.49228	0.5698	1.47706	0.7396	1.47826	0.5605	1.46098	0.5554	1.52822
65	TRUE	Empty	Apoptosis-inducing factor 1, mitochondrial OS=Rattus norvegicus OX=10116 GN=Aifm1 PE=1 SV=1	A0A0G2K7K2_RAT (+2)		66 kDa		< 0.0001		unknown	1.2467	1.52946	0.8407	1.5195	0.9651	1.51582	1.3827	1.5369	1.3554	1.58177	1.1653	1.60767	1.2079	1.51132	1.0385	1.49955	1.1441	1.49417	1.2613	1.59681
66	TRUE	Empty	Atypical kinase COQ8A, mitochondrial OS=Rattus norvegicus OX=10116 GN=Coq8a PE=2 SV=1	COQ8A_RAT		72 kDa		< 0.0001		unknown	1.0151	1.53679	0.8042	1.55048	1.2181	1.55201	1.6815	1.5387	1.3222	1.54616	1.3809	1.61977	0.9975	1.54201	1.0691	1.52664	1.362	1.52566	1.4594	1.62363
67	TRUE	Empty	LIM domain and actin-binding protein 1 OS=Rattus norvegicus OX=10116 GN=Lima1 PE=1 SV=2	LIMA1_RAT		84 kDa		< 0.0001		unknown	0.5402	1.54469	2.1719	1.62448	0.9892	1.59683	0.4988	1.51617	0.4696	1.54125	0.6639	1.95327	0.5868	1.53363	0.5722	1.58493	0.4739	1.51564	0.4853	1.52173
68	TRUE	Empty	ATP synthase subunit gamma OS=Rattus norvegicus OX=10116 GN=Atp5f1c PE=1 SV=1	Q6PCU0_RAT		33 kDa	TRUE	< 0.0001		unknown	1.1118	1.52229	0.8688	1.55618	1.0281	1.62995	1.457	1.56418	1.307	1.57574	1.2078	1.61686	1.1601	1.55104	1.1038	1.5297	1.2017	1.52859	1.3176	1.64273
69	TRUE	Empty	Cluster of Elongation factor 2 OS=Rattus norvegicus OX=10116 GN=Eef2 PE=1 SV=4 (EF2_RAT)	EF2_RAT [3]		95 kDa	TRUE	< 0.0001		unknown	0.9232	1.56807	1.297	1.71056	0.8993	1.54551	0.7169	1.56958	0.7433	1.56379	0.7755	1.63899	1.1425	1.57956	1.0844	1.55726	0.7714	1.56844	0.8575	1.58852
70	TRUE	Empty	Cluster of Myosin regulatory light chain 12B OS=Rattus norvegicus OX=10116 GN=Myl12b PE=4 SV=1 (A0A0G2JSW0_RAT)	A0A0G2JSW0_RAT [5]		20 kDa	TRUE	< 0.0001		unknown	0.4334	1.59102	2.257	1.71727	1.0057	1.68104	0.2904	1.6003	0.3276	1.68137	0.4032	1.67498	0.4929	1.58483	0.5296	1.61916	0.4048	1.72143	0.3349	1.59088
71	TRUE	Empty	NADH:ubiquinone oxidoreductase subunit A7 OS=Rattus norvegicus OX=10116 GN=Ndufa7 PE=1 SV=1	A9UMV9_RAT		13 kDa	TRUE	< 0.0001		unknown	0.9977	1.51346	0.9266	1.53819	1.0736	1.54174	1.2068	1.49068	1.1925	1.49014	1.4012	1.5376	1.2531	1.50775	1.1165	1.49854	1.1546	1.48807	1.1243	1.51642
72	TRUE	Empty	MICAL-like protein 2 OS=Rattus norvegicus OX=10116 GN=Micall2 PE=1 SV=1	A0A0G2K365_RAT (+1)		108 kDa		< 0.0001		unknown	1.3184	1.55793	0.6727	1.55095	1.0489	1.5049	1.2118	1.50574	0.9933	1.51419	1.3508	1.57722	0.7894	1.5146	1.1441	1.50614	0.8801	1.50411	0.9575	1.54071
73	TRUE	Empty	Cluster of Ckmt2 protein OS=Rattus norvegicus OX=10116 GN=Ckmt2 PE=2 SV=1 (B0BNC0_RAT)	B0BNC0_RAT [3]		47 kDa	TRUE	< 0.0001		unknown	1.1395	1.515	0.9015	1.59047	0.9482	1.57928	1.1009	1.53913	1.4548	1.59858	1.1431	1.65955	1.4969	1.65467	1.0034	1.54365	1.2109	1.53049	1.3137	1.58561
74	TRUE	Empty	Hydroxysteroid dehydrogenase-like protein 2 OS=Rattus norvegicus OX=10116 GN=Hsdl2 PE=2 SV=1	HSDL2_RAT		58 kDa		0.00012		unknown	1.0365	1.48808	0.9793	1.55398	0.9737	1.50153	1.4662	1.56382	1.3968	1.4935	1.3348	1.53738	1.5288	1.55837	1.1342	1.50537	1.2593	1.49837	1.4787	1.4899
75	TRUE	Empty	Sarcalumenin OS=Rattus norvegicus OX=10116 GN=Srl PE=1 SV=3	F1LWG8_RAT		98 kDa		0.00014		unknown	1.1006	1.57342	0.9345	1.57201	0.9711	1.53544	1.3263	1.54991	1.2633	1.5735	1.0392	1.67776	1.1347	1.53581	1.0067	1.54012	1.0067	1.53791	1.2497	1.53726
76	TRUE	Empty	RCG25684, isoform CRA_a OS=Rattus norvegicus OX=10116 GN=Tmod3 PE=1 SV=1	Q6AXW2_RAT		39 kDa	TRUE	0.00014		unknown	0.7034	1.52076	1.4498	1.61927	1.039	1.53752	0.7097	1.52368	0.6098	1.53281	0.9321	1.58957	0.6436	1.54226	0.7337	1.51246	0.6036	1.51811	0.7535	1.59234
77	TRUE	Empty	Synaptopodin-2 OS=Rattus norvegicus OX=10116 GN=Synpo2 PE=1 SV=2	SYNP2_RAT		136 kDa		0.00015		unknown	0.7472	1.5123	2.3828	1.84214	0.9129	1.58751	0.6614	1.54138	0.7046	1.55071	0.8975	1.61777	0.6622	1.51061	0.7798	1.53477	0.5919	1.55438	0.7421	1.64099
78	TRUE	Empty	Cardiac troponin T2 OS=Rattus norvegicus OX=10116 GN=Tnnt2 PE=1 SV=1	A9YUA5_RAT (+3)		34 kDa		0.00017		unknown	0.5107	1.57087	1.9937	1.84596	1.0763	1.73943	0.5733	1.5842	0.8501	1.6519	0.5637	1.63149	0.5914	1.62378	0.6622	1.58065	0.5335	1.60341	0.6278	1.63735
79	TRUE	Empty	Succinate--CoA ligase [ADP/GDP-forming] subunit alpha, mitochondrial OS=Rattus norvegicus OX=10116 GN=Suclg1 PE=1 SV=1	A0A0H2UHE1_RAT (+1)		38 kDa		0.0002		unknown	1.148	1.53873	0.9563	1.63574	0.8561	1.7826	1.1789	1.54628	2.1209	1.80426	1.0263	1.72164	1.6686	1.69557	0.8195	1.59552	1.601	1.61189	1.3811	1.66174
80	TRUE	Empty	NADH dehydrogenase [ubiquinone] 1 alpha subcomplex subunit 9, mitochondrial OS=Rattus norvegicus OX=10116 GN=Ndufa9 PE=1 SV=2	NDUA9_RAT		43 kDa		0.00022		unknown	1.0463	1.5378	0.9325	1.54323	1.0236	1.53654	1.2454	1.53933	1.3523	1.56634	1.2727	1.56617	1.4054	1.55571	1.0228	1.5979	1.2087	1.5741	1.2548	1.55561
81	TRUE	Empty	NADH dehydrogenase [ubiquinone] 1 alpha subcomplex subunit 6 OS=Rattus norvegicus OX=10116 GN=Ndufa6 PE=1 SV=1	D4A3V2_RAT		15 kDa		0.00023		unknown	1.0432	1.49823	0.9446	1.53196	1.0107	1.51248	1.4832	1.50638	1.6045	1.50147	1.3634	1.54459	1.7856	1.53478	1.3367	1.52997	1.2169	1.5155	1.6137	1.49517
82	TRUE	Empty	3-ketoacyl-CoA thiolase, mitochondrial OS=Rattus norvegicus OX=10116 GN=Acaa2 PE=1 SV=3	G3V9U2_RAT		42 kDa		0.00026		unknown	1.0473	1.52085	0.9313	1.58269	1.0237	1.60062	1.1311	1.54455	1.2739	1.5789	1.1172	1.66073	1.0977	1.52721	0.847	1.59891	1.4155	1.54696	1.1754	1.59864
83	TRUE	Empty	Actin-related protein 2 OS=Rattus norvegicus OX=10116 GN=Actr2 PE=2 SV=1	ARP2_RAT		45 kDa		0.00027		unknown	0.8685	1.45898	1.2619	1.51899	0.9408	1.50863	0.6848	1.49342	0.6523	1.47111	0.8419	1.49144	0.8127	1.46207	0.7083	1.46287	0.8179	1.47107	0.807	1.49344
84	TRUE	Empty	L-lactate dehydrogenase A chain OS=Rattus norvegicus OX=10116 GN=Ldha PE=1 SV=1	LDHA_RAT (+1)		36 kDa	TRUE	0.00037		unknown	0.947	1.53433	2.1736	1.59833	0.6374	1.56469	0.5237	1.54721	0.7354	1.54191	0.5049	1.63937	2.1152	1.62929	0.7629	1.54557	0.6358	1.52708	0.6676	1.57843
85	TRUE	Empty	Cluster of Tubulin beta chain OS=Rattus norvegicus OX=10116 GN=Tubb4b PE=1 SV=2 (G3V7C6_RAT)	G3V7C6_RAT [4]		61 kDa	TRUE	0.00039		unknown	0.9646	1.52475	1.0949	1.5618	0.9611	1.50144	0.7657	1.56116	0.774	1.52461	0.6557	1.50838	0.6528	1.50612	0.6546	1.5076	0.6758	1.48463	0.5878	1.55783
86	TRUE	Empty	Casein kinase II subunit beta OS=Rattus norvegicus OX=10116 GN=Csnk2b PE=1 SV=1	A0A096MJD3_RAT (+3)		19 kDa		0.00041		unknown	1.1947	1.49768	0.6509	1.53567	1.1451	1.52613	1.5648	1.49175	1.8375	1.50497	1.5543	1.50977	1.085	1.49856	1.1235	1.49362	1.7521	1.50483	1.1158	1.57896
87	TRUE	Empty	Cytochrome c oxidase subunit OS=Rattus norvegicus OX=10116 GN=Cox6b1 PE=1 SV=1	D3ZD09_RAT		10 kDa		0.00041		unknown	1.0568	1.59522	0.8744	1.69642	1.037	1.60328	1.2528	1.56966	1.7809	1.58532	1.4742	1.63727	1.5903	1.63447	1.2325	1.5668	1.5988	1.61792	1.3494	1.56847
88	TRUE	Empty	Enoyl-CoA hydratase, mitochondrial OS=Rattus norvegicus OX=10116 GN=Echs1 PE=1 SV=1	ECHM_RAT		32 kDa		0.00044		unknown	1.0681	1.62623	0.9724	1.6698	0.9549	1.66035	1.0564	1.54317	1.2797	1.56524	1.1956	1.79346	1.5753	1.64262	1.1565	1.66015	1.1972	1.55404	1.2937	1.62504
89	TRUE	Empty	Protein transport protein SEC23 OS=Rattus norvegicus OX=10116 GN=Sec23a PE=1 SV=1	A0A0G2JZM2_RAT (+1)		85 kDa		0.00045		unknown	1.2392	1.51347	0.7429	1.59556	1.0283	1.55039	1.4116	1.49817	1.1279	1.49281	1.3707	1.63988	1.0698	1.5023	1.178	1.50064	1.238	1.52831	1.2127	1.52051
90	TRUE	Empty	Caveolae-associated protein 1 OS=Rattus norvegicus OX=10116 GN=Cavin1 PE=1 SV=1	CAVN1_RAT (+1)		44 kDa	TRUE	0.00047		unknown	1.0762	1.63224	0.8667	1.63013	1.0976	1.68964	1.3059	1.54231	1.1528	1.55641	1.165	1.58306	0.7723	1.58132	0.9851	1.56149	0.9552	1.52909	0.9787	1.62545
91	TRUE	Empty	Aconitate hydratase, mitochondrial OS=Rattus norvegicus OX=10116 GN=Aco2 PE=1 SV=2	ACON_RAT		85 kDa	TRUE	0.0005		unknown	0.9243	1.59408	1.0817	1.60259	1.0159	1.59178	0.9992	1.55798	0.8784	1.57474	1.2041	1.63065	1.3979	1.58726	1.1121	1.54156	0.9424	1.567	1.2403	1.59299
92	TRUE	Empty	Ig lambda-2 chain C region OS=Rattus norvegicus OX=10116 PE=4 SV=1	LAC2_RAT		11 kDa		0.0005		unknown	1.1473	1.53564	0.5849	1.60163	1.3061	1.59675	1.875	1.60334	0.8803	1.57242	1.6398	1.54233	0.8802	1.54519	1.0629	1.53596	1.846	1.62437	0.9594	1.61394
93	TRUE	Empty	Uncharacterized protein OS=Rattus norvegicus OX=10116 PE=4 SV=3	F1M0U4_RAT		13 kDa		0.00065		unknown	1.8295	2.11507	1.218	1.88157	0.6104	1.57978	0.5086	1.52692	0.481	1.6807	0.7343	1.68558	1.0427	1.83766	0.4821	1.59851	0.7674	1.69593	0.5992	1.55853
94	TRUE	Empty	Uncharacterized protein OS=Rattus norvegicus OX=10116 PE=1 SV=2	F1LXY6_RAT		11 kDa		0.00066		unknown	1.2258	1.6522	0.6822	1.59493	1.1504	1.5763	1.6987	1.5648	0.9659	1.5613	3.9791	1.8139	1.1026	1.67746	1.3453	1.5182	1.3873	1.55013	1.0915	1.86841
95	TRUE	Empty	Ubiquitin-associated protein 2 OS=Rattus norvegicus OX=10116 GN=Ubap2 PE=1 SV=1	A0A0U1RRQ3_RAT		118 kDa		0.00068		unknown	1.2524	1.52571	0.5529	1.87412	1.0763	1.54389	1.3294	1.57741	0.9815	1.59905	1.0585	1.71824	0.9117	1.56443	1.4964	1.64379	1.2287	1.56549	1.1554	1.58481
96	TRUE	Empty	Coactivator-associated arginine methyltransferase 1 variant 5 OS=Rattus norvegicus OX=10116 GN=CARM1 PE=2 SV=1	A0A068FP44_RAT (+1)		67 kDa		0.00072		unknown	1.4473	1.48066	0.651	1.50665	1.0114	1.49781	1.7356	1.49976	1.6287	1.4755	1.5976	1.6189	1.2538	1.50286	1.4276	1.48094	1.5499	1.48088	1.4905	1.49463
97	TRUE	Empty	Cluster of Sarcoplasmic/endoplasmic reticulum calcium ATPase 2 OS=Rattus norvegicus OX=10116 GN=Atp2a2 PE=1 SV=1 (AT2A2_RAT)	AT2A2_RAT [3]		115 kDa	TRUE	0.00073		unknown	1.1055	1.53105	0.805	1.57352	1.0957	1.53958	1.4513	1.55647	1.2472	1.57626	1.2933	1.62402	1.1045	1.54763	1.0793	1.50681	1.2441	1.5147	1.3725	1.80127
98	TRUE	Empty	Adiponectin c OS=Rattus norvegicus OX=10116 GN=Adic PE=4 SV=1	A0A3B0J380_RAT (+1)		27 kDa		0.00075		unknown	1.1273	1.5091	0.8685	1.54367	1.0104	1.53367	1.0744	1.51927	0.7841	1.56549	0.994	1.5255	1.2417	1.55472	1.5375	1.54814	1.6341	1.55801	1.0169	1.55763
99	TRUE	Empty	Plakoglobin OS=Rattus norvegicus OX=10116 PE=2 SV=1	P70565_RAT (+1)		82 kDa		0.00076		unknown	1.2344	1.48057	0.8469	1.50437	0.9528	1.50647	1.7744	1.52106	0.8733	1.51189	1.3693	1.52281	0.9213	1.51616	1.3211	1.49781	1.2816	1.48618	1.7616	1.53117
100	TRUE	Empty	Elongation factor Tu, mitochondrial OS=Rattus norvegicus OX=10116 GN=Tufm PE=1 SV=1	EFTU_RAT		50 kDa		0.00088		unknown	1.0417	1.58229	0.9517	1.60517	1.0121	1.58311	1.226	1.58561	1.1354	1.56846	0.9956	1.61591	0.9565	1.56674	0.9638	1.56277	0.9934	1.54491	1.0496	1.63392
101	TRUE	Empty	ATP synthase subunit beta, mitochondrial OS=Rattus norvegicus OX=10116 GN=Atp5f1b PE=1 SV=2	ATPB_RAT (+1)		56 kDa		0.00094		unknown	1.0586	1.56907	1.0051	1.60909	0.9322	1.6266	1.0903	1.5389	1.2197	1.57741	1.2442	1.7974	1.7016	1.70816	0.9008	1.60854	1.1611	1.54859	1.1282	1.57411
102	TRUE	Empty	O-linked N-acetylglucosamine (GlcNAc) transferase (UDP-N-acetylglucosamine:polypeptide-N-acetylglucosaminyl transferase), isoform CRA_a OS=Rattus norvegicus OX=10116 GN=Ogt PE=1 SV=1	A0A0G2K3V4_RAT		117 kDa		0.001		unknown	1.3902	1.55704	0.5712	1.62588	1.0809	1.57417	1.3145	1.56506	1.1428	1.55753	0.9096	1.58324	0.9016	1.55417	1.3646	1.55981	1.0277	1.55352	1.1952	1.57164
103	TRUE	Empty	Keratin, type I cytoskeletal 9 (Cytokeratin-9) (CK-9) (Keratin-9) (K9) cRAP	P35527.2		62 kDa	TRUE	0.001		unknown	1.4529	1.52978	0.7193	1.7018	0.8813	1.69475	2.6546	1.64437	0.66	1.707	1.5307	1.55253	0.685	1.65666	1.6367	1.54788	1.5009	1.55229	2.457	1.58519
104	TRUE	Empty	Endoplasmic reticulum chaperone BiP OS=Rattus norvegicus OX=10116 GN=Hspa5 PE=1 SV=1	BIP_RAT		72 kDa	TRUE	0.001		unknown	0.9967	1.5121	0.927	1.56797	1.0965	1.56028	0.8934	1.52591	0.7892	1.52103	0.8706	1.60568	0.8372	1.53928	1.0625	1.52316	0.8485	1.54997	0.9766	1.64316
105	TRUE	Empty	Hydroxyacyl-coenzyme A dehydrogenase, mitochondrial OS=Rattus norvegicus OX=10116 GN=Hadh PE=2 SV=1	HCDH_RAT		34 kDa		0.001		unknown	1.1613	1.56952	1.1112	1.5844	0.684	1.69364	1.1722	1.56789	2.6377	1.70656	0.9167	1.86004	2.6955	1.66038	0.8289	1.61741	2.0684	1.62167	1.3256	1.65838
106	TRUE	Empty	Myosin light chain 3 OS=Rattus norvegicus OX=10116 GN=Myl3 PE=1 SV=2	MYL3_RAT		22 kDa	TRUE	0.001		unknown	0.624	1.55245	1.2566	1.82305	1.4239	1.88916	0.4823	1.59457	1.8662	1.83029	0.5551	1.76387	0.5575	1.5687	0.7606	1.57125	0.5863	1.55923	0.545	1.56054
107	TRUE	Empty	Leiomodin-2-like OS=Rattus norvegicus OX=10116 GN=LOC100909784 PE=1 SV=1	C5NMH2_RAT (+1)		62 kDa		0.001		unknown	0.768	1.50794	1.4557	2.07624	1.1027	1.57749	0.7115	1.52424	0.6636	1.54671	0.9437	1.54116	0.653	1.51747	0.73	1.52847	0.7387	1.52157	0.8416	1.61471
108	TRUE	Empty	alpha-1,2-Mannosidase OS=Rattus norvegicus OX=10116 GN=Man1a1 PE=1 SV=1	A0A0G2JW29_RAT (+1)		82 kDa		0.001		unknown	0.6884	3.51494	1.1913	1.53227	0.635	3.46249	1.5314	1.53016	1.9504	1.56634	3.2531	2.10242	1.7897	1.54204	1.5184	1.69602	1.3687	1.53004	1.4523	1.61775
109	TRUE	Empty	Cytochrome c oxidase subunit 4 isoform 1, mitochondrial OS=Rattus norvegicus OX=10116 GN=Cox4i1 PE=1 SV=1	COX41_RAT		20 kDa		0.0012		unknown	1.0306	1.56961	1.0659	1.60411	0.8944	1.7045	1.0638	1.57571	1.6327	1.68527	1.0867	1.57774	2.1085	1.69789	1.1539	1.55739	1.28	1.58711	1.3843	1.79992
110	TRUE	Empty	Monocarboxylate transporter 1 OS=Rattus norvegicus OX=10116 GN=Slc16a1 PE=1 SV=1	MOT1_RAT		53 kDa		0.0015		unknown	1.1135	1.48758	0.8952	1.49934	0.9942	1.50746	1.3772	1.50813	1.2562	1.55535	1.1885	1.69566	1.0739	1.49171	1.2833	1.49074	1.0904	1.50043	1.0913	1.5088
111	TRUE	Empty	Cluster of Actin, cytoplasmic 1 OS=Rattus norvegicus OX=10116 GN=Actb PE=1 SV=1 (A0A0G2K3K2_RAT)	A0A0G2K3K2_RAT [9]		42 kDa	TRUE	0.0016		unknown	0.7053	1.70293	2.166	2.36255	1.0462	1.76028	0.586	1.67235	0.6269	1.6354	0.6381	1.77566	0.5806	1.60105	0.6831	1.68576	0.6097	1.66321	0.6773	1.87955
112	TRUE	Empty	Transglutaminase 2, C polypeptide OS=Rattus norvegicus OX=10116 GN=Tgm2 PE=2 SV=1	Q6P6R6_RAT (+1)		77 kDa		0.0017		unknown	0.7459	1.58873	1.3148	2.10293	1.1458	1.64578	0.6106	1.55616	1.2863	2.08098	0.6755	1.55523	0.6009	1.51845	0.7127	1.7052	0.5438	1.52255	0.6391	1.65428
113	TRUE	Empty	Cluster of Enoyl-CoA delta isomerase 1, mitochondrial OS=Rattus norvegicus OX=10116 GN=Eci1 PE=1 SV=1 (ECI1_RAT)	ECI1_RAT [2]		32 kDa	TRUE	0.002		unknown	1.2101	1.48592	0.8707	1.49434	0.9259	1.58858	1.1415	1.52029	2.4388	1.61196	1.1284	1.53354	2.2392	1.59912	0.9568	1.4914	2.0508	1.59545	1.8099	1.52096
114	TRUE	Empty	Supervillin OS=Rattus norvegicus OX=10116 GN=Svil PE=1 SV=3	F1M155_RAT		242 kDa		0.002		unknown	0.8172	1.46297	1.2193	1.77568	1.0928	1.49423	0.8997	1.47722	0.7188	1.46564	1.1025	1.50431	0.723	1.47709	0.8905	1.46714	0.7104	1.48776	0.763	1.56219
115	TRUE	Empty	Prohibitin-2 OS=Rattus norvegicus OX=10116 GN=Phb2 PE=1 SV=1	A0A0G2KB63_RAT (+1)		33 kDa		0.002		unknown	1.1452	1.51337	0.9076	1.53005	0.9608	1.62003	1.225	1.53888	1.3668	1.52237	1.1079	1.59211	1.8392	1.57602	0.967	1.52331	1.17	1.52093	1.3909	1.64295
116	TRUE	Empty	Plasminogen OS=Rattus norvegicus OX=10116 GN=Plg PE=2 SV=2	PLMN_RAT		91 kDa		0.002		unknown	0.7286	1.49046	1.0012	1.54705	1.3708	1.49988	0.7112	1.54317	0.7886	1.50529	0.9479	1.64982	0.6497	1.50381	0.8083	1.486	0.6972	1.50224	0.8401	1.55755
117	TRUE	Empty	NADH dehydrogenase (Ubiquinone) Fe-S protein 3 (Predicted), isoform CRA_c OS=Rattus norvegicus OX=10116 GN=Ndufs3 PE=1 SV=1	D3ZG43_RAT		30 kDa		0.002		unknown	1.1351	1.5116	0.9206	1.50628	0.9575	1.47332	1.3625	1.50862	1.4101	1.53277	1.258	1.49494	1.7336	1.50921	1.105	1.4633	1.2315	1.46127	1.5709	1.47497
118	TRUE	Empty	Very long-chain specific acyl-CoA dehydrogenase, mitochondrial OS=Rattus norvegicus OX=10116 GN=Acadvl PE=1 SV=1	ACADV_RAT (+1)		71 kDa		0.0021		unknown	1.051	1.5433	1.1093	1.53849	0.8352	1.57364	1.0785	1.55353	1.2569	1.57163	0.9948	1.6126	1.3556	1.5688	0.877	1.53664	1.1668	1.52659	1.0961	1.55813
119	TRUE	Empty	Cluster of Long-chain-fatty-acid--CoA ligase 1 OS=Rattus norvegicus OX=10116 GN=Acsl1 PE=1 SV=1 (ACSL1_RAT)	ACSL1_RAT [4]		78 kDa	TRUE	0.0026		unknown	1.0376	1.51646	1.1216	1.51117	0.8342	1.57423	1.2186	1.52888	1.5187	1.55515	1.033	1.57518	1.7916	1.54532	0.8812	1.53482	1.277	1.53511	1.2876	1.93309
120	TRUE	Empty	F-actin-capping protein subunit beta OS=Rattus norvegicus OX=10116 GN=Capzb PE=1 SV=1	A0A0G2JYB1_RAT (+1)		33 kDa		0.0027		unknown	0.6371	1.49902	1.9658	2.05137	1.1613	1.8077	0.5273	1.49973	0.5882	1.56575	0.5863	1.50407	0.5068	1.49321	0.7782	1.52554	0.6241	1.50411	0.6268	1.53707
121	TRUE	Empty	Prohibitin OS=Rattus norvegicus OX=10116 GN=Phb PE=1 SV=1	PHB_RAT		30 kDa		0.003		unknown	1.2363	1.50772	0.9452	1.50238	0.8453	1.54422	1.2088	1.48716	1.217	1.50983	1.2578	1.63302	1.7359	1.55732	1.0395	1.54526	1.2103	1.48976	1.3524	1.51981
122	TRUE	Empty	NADH dehydrogenase [ubiquinone] 1 alpha subcomplex subunit 2 OS=Rattus norvegicus OX=10116 GN=Ndufa2 PE=1 SV=1	D3ZS58_RAT		11 kDa		0.003		unknown	1.0247	1.52455	0.9603	1.55638	1.0226	1.62626	1.2624	1.57535	1.3283	1.58891	1.4409	1.53807	1.292	1.54328	1.0957	1.50262	1.1034	1.51878	1.2764	1.53336
123	TRUE	Empty	Drebrin OS=Rattus norvegicus OX=10116 GN=Dbn1 PE=1 SV=1	A0A0H2UHL9_RAT (+2)		77 kDa	TRUE	0.003		unknown	0.5603	1.4668	1.8226	1.6772	1.0651	1.52627	0.6011	1.68887	0.4544	1.55033	0.826	1.4668	0.529	1.45704	0.6202	1.45474	0.5373	1.45217	0.6766	1.44945
124	TRUE	Empty	Four and a half LIM domains protein 2 OS=Rattus norvegicus OX=10116 GN=Fhl2 PE=1 SV=1	FHL2_RAT		32 kDa		0.003		unknown	0.9416	1.62306	0.8595	1.58343	1.1723	1.47547	0.7947	1.55586	0.6992	1.47707	0.663	1.49054	0.6002	1.51281	0.6506	1.48201	0.568	1.47361	0.7687	1.48367
125	TRUE	Empty	Cytochrome b-c1 complex subunit 7 OS=Rattus norvegicus OX=10116 GN=Uqcrb PE=1 SV=1	B2RYS2_RAT		14 kDa		0.003		unknown	1.2768	1.48681	0.7056	1.5082	1.0469	1.48298	1.3983	1.48022	1.6583	1.52576	1.2514	1.48217	1.5686	1.52718	1.0769	1.48926	1.6354	1.51151	1.6321	1.52901
126	TRUE	Empty	Acetyl-CoA acetyltransferase, mitochondrial OS=Rattus norvegicus OX=10116 GN=Acat1 PE=1 SV=1	THIL_RAT		45 kDa		0.0036		unknown	1.129	1.49035	0.9699	1.57651	0.888	1.55214	1.1798	1.4957	3.3043	1.83361	1.1279	1.71511	1.5083	1.58303	0.8963	1.53327	1.2277	1.49815	1.2607	1.52798
127	TRUE	Empty	Serum albumin OS=Rattus norvegicus OX=10116 GN=Alb PE=1 SV=1	A0A0G2JSH5_RAT		69 kDa	TRUE	0.0036		unknown	0.771	1.56063	1.9861	1.73004	0.8728	1.58322	0.835	1.55661	0.9768	1.59115	0.8437	1.63823	2.6593	1.76274	0.7427	1.56194	0.8152	1.56961	0.7989	1.6971
128	TRUE	Empty	Unconventional myosin-Id OS=Rattus norvegicus OX=10116 GN=Myo1d PE=1 SV=3	MYO1D_RAT		116 kDa		0.004		unknown	0.7746	1.50987	1.4168	1.64663	0.9936	1.49058	0.7494	1.50085	0.6917	1.61243	0.9888	1.55838	0.6418	1.54315	0.8175	1.52419	0.7332	1.58664	0.9642	1.61053
129	TRUE	Empty	Cluster of Sodium/potassium-transporting ATPase subunit alpha-1 OS=Rattus norvegicus OX=10116 GN=Atp1a1 PE=1 SV=1 (AT1A1_RAT)	AT1A1_RAT [6]		113 kDa	TRUE	0.004		unknown	1.0638	1.5063	0.8702	1.53197	1.0641	1.50723	1.3706	1.55734	1.3116	1.52535	1.2259	1.53831	1.2283	1.49753	1.1148	1.52154	1.1247	1.49893	1.0574	1.50585
130	TRUE	Empty	3-hydroxyacyl-CoA dehydrogenase type-2 OS=Rattus norvegicus OX=10116 GN=Hsd17b10 PE=1 SV=1	B0BMW2_RAT (+1)		27 kDa		0.0041		unknown	1.1201	1.49523	0.7835	1.61275	1.0527	1.52032	1.1461	1.50016	1.1386	1.5871	1.2178	1.60406	1.1748	1.54379	1.062	1.56218	1.2148	1.50247	1.5117	1.56146
131	TRUE	Empty	ATP synthase subunit f, mitochondrial OS=Rattus norvegicus OX=10116 GN=Atp5mf PE=1 SV=1	ATPK_RAT		10 kDa		0.0046		unknown	1.0482	1.52519	1.1255	1.53705	0.8374	1.54133	1.2252	1.51791	1.5289	1.52293	1.1322	1.51885	1.7491	1.52615	1.1545	1.51617	1.3358	1.5184	1.465	1.54354
132	TRUE	Empty	Myosin XVIIIa OS=Rattus norvegicus OX=10116 GN=Myo18a PE=1 SV=1	A0A0G2JY08_RAT		233 kDa	TRUE	0.0047		unknown	0.8077	1.48569	2.0701	1.92201	0.9124	1.50876	0.7935	1.49152	0.7499	1.54777	0.9615	1.72819	0.7181	1.53493	0.8558	1.46968	0.6525	1.50181	0.8193	1.55444
133	TRUE	Empty	Osteoglycin OS=Rattus norvegicus OX=10116 GN=Ogn PE=1 SV=1	D3ZVB7_RAT		34 kDa		0.0049		unknown	1.0959	1.60546	0.69	2.21881	1.0912	1.4866	1.2582	1.48961	3.1737	1.55751	1.1903	1.5193	0.7871	1.49386	0.896	1.49242	0.9545	1.54273	1.198	1.51825
134	TRUE	Empty	Cytochrome c, somatic OS=Rattus norvegicus OX=10116 GN=Cycs PE=1 SV=2	CYC_RAT (+1)		12 kDa		0.005		unknown	1.1261	1.53715	0.9544	1.63826	0.9247	1.58883	1.0079	1.54516	1.7047	1.66138	1.1176	1.59191	1.8772	1.66289	0.8802	1.54405	1.4709	1.60798	1.1619	1.58225
135	TRUE	Empty	Microtubule-associated protein OS=Rattus norvegicus OX=10116 GN=Map4 PE=1 SV=1	A0A0G2JW88_RAT		233 kDa		0.005		unknown	1.0254	1.49518	1.0952	1.52373	0.8903	1.51831	0.8236	1.49308	0.8176	1.49197	0.8598	1.49455	0.9585	1.51345	0.9189	1.50823	0.8068	1.49955	0.9483	1.56394
136	TRUE	Empty	Ig gamma-2C chain C region OS=Rattus norvegicus OX=10116 PE=2 SV=1	IGG2C_RAT		37 kDa	TRUE	0.005		unknown	1.239	1.64059	0.5547	1.61219	1.3275	1.68439	1.4835	1.63142	0.8509	1.65294	1.347	1.6303	0.7347	1.62597	0.9169	1.55287	1.0841	1.57073	0.9186	1.66223
137	TRUE	Empty	Stress-70 protein, mitochondrial OS=Rattus norvegicus OX=10116 GN=Hspa9 PE=1 SV=1	F1M953_RAT (+1)		74 kDa	TRUE	0.0051		unknown	1.218	1.5411	0.7917	1.58121	1.0086	1.59033	1.083	1.54199	1.0849	1.5458	0.9384	1.63644	1.0595	1.55278	1.1924	1.5371	1.0674	1.54712	1.107	1.56209
138	TRUE	Empty	Clathrin heavy chain 1 OS=Rattus norvegicus OX=10116 GN=Cltc PE=1 SV=3	CLH1_RAT (+1)		192 kDa		0.0056		unknown	1.2042	1.51112	0.8241	1.58864	0.9711	1.51524	1.2614	1.535	1.0442	1.51513	1.0189	1.59944	1.0618	1.50293	1.1096	1.49973	0.9294	1.50243	0.8708	1.54997
139	TRUE	Empty	40S ribosomal protein S9 OS=Rattus norvegicus OX=10116 GN=Rps9 PE=1 SV=4	RS9_RAT		23 kDa		0.0057		unknown	1.4091	1.5822	0.7837	1.52144	0.9665	1.54739	1.1378	1.54321	1.0015	1.64815	1.1964	1.62626	1.2257	1.5541	1.6822	1.56641	1.1535	1.6352	1.5961	1.57105
140	TRUE	Empty	Protein transport protein Sec31A OS=Rattus norvegicus OX=10116 GN=Sec31a PE=1 SV=1	A0A0G2K0X9_RAT (+2)		132 kDa		0.0058		unknown	1.255	1.55015	0.8317	1.70106	0.9509	1.50192	1.3476	1.55608	1.2002	1.5122	1.1238	1.52405	0.9693	1.49933	0.912	1.51344	1.077	1.48141	1.0656	1.57387
141	TRUE	Empty	NADH dehydrogenase [ubiquinone] 1 alpha subcomplex subunit 12 OS=Rattus norvegicus OX=10116 GN=Ndufa12 PE=1 SV=2	F1LXA0_RAT		17 kDa		0.006		unknown	1.0119	1.49789	0.9658	1.45142	1.0254	1.4559	1.4036	1.46758	1.5175	1.49975	1.3099	1.45261	1.7258	1.50865	0.9639	1.49702	1.4382	1.45719	1.582	1.53307
142	TRUE	Empty	Cluster of Uncharacterized protein OS=Rattus norvegicus OX=10116 PE=3 SV=1 (D3ZN79_RAT)	D3ZN79_RAT [3]		14 kDa	TRUE	0.007		unknown	1.4756	1.48087	0.4802	1.49521	1.0675	1.51408	1.6319	1.49049	1.1988	1.47525	1.7425	1.48585	0.8897	1.49048	1.5144	1.48907	1.174	1.47864	1.3498	1.47689
143	TRUE	Empty	Amylo-1, 6-glucosidase, 4-alpha-glucanotransferase (Glycogen debranching enzyme, glycogen storage disease type III) (Predicted), isoform CRA_a OS=Rattus norvegicus OX=10116 GN=Agl PE=1 SV=1	D4AEH9_RAT		174 kDa		0.007		unknown	1.1473	1.52907	0.968	1.50334	0.9062	1.53958	1.2631	1.51596	1.1458	1.50678	1.3237	1.50562	1.1458	1.51248	1.1098	1.5127	1.1651	1.50422	1.2797	1.50281
144	TRUE	Empty	RNA-binding protein EWS-like OS=Rattus norvegicus OX=10116 GN=LOC100912481 PE=1 SV=1	A0A0G2K850_RAT (+3)		68 kDa		0.007		unknown	1.1934	1.45024	0.5986	1.66944	1.0864	1.50067	1.6768	1.48457	1.4042	1.45516	1.7324	1.71954	0.9979	1.50671	1.2886	1.4885	1.5165	1.46099	1.7612	1.45789
145	TRUE	Empty	Uncharacterized protein OS=Rattus norvegicus OX=10116 PE=1 SV=1	A0A0G2JZS9_RAT		11 kDa		0.008		unknown	1.1663	1.7491	1.1924	1.63492	0.7388	1.60727	2.6939	1.61633	1.1796	1.67719	1.7013	1.66766	0.6762	1.61851	0.7352	1.59987	1.1891	1.94736	0.9725	1.63154
146	TRUE	Empty	Medium-chain specific acyl-CoA dehydrogenase, mitochondrial OS=Rattus norvegicus OX=10116 GN=Acadm PE=1 SV=1	ACADM_RAT (+1)		47 kDa	TRUE	0.009		unknown	1.0512	1.56812	1.013	1.59198	0.9379	1.5488	1.0186	1.55025	1.1354	1.54192	1.0608	1.58696	1.335	1.58177	0.9836	1.55138	1.0867	1.55086	1.1248	1.5612
147	TRUE	Empty	Cluster of Myocyte enhancer factor 2D OS=Rattus norvegicus OX=10116 GN=Mef2d PE=1 SV=1 (A0A0G2JSU7_RAT)	A0A0G2JSU7_RAT [12]		54 kDa	TRUE	0.009		unknown	1.2808	1.51885	0.5061	1.57686	1.175	1.54202	1.366	1.52062	1.3051	1.54265	1.461	1.56498	0.8888	1.5305	1.1956	1.51449	1.3286	1.53927	1.4551	1.54138
148	TRUE	Empty	Fibrinogen gamma chain OS=Rattus norvegicus OX=10116 GN=Fgg PE=1 SV=3	FIBG_RAT		51 kDa		0.01		unknown	0.7296	1.50024	1.2331	1.54018	1.1193	1.58727	0.8192	1.49782	0.6354	1.51439	0.8494	1.58706	1.0372	1.54505	0.7958	1.49646	0.8041	1.51764	0.9006	1.52099
149	TRUE	Empty	Actin-related protein 2/3 complex subunit 4 OS=Rattus norvegicus OX=10116 GN=Arpc4 PE=1 SV=1	B2RZ72_RAT		20 kDa		0.011		unknown	0.7588	1.477	1.3255	1.48328	0.998	1.4906	0.711	1.49561	0.7001	1.47242	0.7522	1.53311	0.8633	1.4849	0.6984	1.48025	0.7772	1.47467	1.2099	1.57076
150	TRUE	Empty	Non-muscle caldesmon OS=Rattus norvegicus OX=10116 GN=Cald1 PE=1 SV=1	A0A0G2JTV2_RAT (+2)		72 kDa		0.011		unknown	0.6288	1.47594	2.1571	1.52998	0.9712	1.49631	0.4976	1.47786	0.6634	1.52501	0.868	1.64005	0.6536	1.47631	0.6263	1.47613	0.5209	1.49128	0.5795	1.49188
151	TRUE	Empty	Heat shock protein HSP 90-beta OS=Rattus norvegicus OX=10116 GN=Hsp90ab1 PE=1 SV=1	A0A0G2K793_RAT (+1)		80 kDa	TRUE	0.012		unknown	0.9115	1.52064	1.3304	1.76269	0.9208	1.53056	0.869	1.53201	0.8456	1.52518	0.921	1.64655	1.329	1.67095	0.7923	1.51713	0.7981	1.51513	0.8475	1.56346
152	TRUE	Empty	Delta(3,5)-Delta(2,4)-dienoyl-CoA isomerase, mitochondrial OS=Rattus norvegicus OX=10116 GN=Ech1 PE=1 SV=2	ECH1_RAT		36 kDa		0.012		unknown	0.8809	1.55193	1.3634	1.56052	0.8506	1.69197	0.8803	1.56973	1.1122	1.55401	1.1141	1.60872	1.9422	1.56597	1.1882	1.58575	0.9727	1.53712	1.7117	2.36108
153	TRUE	Empty	ATPase family AAA domain-containing protein 3 OS=Rattus norvegicus OX=10116 GN=Atad3 PE=1 SV=1	ATAD3_RAT		67 kDa		0.012		unknown	1.0167	1.51254	0.8817	1.50115	1.112	1.50077	2.1719	1.54689	1.4145	1.58226	1.7846	1.51879	0.9089	1.49825	1.16	1.4996	1.0161	1.49839	2.1303	1.79555
154	TRUE	Empty	Heat shock 27kDa protein 1 OS=Rattus norvegicus OX=10116 GN=Hspb1 PE=1 SV=1	G3V913_RAT (+1)		23 kDa		0.012		unknown	0.9141	1.54343	1.4846	1.5935	0.8221	1.51857	0.6066	1.52273	0.6237	1.51464	0.4258	1.73832	1.1996	1.55223	1.1063	1.56776	0.6084	1.51864	0.6634	1.80393
155	TRUE	Empty	60S ribosomal protein L4 OS=Rattus norvegicus OX=10116 GN=Rpl4 PE=1 SV=1	Q6P3V9_RAT (+1)		47 kDa		0.013		unknown	1.2553	1.49815	0.7917	1.46694	1.0235	1.47011	0.7913	1.48637	0.7505	1.45196	0.6725	1.63769	0.9445	1.45457	1.1547	1.45196	0.9107	1.46084	0.9274	1.52024
156	TRUE	Empty	Uncharacterized protein OS=Rattus norvegicus OX=10116 PE=1 SV=3	D3ZE00_RAT		11 kDa	TRUE	0.014		unknown	1.3536	1.53994	0.713	1.52997	1.0315	1.63116	1.0129	1.55678	0.7531	1.61742	1.1106	1.52805	1.2998	1.61263	1.3404	1.5167	1.7396	1.53994	1.2789	1.55875
157	TRUE	Empty	Cluster of Casein kinase II subunit alpha OS=Rattus norvegicus OX=10116 GN=Csnk2a1 PE=1 SV=2 (CSK21_RAT)	CSK21_RAT [2]		45 kDa	TRUE	0.014		unknown	1.0836	1.50565	0.6831	1.61139	1.1786	1.50385	1.4393	1.50352	1.0752	1.49609	1.4169	1.50347	0.7969	1.57301	0.9879	1.50263	1.1792	1.50108	1.0964	1.55993
158	TRUE	Empty	Microtubule-associated protein 1B OS=Rattus norvegicus OX=10116 GN=Map1b PE=1 SV=3	MAP1B_RAT		270 kDa	TRUE	0.014		unknown	1.2111	1.44889	0.881	1.44889	0.9461	1.44889	2.0149	1.44889	1.4436	1.44889	2.4577	1.44889	1.7781	1.44889	2.0768	1.44889	3.7847	1.44889	2.295	1.44889
159	TRUE	Empty	mRNA export factor OS=Rattus norvegicus OX=10116 GN=Rae1 PE=1 SV=1	RAE1L_RAT		41 kDa		0.016		unknown	1.1304	1.5172	0.7305	1.55319	1.1493	1.51769	1.217	1.51152	0.9739	1.53486	1.2198	1.5364	0.9873	1.51819	1.4601	1.54365	1.1481	1.50123	1.1226	1.5202
160	TRUE	Empty	Cluster of Uncharacterized protein OS=Rattus norvegicus OX=10116 PE=1 SV=1 (A0A0G2JXB7_RAT)	A0A0G2JXB7_RAT [2]		13 kDa	TRUE	0.016		unknown	0.9437	1.49141	0.7474	1.63838	1.4945	1.60743	0.9996	1.76237	1.0483	1.94848	1.308	1.76718	0.5918	1.60656	0.9346	1.56197	0.8536	1.70986	0.5592	1.86431
161	TRUE	Empty	Voltage-dependent anion-selective channel protein 2 OS=Rattus norvegicus OX=10116 GN=Vdac2 PE=1 SV=2	VDAC2_RAT		32 kDa	TRUE	0.016		unknown	0.992	1.48391	1.0572	1.50349	0.9509	1.52363	1.2051	1.4889	1.4898	1.51574	1.1037	1.5344	1.7343	1.61927	0.9932	1.49097	1.1707	1.49639	1.1653	1.48846
162	TRUE	Empty	RCG54610, isoform CRA_a OS=Rattus norvegicus OX=10116 GN=Timm50 PE=1 SV=2	D3ZJX5_RAT		40 kDa		0.016		unknown	1.229	1.68791	0.9918	1.64468	0.8889	1.59851	0.9816	1.53045	0.99	1.5063	0.9224	1.52553	0.9125	1.5527	0.8078	1.50443	0.8622	1.52334	0.8335	1.56156
163	TRUE	Empty	NADH:ubiquinone oxidoreductase subunit B4 OS=Rattus norvegicus OX=10116 GN=Ndufb4 PE=1 SV=1	F1LPG5_RAT (+1)		15 kDa	TRUE	0.016		unknown	1.0058	1.48334	0.9656	1.46149	1.0237	1.48623	1.1353	1.45889	1.1968	1.47727	1.2701	1.50365	1.2422	1.51329	1.0183	1.46387	1.0078	1.45588	1.0008	1.465
164	TRUE	Empty	Globin c2 OS=Rattus norvegicus OX=10116 GN=Hba-a2 PE=1 SV=1	A0A0G2JSV6_RAT (+1)		15 kDa		0.017		unknown	1.1505	1.61482	0.9532	1.66427	0.905	1.72598	0.862	1.6235	0.9905	1.6852	1.0928	1.64317	1.4784	1.67445	0.8806	1.59961	1.1514	1.65253	1.122	1.60903
165	TRUE	Empty	F-box only protein 30 OS=Rattus norvegicus OX=10116 GN=Fbxo30 PE=1 SV=1	FBX30_RAT		82 kDa		0.017		unknown	0.7312	1.45047	1.3744	1.47846	1.0179	1.47071	0.506	1.65318	0.5148	1.44927	0.7048	1.44855	0.7176	1.5132	0.8482	1.4544	0.3748	1.78952	0.6713	1.54518
166	TRUE	Empty	Ferrochelatase OS=Rattus norvegicus OX=10116 GN=Fech PE=1 SV=1	D3ZBM3_RAT		48 kDa		0.017		unknown	1.1965	1.48406	0.8476	1.48406	0.9871	1.48406	1.5303	1.48406	1.4307	1.48406	2.7719	1.48406	1.1657	1.48406	0.8694	1.48406	0.7851	1.48406	1.1273	1.48406
167	TRUE	Empty	ES1 protein homolog, mitochondrial OS=Rattus norvegicus OX=10116 PE=1 SV=2	ES1_RAT		28 kDa		0.018		unknown	0.97	1.55249	1.034	1.55873	0.9997	1.63119	1.2193	1.55838	0.9538	1.55391	1.1046	1.6097	1.1962	1.55138	0.9953	1.55348	0.9858	1.55272	1.4596	1.5756
168	TRUE	Empty	Protein phosphatase 1 regulatory subunit 12A OS=Rattus norvegicus OX=10116 GN=Ppp1r12a PE=1 SV=1	A0A0G2JWJ0_RAT (+2)		115 kDa	TRUE	0.02		unknown	1.0248	1.47455	1.1164	1.48142	0.8574	1.49484	0.9242	1.50989	0.7184	1.47725	0.9125	1.48543	0.606	1.48362	0.8707	1.47725	0.6806	1.48222	0.8431	1.50077
169	TRUE	Empty	Superoxide dismutase [Mn], mitochondrial OS=Rattus norvegicus OX=10116 GN=Sod2 PE=1 SV=2	SODM_RAT		25 kDa		0.021		unknown	1.2359	1.55116	1.117	1.58986	0.6176	1.65497	0.966	1.5679	2.8418	1.61577	0.8402	1.64944	2.5249	1.60144	0.8066	1.59649	1.8187	1.60129	1.2867	1.56079
170	TRUE	Empty	Type II keratin Kb22 OS=Rattus norvegicus OX=10116 GN=Krt82 PE=2 SV=1	A0A0G2QC61_RAT (+2)		54 kDa		0.021		unknown	1.4008	1.50964	0.611	1.55079	1.048	1.56332	3.3004	1.52959	1.1284	1.52262	2.1197	1.51458	0.951	1.55477	1.5114	1.51182	2.0942	1.51136	2.8605	1.53314
171	TRUE	Empty	Glioblastoma amplified sequence OS=Rattus norvegicus OX=10116 GN=Nipsnap2 PE=1 SV=1	Q5RK08_RAT		33 kDa		0.023		unknown	1.0551	1.53069	0.968	1.53493	0.9772	1.56117	1.056	1.53097	1.3142	1.5599	1.1535	1.5287	1.4133	1.54983	0.94	1.53511	1.0777	1.52628	1.1791	1.59296
172	TRUE	Empty	Uncharacterized protein OS=Rattus norvegicus OX=10116 PE=1 SV=1	A0A0G2K4I8_RAT (+1)		13 kDa		0.024		unknown	1.1288	1.62393	0.6041	1.75061	1.2093	1.55165	1.2732	1.56064	1.6351	1.81268	1.7397	1.54896	0.7544	1.54508	1.3866	1.69379	0.8064	1.58687	0.8577	1.58223
173	TRUE	Empty	Junctophilin-2 OS=Rattus norvegicus OX=10116 GN=Jph2 PE=1 SV=1	JPH2_RAT		74 kDa	TRUE	0.025		unknown	1.1421	1.5213	0.9157	1.47555	0.9713	1.46649	1.3795	1.50879	1.0514	1.51565	1.3725	1.67729	1.1594	1.45913	1.0777	1.47533	0.9941	1.4849	0.9526	1.45695
174	TRUE	Empty	Solute carrier family 25 member 13 OS=Rattus norvegicus OX=10116 GN=Slc25a13 PE=1 SV=2	F1LZW6_RAT		54 kDa	TRUE	0.026		unknown	1.1406	1.44626	0.7287	1.44626	1.1444	1.44626	1.5866	1.44626	1.5205	1.44626	1.1524	1.44626	1.1877	1.44626	1.2136	1.44626	1.2206	1.44626	1.3048	1.44626
175	TRUE	Empty	Nucleoporin 214 (Fragment) OS=Rattus norvegicus OX=10116 GN=Nup214 PE=1 SV=2	D4ACK1_RAT		181 kDa		0.028		unknown	1.1388	1.59853	0.7386	1.57281	1.1663	1.56869	0.961	1.52574	0.8022	1.5498	0.8795	1.78733	0.8424	1.56103	1.1886	1.57221	0.882	1.53068	0.9765	1.57697
176	TRUE	Empty	L-lactate dehydrogenase B chain OS=Rattus norvegicus OX=10116 GN=Ldhb PE=1 SV=2	LDHB_RAT		37 kDa	TRUE	0.028		unknown	0.8425	1.56699	1.9863	1.74757	0.8078	1.5861	0.8257	1.54863	1.0748	1.59753	0.826	1.63537	2.7888	1.73477	0.7956	1.53723	0.9243	1.55363	0.8778	1.58857
177	TRUE	Empty	Poly [ADP-ribose] polymerase 1 OS=Rattus norvegicus OX=10116 GN=Parp1 PE=1 SV=4	PARP1_RAT		113 kDa		0.028		unknown	0.5932	1.45977	1.4034	1.48866	1.0735	1.46161	0.5835	1.45739	0.6757	1.45871	0.8238	1.45443	0.5074	1.48709	0.7241	1.47322	0.6729	1.45946	0.6899	1.4682
178	TRUE	Empty	Acyl-CoA dehydrogenase family, member 8 OS=Rattus norvegicus OX=10116 GN=Acad8 PE=1 SV=2	M0RDK9_RAT		45 kDa		0.028		unknown	1.1406	1.54748	0.8432	1.64578	0.9905	1.5205	1.4875	1.58057	1.3062	1.54036	1.2062	1.52637	1.1207	1.61266	1.0088	1.51536	1.3329	1.55815	1.717	1.73839
179	TRUE	Empty	Isocitrate dehydrogenase [NAD] subunit beta, mitochondrial OS=Rattus norvegicus OX=10116 GN=Idh3B PE=2 SV=1	IDH3B_RAT		42 kDa	TRUE	0.029		unknown	1.0669	1.5254	1.0225	1.5493	0.9147	1.53223	1.1685	1.53005	1.201	1.5437	1.03	1.62725	1.0529	1.53181	0.9848	1.52481	1.1103	1.52697	1.0622	1.53473
180	TRUE	Empty	Uncharacterized protein OS=Rattus norvegicus OX=10116 PE=4 SV=2	F1M3X3_RAT		13 kDa	TRUE	0.031		unknown	1.1251	1.51721	0.6146	1.55375	1.4269	1.75593	1.0811	1.52134	0.9559	1.54744	1.6349	1.56283	1.751	1.61835	1.54	1.57927	1.6583	1.76358	1.1207	1.58031
181	TRUE	Empty	6-phosphogluconate dehydrogenase, decarboxylating OS=Rattus norvegicus OX=10116 GN=Kif1b PE=1 SV=1	A0A0G2K7Q8_RAT (+1)		120 kDa		0.031		unknown	0.982	1.5208	1.0497	1.46303	0.9605	1.50265	0.7524	1.50751	0.807	1.45639	0.7665	1.46368	0.9077	1.50974	0.7183	1.44863	0.8103	1.45745	1.06	1.45412
182	TRUE	Empty	ATP synthase subunit epsilon, mitochondrial OS=Rattus norvegicus OX=10116 GN=Atp5f1e PE=1 SV=2	ATP5E_RAT		6 kDa		0.032		unknown	0.958	1.55082	1.1415	1.58142	0.9175	1.57525	1.2029	1.55408	1.2921	1.57452	1.1581	1.55307	1.6893	1.56477	1.0223	1.55388	1.0727	1.54603	1.0474	1.55966
183	TRUE	Empty	UDP-glucuronosyltransferase OS=Rattus norvegicus OX=10116 GN=Ugt2b PE=2 SV=1	A1XF83_RAT (+4)		61 kDa		0.032		unknown	0.518	1.52271	1.7678	2.2766	1.385	1.75044	0.4255	1.554	1.1044	2.0895	0.5215	1.62887	0.4165	1.5462	0.7081	1.52302	0.5233	1.50722	0.5405	1.55153
184	TRUE	Empty	WD repeat-containing protein 1 OS=Rattus norvegicus OX=10116 GN=Wdr1 PE=1 SV=3	WDR1_RAT		66 kDa		0.033		unknown	0.8091	1.51924	1.2982	1.56253	0.9819	1.52504	0.7225	1.51091	0.7337	1.53808	0.8441	1.518	0.8969	1.53156	0.7561	1.5121	0.8202	1.51193	0.9029	1.57913
185	TRUE	Empty	Voltage-dependent anion-selective channel protein 3 OS=Rattus norvegicus OX=10116 GN=Vdac3 PE=1 SV=1	A0A0G2JSR0_RAT (+1)		31 kDa	TRUE	0.033		unknown	1.1266	1.50058	0.8578	1.65584	0.9906	1.55705	1.0999	1.49981	1.4288	1.55129	1.3112	1.50228	1.388	1.54557	1.1351	1.5087	1.3005	1.49793	1.2081	1.48933
186	TRUE	Empty	Actin-related protein 3 OS=Rattus norvegicus OX=10116 GN=Actr3 PE=1 SV=1	A0A0G2K1C0_RAT (+1)		48 kDa		0.035		unknown	0.962	1.56937	1.121	1.72989	0.974	1.50593	0.9536	1.52223	0.7678	1.4991	0.9179	1.58708	0.8175	1.49935	0.8236	1.51562	0.9466	1.52553	0.9735	1.56246
187	TRUE	Empty	Aldehyde dehydrogenase family 5, subfamily A1 OS=Rattus norvegicus OX=10116 GN=Aldh5a1 PE=1 SV=1	G3V945_RAT (+1)		56 kDa		0.038		unknown	1.0204	1.54921	0.9162	1.50092	1.084	1.53387	1.3707	1.47419	0.9206	1.47752	1.7378	1.63918	1.0943	1.47576	0.9164	1.47724	0.9757	1.46962	0.878	1.51498
188	TRUE	Empty	Nuclear pore complex protein Nup54 OS=Rattus norvegicus OX=10116 GN=Nup54 PE=1 SV=1	NUP54_RAT		56 kDa		0.039		unknown	1.2677	1.57008	0.7015	1.62182	1.0821	1.64754	1.1126	1.56554	0.9862	1.58319	0.975	1.63461	0.997	1.62996	1.3371	1.58432	0.9967	1.57988	1.1479	1.74295
189	TRUE	Empty	Cluster of Ubiquitin-40S ribosomal protein S27a OS=Rattus norvegicus OX=10116 GN=Rps27a PE=1 SV=2 (RS27A_RAT)	RS27A_RAT [2]		18 kDa	TRUE	0.041		unknown	1.2609	1.57476	0.5061	1.73644	1.1652	1.60865	1.6123	1.57525	1.0474	1.59285	1.6167	1.59887	1.0593	1.62399	1.9563	1.58105	1.5472	1.63477	1.3682	1.58077
190	TRUE	Empty	ADP/ATP translocase 2 OS=Rattus norvegicus OX=10116 GN=Slc25a5 PE=1 SV=3	ADT2_RAT		33 kDa	TRUE	0.042		unknown	1.146	1.56653	0.9106	1.5573	0.9567	1.6006	1.2225	1.58432	1.2177	1.60307	0.9948	1.5968	1.0294	1.53994	1.1433	1.54047	1.0689	1.54358	1.0734	1.64395
191	TRUE	Empty	DnaJ heat shock protein family (Hsp40) member A3 OS=Rattus norvegicus OX=10116 GN=Dnaja3 PE=1 SV=1	A0A0G2K5E4_RAT (+3)		52 kDa		0.043		unknown	1.2459	1.53745	0.7333	1.47831	1.0821	1.49128	1.3738	1.50926	1.1601	1.48805	1.1795	1.49724	1.0094	1.49516	1.0909	1.46781	1.0975	1.55772	1.1503	1.50791
192	TRUE	Empty	RCG23367 OS=Rattus norvegicus OX=10116 GN=Zmym5 PE=4 SV=1	D3ZPX0_RAT		70 kDa		0.043		unknown	1.239	1.51993	0.9284	1.52041	0.5592	3.22141	1.8737	1.65777	0.6424	8.7407	1.1018	7.91394	2.2133	1.77631	2.5863	1.57022	4.1206	2.19952	1.6074	1.54679
193	TRUE	Empty	DnaJ (Hsp40) homolog, subfamily A, member 4 OS=Rattus norvegicus OX=10116 GN=Dnaja4 PE=1 SV=1	Q4QR73_RAT		62 kDa		0.045		unknown	1.3018	1.44889	0.9237	1.44889	0.855	1.44889	1.3996	1.44889	1.6048	1.44889	1.4611	1.44889	1.2877	1.44889	1.0357	1.44889	1.0666	1.44889	1.2854	1.44889
194	TRUE	Empty	Nuclear pore complex protein Nup98-Nup96 OS=Rattus norvegicus OX=10116 GN=Nup98 PE=1 SV=2	F1LPQ1_RAT (+1)		98 kDa		0.047		unknown	1.2307	1.52646	0.6573	1.55502	1.1273	1.55959	1.0627	1.53593	0.9438	1.52758	0.9609	1.7222	1.0116	1.56832	1.5617	1.57435	1.2444	1.55783	0.9711	1.55393
195	TRUE	Empty	Tcerg1 protein OS=Rattus norvegicus OX=10116 GN=Tcerg1 PE=1 SV=1	B5DEZ4_RAT (+1)		122 kDa		0.047		unknown	1.2859	1.49011	0.6599	1.49558	1.1049	1.53025	1.2995	1.49826	1.186	1.5483	1.2164	1.51928	0.9718	1.51934	1.1451	1.49356	0.9452	1.49024	1.3151	1.65674
196	TRUE	Empty	Zero beta-globin (Fragment) OS=Rattus norvegicus OX=10116 PE=3 SV=1	Q63011_RAT		16 kDa	TRUE	0.049		unknown	1.3543	1.57109	1.0046	1.67264	0.6961	1.63825	1.0057	1.60953	1.0902	1.60651	1.1438	1.5998	1.5857	1.61739	0.9682	1.58113	1.4313	1.57964	1.7018	1.62905
197	TRUE	Empty	Eukaryotic translation initiation factor 4 gamma, 1 OS=Rattus norvegicus OX=10116 GN=Eif4g1 PE=1 SV=2	D4AD15_RAT		175 kDa	TRUE	0.05		unknown	1.1093	1.45807	0.8122	1.46638	1.0938	1.46285	1.2518	1.46995	1.0823	1.46812	1.0227	1.61858	1.2582	1.46441	1.2803	1.4596	1.2684	1.45846	1.1173	1.4896
198	TRUE	Empty	60S ribosomal protein L11 OS=Rattus norvegicus OX=10116 GN=Rpl11 PE=1 SV=1	A0A0G2K3Y8_RAT (+2)		21 kDa		0.051		unknown	1.1746	1.56938	0.8106	1.53521	1.0522	1.5138	0.8978	1.50366	0.9015	1.54395	0.8448	1.53033	0.9608	1.51141	1.41	1.55062	0.931	1.52676	0.9842	1.55067
199	TRUE	Empty	Aspartyl aminopeptidase OS=Rattus norvegicus OX=10116 GN=Dnpep PE=1 SV=1	Q4V8H5_RAT		53 kDa		0.051		unknown	1.0223	1.54389	1.0211	1.50895	0.9563	1.49885	0.8579	1.49357	0.7986	1.50969	0.8143	1.53346	1.0246	1.50251	0.7502	1.50599	0.8108	1.50696	1.152	1.5935
200	TRUE	Empty	Eukaryotic translation initiation factor 3 subunit E OS=Rattus norvegicus OX=10116 GN=LOC100909481 PE=3 SV=1	A0A0G2K273_RAT		52 kDa		0.052		unknown	1.1631	1.45632	0.9432	1.4587	0.909	1.46007	1.0523	1.45809	1.1309	1.45324	1.891	1.74389	1.2913	1.45393	1.2887	1.49168	1.4744	1.46992	1.2825	1.49983
201	TRUE	Empty	3-hydroxybutyrate dehydrogenase, type 1, isoform CRA_a OS=Rattus norvegicus OX=10116 GN=Bdh1 PE=1 SV=1	A0A0G2JSH2_RAT (+1)		38 kDa		0.053		unknown	1.2202	1.53917	0.9619	1.54839	0.8508	1.54148	2.0358	1.54553	1.2481	1.55259	1.3417	1.53921	1.1863	1.53361	0.7636	1.5417	1.2918	1.57313	1.4531	2.14134
202	TRUE	Empty	Long-chain specific acyl-CoA dehydrogenase, mitochondrial OS=Rattus norvegicus OX=10116 GN=Acadl PE=1 SV=1	ACADL_RAT		48 kDa		0.054		unknown	0.8637	1.54098	1.5554	1.81363	0.8927	1.59485	0.9163	1.56438	1.0254	1.65624	0.9262	1.65691	1.8606	1.9372	0.8228	1.59933	0.9911	1.56364	1.088	1.62525
203	TRUE	Empty	Spectrin beta chain OS=Rattus norvegicus OX=10116 GN=Sptb PE=1 SV=1	A0A140UHX6_RAT (+1)		268 kDa		0.055		unknown	0.9996	1.56825	1.1074	1.48311	0.9058	1.4632	1.0326	1.49492	0.5516	1.47393	0.8986	1.51387	0.5287	1.53236	0.7803	1.47178	0.7494	1.46734	0.7995	1.47002
204	TRUE	Empty	UTP--glucose-1-phosphate uridylyltransferase OS=Rattus norvegicus OX=10116 GN=Ugp2 PE=1 SV=1	Q4V8I9_RAT		57 kDa		0.056		unknown	1.2467	1.62585	0.9077	1.52265	0.9205	1.5652	1.1564	1.70502	1.1179	1.58708	1.3702	1.60464	1.1806	1.51236	0.9366	1.55569	1.0364	1.49346	1.0456	1.52279
205	TRUE	Empty	Complement C1q subcomponent subunit B OS=Rattus norvegicus OX=10116 GN=C1qb PE=1 SV=2	C1QB_RAT (+1)		27 kDa		0.058		unknown	1.1018	1.58031	0.787	1.62138	1.1234	1.56955	1.0056	1.55661	0.6541	1.61187	1.2002	1.89985	1.1452	1.57969	1.3842	1.5825	1.4326	1.62231	0.9234	1.60475
206	TRUE	Empty	EH domain-containing protein 2 OS=Rattus norvegicus OX=10116 GN=Ehd2 PE=1 SV=1	EHD2_RAT		61 kDa		0.06		unknown	0.9885	1.51169	0.9629	1.51323	1.0458	1.48019	1.2736	1.4785	1.1576	1.47902	1.3369	1.46898	1.1975	1.49967	0.9662	1.51421	1.1025	1.64324	1.6121	1.61326
207	TRUE	Empty	Complement C1q subcomponent subunit C OS=Rattus norvegicus OX=10116 GN=C1qc PE=1 SV=1	A0A0H2UHK1_RAT (+2)		26 kDa		0.061		unknown	1.0875	1.5234	0.7764	1.55026	1.1756	1.5829	1.0566	1.55046	0.7915	1.73612	1.2098	1.66731	1.1456	1.54667	1.6073	1.56398	1.6316	1.58388	0.8207	1.59841
208	TRUE	Empty	Cluster of Uncharacterized protein OS=Rattus norvegicus OX=10116 PE=1 SV=2 (D3ZZ08_RAT)	D3ZZ08_RAT [2]		13 kDa	TRUE	0.065		unknown	1.1075	1.62824	0.7775	1.58379	1.1744	1.6133	2.3558	1.84301	1.4712	1.62026	1.6196	1.59789	1.0908	1.70918	1.5589	2.07737	1.6849	1.90808	0.9536	2.05071
209	TRUE	Empty	GTP:AMP phosphotransferase AK3, mitochondrial OS=Rattus norvegicus OX=10116 GN=Ak3 PE=1 SV=1	Q6P2A5_RAT		25 kDa		0.065		unknown	1.1436	1.57945	1.0814	1.59229	0.7785	1.61343	0.9595	1.56466	1.4803	1.57052	0.957	1.56791	1.6802	1.56523	1.0837	1.5866	1.2351	1.57146	1.2768	1.56602
210	TRUE	Empty	Cluster of 40S ribosomal protein S3 OS=Rattus norvegicus OX=10116 GN=Rps3 PE=1 SV=1 (RS3_RAT)	RS3_RAT [2]		27 kDa	TRUE	0.066		unknown	1.1121	1.52163	0.9578	1.53901	0.9401	1.54581	1.0031	1.51884	0.9156	1.5341	1.0071	1.59871	1.0328	1.51409	1.3503	1.5186	1.0368	1.55353	1.0377	1.5265
211	TRUE	Empty	Actin-related protein 2/3 complex subunit 1B OS=Rattus norvegicus OX=10116 GN=Arpc1b PE=1 SV=3	ARC1B_RAT		41 kDa		0.066		unknown	0.9736	1.49165	1.0708	1.59406	0.9875	1.50996	0.8724	1.58457	0.7564	1.49764	1.0525	1.60388	0.7562	1.49402	0.8804	1.49131	0.7396	1.48993	0.9715	1.56659
212	TRUE	Empty	Serotransferrin OS=Rattus norvegicus OX=10116 GN=Tf PE=1 SV=1	A0A0G2QC06_RAT (+2)		107 kDa		0.067		unknown	0.8646	1.54164	1.214	1.56704	0.9679	1.70485	1.0175	1.56656	1.0562	1.52817	1.0377	1.59273	1.5674	1.59331	1.031	1.50732	0.914	1.53199	1.1852	1.55608
213	TRUE	Empty	Cluster of Moesin OS=Rattus norvegicus OX=10116 GN=Msn PE=1 SV=1 (A0A096MK30_RAT)	A0A096MK30_RAT [5]		68 kDa	TRUE	0.067		unknown	0.9409	1.51169	1.1741	1.52854	0.9092	1.53287	0.7423	1.58057	0.8537	1.61051	0.678	1.51683	0.9596	1.51085	1.2203	1.55465	0.6472	1.51167	0.6686	1.50228
214	TRUE	Empty	Importin subunit alpha-5 OS=Rattus norvegicus OX=10116 GN=Kpna1 PE=1 SV=1	IMA5_RAT (+1)		60 kDa	TRUE	0.067		unknown	0.9144	1.43159	1.0781	1.43159	1.0131	1.43159	0.6137	1.43159	0.9246	1.43159	0.5264	1.43159	0.7285	1.43159	0.8026	1.43159	0.8998	1.43159	0.8727	1.43159
215	TRUE	Empty	2-methoxy-6-polyprenyl-1,4-benzoquinol methylase, mitochondrial OS=Rattus norvegicus OX=10116 GN=Coq5 PE=2 SV=1	COQ5_RAT		37 kDa		0.068		unknown	1.0924	1.46231	0.8126	1.47326	1.0961	1.46118	1.2645	1.46562	1.0956	1.46813	1.0847	1.51168	0.9831	1.46332	1.2481	1.46798	1.1988	1.46506	1.4567	1.46009
216	TRUE	Empty	4-trimethylaminobutyraldehyde dehydrogenase OS=Rattus norvegicus OX=10116 GN=Aldh9a1 PE=1 SV=1	A0A0G2JSI1_RAT (+1)		54 kDa		0.069		unknown	0.8912	1.49288	0.9677	1.49881	1.1871	1.5516	1.1927	1.52927	1.1168	1.48056	1.4515	1.69649	1.0388	1.49518	0.9725	1.47819	0.7685	1.6911	0.8343	1.63638
217	TRUE	Empty	Uncharacterized protein OS=Rattus norvegicus OX=10116 PE=1 SV=1	M0R9U2_RAT		11 kDa	TRUE	0.07		unknown	1.4897	1.62759	0.6779	1.69152	0.9744	1.53523	1.2664	1.59555	1.2397	1.63745	1.624	1.54718	0.7585	1.58277	1.0798	1.5196	1.5896	1.61369	1.1873	1.59719
218	TRUE	Empty	MICOS complex subunit OS=Rattus norvegicus OX=10116 GN=Apoo PE=1 SV=2	M0R7G4_RAT (+1)		22 kDa		0.07		unknown	1.146	1.45718	0.9109	1.50622	0.9384	1.48493	1.151	1.4561	2.0684	1.53282	1.2833	1.53952	2.3711	1.54856	0.9223	1.45669	1.5791	1.48804	1.4988	1.51239
219	TRUE	Empty	40S ribosomal protein S6 OS=Rattus norvegicus OX=10116 GN=Rps6 PE=1 SV=1	RS6_RAT		29 kDa		0.073		unknown	1.2963	1.63881	0.5359	1.84478	1.1304	1.63709	1.4329	1.70328	1.071	1.80286	1.5959	1.66211	0.9273	1.69408	1.612	1.63743	1.5318	1.64936	1.0326	1.64392
220	TRUE	Empty	Uncharacterized protein OS=Rattus norvegicus OX=10116 PE=3 SV=2	D4A315_RAT		19 kDa	TRUE	0.073		unknown	1.0073	1.45301	1.2712	1.50086	0.8099	1.45021	0.5766	1.45238	0.7138	1.4513	0.8338	1.71171	0.9235	1.50302	0.8227	1.45279	0.7264	1.45522	0.7015	1.47375
221	TRUE	Empty	Nuclear pore complex protein Nup93 OS=Rattus norvegicus OX=10116 GN=Nup93 PE=1 SV=1	NUP93_RAT		93 kDa		0.074		unknown	1.056	1.52388	0.9308	1.52895	1.0141	1.49909	0.9114	1.50608	0.7663	1.5085	1.106	1.58705	0.8816	1.50572	0.9382	1.52101	0.813	1.5588	0.8262	1.50095
222	TRUE	Empty	Annexin A2 OS=Rattus norvegicus OX=10116 GN=Anxa2 PE=1 SV=2	ANXA2_RAT		39 kDa		0.076		unknown	0.9117	1.53438	1.5565	1.54892	0.7728	1.53375	0.9664	1.5352	0.7185	1.54126	0.8635	1.66449	0.9513	1.52871	0.6411	1.5845	0.5456	1.77925	0.7758	1.53769
223	TRUE	Empty	Caveolae-associated protein 4 OS=Rattus norvegicus OX=10116 GN=Cavin4 PE=1 SV=1	CAVN4_RAT		41 kDa		0.079		unknown	1.0293	1.53208	0.9074	1.56185	1.0345	1.49272	1.3771	1.68945	1.1679	1.48262	1.1662	1.52131	0.8208	1.542	0.9796	1.48581	1.003	1.57277	1.3977	1.50562
224	TRUE	Empty	Ankyrin repeat domain 17 OS=Rattus norvegicus OX=10116 GN=Ankrd17 PE=1 SV=1	A0A0G2JVW3_RAT		267 kDa		0.08		unknown	1.1722	1.4831	0.6559	1.67077	1.0781	1.49355	1.2359	1.50521	1.1196	1.53327	1.0436	1.50798	0.9477	1.50822	1.1212	1.48121	1.2235	1.49107	1.5779	1.65978
225	TRUE	Empty	Peroxisomal trans-2-enoyl-CoA reductase OS=Rattus norvegicus OX=10116 GN=Pecr PE=1 SV=1	A0A0G2JUF1_RAT (+3)		30 kDa		0.081		unknown	0.96	1.5917	0.9863	1.59356	1.0526	1.5708	1.1493	1.59468	1.1521	1.57277	1.3752	1.58484	1.2689	1.57334	1.1925	1.69705	1.2813	1.62213	0.995	1.57386
226	TRUE	Empty	60S ribosomal protein L22 OS=Rattus norvegicus OX=10116 GN=LOC100360057 PE=1 SV=1	Q6PDV8_RAT		15 kDa		0.082		unknown	1.2932	1.54787	0.8269	1.52469	0.9612	1.54339	0.9848	1.53037	0.9454	1.53806	0.9859	1.53554	1.0811	1.53867	1.4928	1.55193	1.0416	1.53646	1.1783	1.58671
227	TRUE	Empty	Xin actin-binding repeat containing 1 OS=Rattus norvegicus OX=10116 GN=Xirp1 PE=1 SV=2	D4ABA9_RAT		126 kDa		0.082		unknown	0.8801	1.48702	1.3734	1.52113	0.8746	1.50445	0.8081	1.50338	0.7744	1.5666	0.9385	1.49128	0.8643	1.55922	0.7742	1.50523	0.8291	1.48433	0.972	1.48334
228	TRUE	Empty	Aspartate aminotransferase, cytoplasmic OS=Rattus norvegicus OX=10116 GN=Got1 PE=1 SV=3	AATC_RAT		46 kDa		0.087		unknown	0.8257	1.50851	1.901	1.66304	0.8326	1.54068	0.808	1.50611	1.0514	1.5856	0.8669	1.53821	2.4016	1.63997	0.7903	1.51611	0.9159	1.51759	0.9899	1.51769
229	TRUE	Empty	Nesprin-1 OS=Rattus norvegicus OX=10116 PE=2 SV=1	Q8VHJ9_RAT		325 kDa		0.087		unknown	1.4234	2.11738	0.9235	2.11738	0.7656	2.11738	1.6906	2.11738	2.0054	2.11738	1.2576	2.11738	1.9295	2.11738	1.639	2.11738	1.3399	2.11738	1.4172	2.11738
230	TRUE	Empty	Cluster of Cofilin 2 OS=Rattus norvegicus OX=10116 GN=Cfl2 PE=1 SV=1 (M0RC65_RAT)	M0RC65_RAT [2]		19 kDa	TRUE	0.087		unknown	0.6349	1.5199	1.8232	1.51466	0.9605	1.52732	0.5494	1.54324	0.6138	1.51071	0.8484	1.51802	1.0293	1.5146	0.7979	1.51153	0.5673	1.51508	0.9302	1.52658
231	TRUE	Empty	Ribosomal protein S11 OS=Rattus norvegicus OX=10116 GN=Rps11 PE=2 SV=1	Q6PDV9_RAT (+1)		18 kDa		0.088		unknown	1.4228	1.60145	0.7851	1.65222	0.9	1.58872	0.8786	1.57055	0.9193	1.56327	0.8267	1.57554	0.7236	1.62228	1.2215	1.58293	0.8409	1.5794	0.7668	1.60037
232	TRUE	Empty	Uncharacterized protein OS=Rattus norvegicus OX=10116 PE=1 SV=1	A0A0G2K4K2_RAT		10 kDa	TRUE	0.088		unknown	1.1244	1.66324	0.5672	2.08332	1.1985	1.6927	1.3889	1.64861	1.183	1.64353	1.5571	1.64288	1.3359	1.64239	1.2427	1.72402	1.4423	1.64242	0.8378	1.94144
233	TRUE	Empty	Succinyl-CoA:3-ketoacid coenzyme A transferase 1, mitochondrial OS=Rattus norvegicus OX=10116 GN=Oxct1 PE=1 SV=1	SCOT1_RAT		56 kDa		0.09		unknown	0.8674	1.50331	1.666	1.80963	0.8873	1.54262	0.8311	1.55355	0.8647	1.52815	0.9656	1.62416	2.0805	1.7368	0.9592	1.53885	0.8533	1.60915	0.8531	1.64252
234	TRUE	Empty	Electron transfer flavoprotein subunit beta OS=Rattus norvegicus OX=10116 GN=Etfb PE=1 SV=3	ETFB_RAT		28 kDa		0.091		unknown	0.965	1.50086	1.1249	1.56694	0.9066	1.68686	0.9968	1.52456	1.0261	1.53024	0.9242	1.66674	1.4302	1.62188	0.9327	1.53741	0.975	1.53154	1.0681	1.53021
235	TRUE	Empty	Cullin-associated NEDD8-dissociated protein 2 OS=Rattus norvegicus OX=10116 GN=Cand2 PE=4 SV=1	A0A0G2K139_RAT (+3)		140 kDa		0.091		unknown	0.9902	1.49897	0.9502	1.54513	1.0526	1.49524	0.939	1.50445	0.8458	1.49094	0.9882	1.52348	0.8322	1.5529	0.9062	1.52517	0.8568	1.51891	1.0261	1.51331
236	TRUE	Empty	Cluster of Nuclear pore complex protein Nup50 OS=Rattus norvegicus OX=10116 GN=Nup50 PE=2 SV=2 (NUP50_RAT)	NUP50_RAT [2]		50 kDa	TRUE	0.092		unknown	1.0819	1.44889	0.7705	1.44889	1.1712	1.44889	0.7187	1.44889	0.6953	1.44889	0.4824	1.44889	0.7157	1.44889	1.0188	1.44889	0.612	1.44889	0.5662	1.44889
237	TRUE	Empty	Uncharacterized protein OS=Rattus norvegicus OX=10116 PE=1 SV=1	A0A0G2K332_RAT (+1)		12 kDa		0.093		unknown	1.3988	1.63564	0.5178	1.80137	1.0866	1.58359	1.7739	1.70328	0.6813	1.64915	1.406	1.6803	1.3429	1.56831	1.1091	1.57415	1.7142	1.64977	1.1288	1.60602
238	TRUE	Empty	Carnitine O-acetyltransferase OS=Rattus norvegicus OX=10116 GN=Crat PE=1 SV=1	A0A0H2UI21_RAT (+1)		71 kDa		0.094		unknown	0.9446	1.53575	1.1004	1.50489	0.9354	1.5766	1.0542	1.54099	1.2691	1.52902	1.136	1.50014	1.4486	1.51467	0.8611	1.49348	1.2156	1.5009	1.1038	1.62063
239	TRUE	Empty	Cluster of Fructose-bisphosphate aldolase A OS=Rattus norvegicus OX=10116 GN=Aldoa PE=1 SV=2 (ALDOA_RAT)	ALDOA_RAT [3]		39 kDa	TRUE	0.096		unknown	1.0044	1.56798	1.2223	1.67443	0.8213	1.63572	0.8942	1.58674	1.2359	1.64159	0.9061	1.67646	1.5618	1.65397	0.9041	1.5932	1.0332	1.56999	0.9683	1.56946
240	TRUE	Empty	Electron transfer flavoprotein subunit alpha, mitochondrial OS=Rattus norvegicus OX=10116 GN=Etfa PE=1 SV=4	ETFA_RAT		35 kDa		0.097		unknown	0.9538	1.52684	1.3231	1.59884	0.8286	1.54555	0.8739	1.49672	1.0163	1.53653	0.8018	1.64546	1.6413	1.58889	0.8327	1.49918	0.9214	1.52405	0.9533	1.53831
241	TRUE	Empty	NADH:ubiquinone oxidoreductase subunit B10 OS=Rattus norvegicus OX=10116 GN=Ndufb10 PE=1 SV=1	D4A0T0_RAT		21 kDa		0.097		unknown	1.1072	1.48898	1.1125	1.52427	0.7654	1.59331	1.2153	1.4845	1.7869	1.55565	1.022	2.7953	2.0278	1.51566	0.9486	1.54496	1.3723	1.48378	1.7908	1.74721
242	TRUE	Empty	Endoplasmin OS=Rattus norvegicus OX=10116 GN=Hsp90b1 PE=1 SV=1	A0A0A0MY09_RAT (+2)		93 kDa		0.098		unknown	0.8537	1.50448	1.3821	1.6017	0.9053	1.56085	0.8422	1.52799	0.7337	1.52265	0.8364	1.53834	1.0803	1.51566	0.8196	1.49714	0.8681	1.49533	0.7707	1.50988
243	TRUE	Empty	Nuclear pore complex protein Nup153 OS=Rattus norvegicus OX=10116 GN=Nup153 PE=1 SV=1	G3V662_RAT (+1)		153 kDa		0.099		unknown	1.1036	1.54898	0.6368	1.67421	1.2602	1.58511	0.9869	1.53185	0.8016	1.55428	0.9326	1.68103	0.8236	1.56991	1.1083	1.54611	0.8787	1.53218	0.9405	1.55373
244	TRUE	Empty	Myosin IG OS=Rattus norvegicus OX=10116 GN=Myo1g PE=1 SV=1	A0A0G2K6E3_RAT		117 kDa		0.1		unknown	0.7133	1.46366	1.152	1.46754	1.1498	1.48576	0.7551	1.47064	0.6086	1.48339	1.1656	1.46848	0.7144	1.4806	0.7212	1.46599	0.6612	1.50469	0.8146	1.53827
245	TRUE	Empty	Ataxin-1 OS=Rattus norvegicus OX=10116 GN=Atxn1 PE=2 SV=1	ATX1_RAT		84 kDa		0.1		unknown	1.0009	1.44582	0.7659	1.69902	1.1636	1.4714	1.3368	1.46759	1.3763	1.43925	1.2594	1.51578	0.927	1.45362	0.9613	1.45544	1.1001	1.43869	1.6125	1.48646
246	TRUE	Empty	Cytochrome c oxidase subunit 6C-2 OS=Rattus norvegicus OX=10116 GN=Cox6c2 PE=1 SV=3	CX6C2_RAT		8 kDa		0.1		unknown	1.1671	1.57449	0.8701	1.63014	0.9768	1.62755	1.0805	1.55685	1.7573	1.97985	1.2908	1.7722	1.7038	1.78469	1.2204	1.55751	1.2394	1.59625	1.3991	1.55153
247	TRUE	Empty	Cluster of Complement C3 OS=Rattus norvegicus OX=10116 GN=C3 PE=1 SV=1 (M0RBF1_RAT)	M0RBF1_RAT [3]		186 kDa	TRUE	0.11		unknown	0.8255	1.55085	1.0053	1.51525	1.1549	1.47499	1.3006	1.46842	0.9577	1.62898	1.2014	1.50935	1.3127	1.50594	1.0128	1.48259	1.3869	1.64455	1.2077	1.52092
248	TRUE	Empty	RuvB-like 1 OS=Rattus norvegicus OX=10116 GN=Ruvbl1 PE=1 SV=1	RUVB1_RAT		50 kDa		0.11		unknown	0.9967	1.53236	0.8242	1.51384	1.294	1.60218	0.9817	1.51916	0.7062	1.51271	0.9301	1.62236	0.8352	1.50122	1.049	1.50963	0.7817	1.53271	1.061	1.54181
249	TRUE	Empty	Short-chain specific acyl-CoA dehydrogenase, mitochondrial OS=Rattus norvegicus OX=10116 GN=Acads PE=1 SV=2	ACADS_RAT (+1)		45 kDa		0.11		unknown	1.0868	1.54643	0.9618	1.61036	0.953	1.51587	1.0662	1.54659	1.4707	1.65862	1.0213	1.69535	1.3733	1.61208	0.916	1.58674	1.0646	1.60603	1.289	1.52418
250	TRUE	Empty	Uncharacterized protein OS=Rattus norvegicus OX=10116 PE=1 SV=3	F1LWW1_RAT		12 kDa	TRUE	0.11		unknown	1.0829	1.53814	0.8191	1.53814	1.1123	1.53814	1.7884	1.53814	1.0889	1.53814	1.9842	1.53814	1.5091	1.53814	1.6427	1.53814	1.8306	1.53814	1.1568	1.53814
251	TRUE	Empty	Ig gamma-2B chain C region OS=Rattus norvegicus OX=10116 GN=Igh-1a PE=1 SV=1	IGG2B_RAT		36 kDa	TRUE	0.11		unknown	1.3538	5.42377	0.8231	1.59533	1.6881	4.03244	1.592	1.61314	1.0665	1.57953	1.7354	1.62213	1.0721	1.589	1.5001	1.58327	1.5154	1.9659	1.2065	1.69519
252	TRUE	Empty	Fibrinogen alpha chain OS=Rattus norvegicus OX=10116 GN=Fga PE=1 SV=3	FIBA_RAT (+1)		87 kDa		0.11		unknown	0.8034	1.56786	1.2337	1.70997	1.0444	1.56243	0.9712	1.52543	0.8231	1.56222	0.8143	1.53957	1.1803	1.66487	0.9368	1.53727	0.8473	1.52617	0.9737	1.56697
253	TRUE	Empty	Proline and serine-rich 1 OS=Rattus norvegicus OX=10116 GN=Proser1 PE=4 SV=1	D4A1X9_RAT		92 kDa		0.12		unknown	1.2667	1.50531	0.6989	1.50565	1.0791	1.49635	1.1151	1.53603	1.1383	1.52262	1.4707	2.03321	0.9105	1.53614	1.3672	1.5106	0.9546	1.51335	1.0614	1.49783
254	TRUE	Empty	Cluster of Fragile X mental retardation syndrome-related protein 1 OS=Rattus norvegicus OX=10116 GN=Fxr1 PE=1 SV=1 (A0A0G2JWD2_RAT)	A0A0G2JWD2_RAT [3]		63 kDa	TRUE	0.12		unknown	1.1996	1.49255	0.8478	1.47681	0.9895	1.47533	1.3888	1.56919	1.3018	1.50422	1.1181	1.52122	1.114	1.4849	1.4292	1.48992	1.0269	1.48798	1.2434	1.52148
255	TRUE	Empty	Malate dehydrogenase, cytoplasmic OS=Rattus norvegicus OX=10116 GN=Mdh1 PE=1 SV=3	MDHC_RAT		36 kDa		0.12		unknown	0.8618	1.5266	1.5402	1.79759	0.894	1.59174	0.8512	1.53586	1.0278	1.62797	1.0034	1.57834	2.1941	1.8539	0.9315	1.52602	0.9468	1.58971	0.9576	1.52695
256	TRUE	Empty	Cluster of Enoyl-CoA delta isomerase 2, mitochondrial OS=Rattus norvegicus OX=10116 GN=Eci2 PE=1 SV=1 (ECI2_RAT)	ECI2_RAT [2]		43 kDa	TRUE	0.12		unknown	1.1268	1.4716	1.0757	1.48489	0.8082	1.48112	1.166	1.4733	1.4391	1.47612	0.9286	1.47467	1.5444	1.47447	0.9755	1.4793	1.3101	1.47356	1.1604	1.47764
257	TRUE	Empty	RCG63497 OS=Rattus norvegicus OX=10116 GN=Ybx1-ps3 PE=4 SV=1	D3ZEV0_RAT (+3)		36 kDa		0.12		unknown	1.1241	1.4442	0.7379	1.66299	1.0533	1.44203	1.1075	1.6231	0.7858	1.45433	0.8537	1.4386	1.0155	1.4487	1.542	1.49764	0.9151	1.47367	1.4845	1.44705
258	TRUE	Empty	Transketolase OS=Rattus norvegicus OX=10116 GN=Tkt PE=1 SV=1	G3V826_RAT (+1)		71 kDa		0.13		unknown	0.8777	1.48652	1.1062	1.48996	1.0284	1.49558	0.9511	1.4992	0.5852	1.53159	0.927	1.48469	0.9139	1.49839	1.1028	1.48901	0.6724	1.53439	1.0649	1.56502
259	TRUE	Empty	Uncharacterized protein OS=Rattus norvegicus OX=10116 PE=4 SV=1	A0A0G2K6T8_RAT		10 kDa		0.13		unknown	1.1749	1.69698	0.5669	1.55981	1.3966	1.58521	1.1161	1.63559	1.1974	1.55764	2.0482	1.67261	0.8004	1.56507	1.3828	1.56991	1.3923	1.68774	1.0075	1.79667
260	TRUE	Empty	Cluster of Uncharacterized protein (Fragment) OS=Rattus norvegicus OX=10116 PE=1 SV=1 (A0A0G2K7Z4_RAT)	A0A0G2K7Z4_RAT [4]		32 kDa	TRUE	0.13		unknown	0.8774	1.48029	1.0739	1.48029	1.0576	1.48029	0.7014	1.48029	1.1047	1.48029	1.1544	1.48029	0.7398	1.48029	0.7666	1.48029	0.6278	1.48029	0.8072	1.48029
261	TRUE	Empty	RuvB-like helicase OS=Rattus norvegicus OX=10116 GN=Ruvbl2 PE=1 SV=1	G3V8T5_RAT (+1)		51 kDa		0.13		unknown	1.0135	1.50438	0.8344	1.57929	1.1706	1.541	0.9701	1.49674	0.735	1.51692	0.992	1.58053	0.8463	1.54514	1.0646	1.53279	0.9103	1.51599	0.897	1.51262
262	TRUE	Empty	Myosin regulatory light chain 2, ventricular/cardiac muscle isoform OS=Rattus norvegicus OX=10116 GN=Myl2 PE=1 SV=2	MLRV_RAT		19 kDa		0.13		unknown	0.8651	1.51865	1.1973	1.6694	1.0112	1.51551	0.645	1.55689	2.5891	1.6551	0.9121	1.68099	0.7668	1.51311	0.7321	1.50359	0.6694	1.52113	1.0141	1.72453
263	TRUE	Empty	Pyruvate dehydrogenase E1 component subunit alpha OS=Rattus norvegicus OX=10116 GN=Pdha1 PE=1 SV=1	A0A0G2JW90_RAT (+3)		43 kDa		0.13		unknown	0.9298	1.54275	1.107	1.55872	0.9831	1.56483	1.0409	1.53814	1.1433	1.58503	0.985	1.57512	1.4943	1.59587	0.9229	1.55539	0.9898	1.52468	1.1742	1.61971
264	TRUE	Empty	Cytochrome b-c1 complex subunit Rieske, mitochondrial OS=Rattus norvegicus OX=10116 GN=Uqcrfs1 PE=1 SV=2	UCRI_RAT		29 kDa		0.13		unknown	1.1242	1.6723	0.8724	1.7093	1.0199	2.05643	1.3893	1.68686	1.5034	1.69267	1.1863	1.70797	1.4871	1.81743	1.2151	1.67453	1.0126	1.68587	1.1178	1.67811
265	TRUE	Empty	Cluster of Rps16 protein (Fragment) OS=Rattus norvegicus OX=10116 GN=Rps16 PE=2 SV=1 (B0K038_RAT)	B0K038_RAT [5]		18 kDa	TRUE	0.14		unknown	1.1586	1.5796	0.8081	1.55119	1.0489	1.49779	1.0961	1.49879	1.0423	1.49172	1.5228	1.59551	1.0802	1.4944	1.4924	1.48772	1.0936	1.48855	1.3366	1.52226
266	TRUE	Empty	NADH dehydrogenase (Ubiquinone) 1 beta subcomplex, 5 (Predicted), isoform CRA_b OS=Rattus norvegicus OX=10116 GN=Ndufb5 PE=1 SV=1	D4A565_RAT		22 kDa		0.14		unknown	0.9917	1.51756	1.1418	1.5209	0.8802	1.53451	1.0623	1.51921	1.6662	1.52723	1.1355	1.53015	1.9442	1.54012	0.9126	1.52522	1.2332	1.52525	1.2563	1.54991
267	TRUE	Empty	Developmentally regulated RNA-binding protein 1 OS=Rattus norvegicus OX=10116 GN=Rbm45 PE=1 SV=1	G3V9K8_RAT (+1)		53 kDa		0.14		unknown	1.1581	1.48474	0.7565	1.47879	1.1103	1.49159	0.9986	1.54002	3.5438	1.5013	15.1937	1.4904	1.9874	1.49999	2.9854	1.49763	1.119	1.4837	1.8043	1.47221
268	TRUE	Empty	Cluster of 40S ribosomal protein S30 OS=Rattus norvegicus OX=10116 GN=LOC100360647 PE=1 SV=1 (Q5BJN7_RAT)	Q5BJN7_RAT [3]		14 kDa	TRUE	0.14		unknown	1.6759	1.65542	0.4051	1.82041	1.0408	1.54012	1.7417	1.61648	0.941	1.62373	1.3486	1.51504	1.0172	1.53928	1.965	1.59484	1.3772	1.56984	1.1821	2.13465
269	TRUE	Empty	Uncharacterized protein OS=Rattus norvegicus OX=10116 PE=1 SV=2	D3ZC54_RAT		13 kDa	TRUE	0.14		unknown	1.2867	1.50516	0.7997	1.55363	0.9574	1.53981	1.56	1.54636	0.9478	1.50741	1.5319	1.55291	0.8854	1.48692	1.652	1.54952	1.3786	1.56644	0.8445	1.63915
270	TRUE	Empty	Isocitrate dehydrogenase [NAD] subunit gamma 1, mitochondrial OS=Rattus norvegicus OX=10116 GN=Idh3g PE=1 SV=2	IDHG1_RAT (+1)		43 kDa	TRUE	0.15		unknown	1.3702	1.56883	0.8078	1.61731	0.8993	1.75394	1.0961	1.55255	1.9099	1.5923	1.0303	1.60654	1.4937	1.72315	0.9881	1.75952	1.3057	1.57748	1.1895	1.57123
271	TRUE	Empty	Uncharacterized protein OS=Rattus norvegicus OX=10116 PE=1 SV=1	D4A8Y1_RAT		71 kDa		0.15		unknown	0.8352	1.58157	1.2771	1.65082	0.9984	1.59838	0.9449	1.57233	0.8323	1.56834	1.0669	1.60249	0.8871	1.53191	0.8688	1.54445	0.7948	1.51694	0.9658	1.693
272	TRUE	Empty	Nucleoporin 214 OS=Rattus norvegicus OX=10116 GN=Nup214 PE=1 SV=2	M0RBV9_RAT		31 kDa		0.15		unknown	1.141	1.58029	0.7336	1.59519	1.1471	1.59035	0.9944	1.55174	0.9106	1.54356	0.9147	1.62644	0.8872	1.56524	1.2311	1.5678	0.9826	1.54429	1.1024	1.55124
273	TRUE	Empty	Trypsin precursor cRAP	P00761.1		24 kDa	TRUE	0.15		unknown	1.1294	1.51621	0.5631	1.57354	1.2923	1.5319	1.1688	1.53043	0.8923	1.53031	1.6025	1.55201	0.828	1.54797	1.1317	1.51219	0.8879	1.52666	1.3704	1.56673
274	TRUE	Empty	Cluster of 60S ribosomal protein L7 OS=Rattus norvegicus OX=10116 GN=Rpl7 PE=1 SV=1 (B0K031_RAT)	B0K031_RAT [3]		30 kDa	TRUE	0.16		unknown	1.0952	1.4914	0.9214	1.50154	0.994	1.49371	0.9094	1.51474	0.8144	1.50614	0.7541	1.6032	0.7704	1.51153	1.2031	1.48794	0.7361	1.49736	1.0682	1.60389
275	TRUE	Empty	Cluster of Pyruvate kinase PKM OS=Rattus norvegicus OX=10116 GN=Pkm PE=1 SV=3 (KPYM_RAT)	KPYM_RAT [5]		58 kDa	TRUE	0.17		unknown	0.7634	1.53487	1.1992	1.5404	1.2867	2.6596	0.7398	1.5404	0.7059	1.55222	0.6866	1.57302	1.2987	1.68445	0.7361	1.90756	0.7943	1.84915	0.8404	1.56985
276	TRUE	Empty	Histone H1.5 OS=Rattus norvegicus OX=10116 GN=Hist1h1b PE=1 SV=1	H15_RAT		23 kDa	TRUE	0.17		unknown	1.1289	1.59457	0.726	1.58321	1.2323	1.6694	0.6787	1.57295	0.9273	1.58119	0.8153	1.59453	0.8075	1.58142	1.019	1.56566	0.7036	1.57008	0.7338	1.57482
277	TRUE	Empty	LIM and cysteine-rich domains 1 OS=Rattus norvegicus OX=10116 GN=Lmcd1 PE=1 SV=1	Q6AYF2_RAT		41 kDa		0.17		unknown	0.9158	1.48145	1.066	1.5074	1.035	1.49235	1.1485	1.51251	1.0863	1.53298	1.2006	1.53119	1.1226	1.49475	1.1742	1.49229	1.0099	1.4889	0.8646	1.54131
278	TRUE	Empty	Amine oxidase [flavin-containing] A OS=Rattus norvegicus OX=10116 GN=Maoa PE=1 SV=1	AOFA_RAT (+2)		60 kDa		0.18		unknown	1.1213	1.51753	0.8988	1.68293	0.9539	1.5312	1.1116	1.52428	2.0686	2.01854	1.147	1.55635	1.9507	1.97571	0.9959	1.52968	0.9618	1.53051	1.1369	1.80189
279	TRUE	Empty	CD5 antigen-like OS=Rattus norvegicus OX=10116 GN=Cd5l PE=1 SV=1	Q4KM75_RAT		38 kDa		0.18		unknown	1.0649	1.57564	0.66	1.67078	1.28	1.5827	1.0999	1.62197	0.7473	1.67474	1.071	1.57539	0.7677	1.59977	1.0369	1.58735	0.9299	1.5642	0.7162	1.65249
280	TRUE	Empty	AFG3-like matrix AAA peptidase subunit 2 OS=Rattus norvegicus OX=10116 GN=Afg3l2 PE=1 SV=1	F1LN92_RAT		89 kDa	TRUE	0.18		unknown	1.1111	1.5353	0.7677	1.66082	1.0918	1.50508	1.1579	1.55245	1.0614	1.47513	1.1444	1.48005	0.8972	1.48611	0.8483	1.47866	0.8899	1.54167	1.1675	1.5304
281	TRUE	Empty	EH-domain-containing 4 OS=Rattus norvegicus OX=10116 GN=Ehd4 PE=1 SV=1	Q8R3Z7_RAT		61 kDa	TRUE	0.19		unknown	1.1048	1.58693	1.076	1.55223	0.8539	1.54171	0.791	1.5458	0.9034	1.50731	1.0503	1.70308	1.2098	1.50984	1.0146	1.48157	0.973	1.50706	1.0178	1.55481
282	TRUE	Empty	Cluster of Uncharacterized protein OS=Rattus norvegicus OX=10116 PE=3 SV=3 (D3ZHU9_RAT)	D3ZHU9_RAT [4]		16 kDa	TRUE	0.19		unknown	1.1385	1.54034	0.7766	1.55485	1.0847	1.52779	1.1893	1.52482	0.9788	1.56462	1.2922	1.62531	1.0571	1.55904	1.2808	1.56609	0.9775	1.56249	1.1323	1.56257
283	TRUE	Empty	Uncharacterized protein OS=Rattus norvegicus OX=10116 PE=1 SV=2	D4ACR1_RAT		14 kDa	TRUE	0.19		unknown	0.665	1.63826	0.8897	1.64443	2.1194	1.61816	1.0919	1.55321	0.9219	1.54985	1.8131	1.568	0.4497	1.83213	1.3005	1.5657	1.1154	1.53729	1.276	1.55556
284	TRUE	Empty	O-acetyl-ADP-ribose deacetylase MACROD1 OS=Rattus norvegicus OX=10116 GN=Macrod1 PE=1 SV=3	G3V8V6_RAT		27 kDa		0.19		unknown	0.9096	1.49943	1.0511	1.50458	1.0526	1.53508	0.9571	1.51068	1.1043	1.5103	1.1051	1.53031	1.3225	1.50628	1.0438	1.51007	1.1146	1.50356	0.9601	1.50341
285	TRUE	Empty	Dihydrolipoamide acetyltransferase component of pyruvate dehydrogenase complex OS=Rattus norvegicus OX=10116 GN=Dbt PE=1 SV=1	B2GV15_RAT		53 kDa		0.19		unknown	1.2072	1.50305	0.8847	1.52905	0.9363	1.51595	1.145	1.49863	1.1434	1.51498	1.1238	1.51234	1.3032	1.56463	0.9586	1.55488	1.1965	1.50298	1.2853	1.50134
286	TRUE	Empty	Uncharacterized protein OS=Rattus norvegicus OX=10116 PE=4 SV=2	D4A3L8_RAT		15 kDa	TRUE	0.2		unknown	0.6908	1.52966	0.9208	1.52617	2.3656	1.53175	0.5861	1.53351	0.5222	1.53041	0.9326	1.52617	0.5443	1.52579	2.2889	1.52885	2.5123	1.52803	3.3472	1.53163
287	TRUE	Empty	Uncharacterized protein OS=Rattus norvegicus OX=10116 PE=4 SV=1	A0A0G2K4W9_RAT		13 kDa		0.2		unknown	0.6423	1.6426	0.8949	1.60388	2.9439	1.57789	0.6958	1.88346	0.6371	1.65189	2.4279	1.57563	0.5662	1.605	0.8453	1.57374	0.9061	1.59236	0.4934	1.64099
288	TRUE	Empty	Phosphatidylinositol binding clathrin assembly protein, isoform CRA_a OS=Rattus norvegicus OX=10116 GN=Picalm PE=1 SV=1	A0A0G2JTT2_RAT (+4)		71 kDa	TRUE	0.21		unknown	1.7881	1.47798	0.6316	1.58354	0.9294	1.48322	1.3366	1.47147	1.3674	1.46959	1.0353	1.5067	1.1917	1.493	1.3543	1.51855	1.2318	1.46799	1.1819	1.47836
289	TRUE	Empty	Uncharacterized protein OS=Rattus norvegicus OX=10116 PE=4 SV=2	M0RAB8_RAT		11 kDa	TRUE	0.21		unknown	0.8766	1.60518	0.8492	1.64953	1.3601	1.60116	2.0058	1.63797	0.7101	1.67838	1.3236	1.55764	0.8533	1.62136	1.4169	1.55304	1.5133	1.61886	1.2227	1.50485
290	TRUE	Empty	Cleavage and polyadenylation specific factor 5 OS=Rattus norvegicus OX=10116 GN=Nudt21 PE=2 SV=1	B4F764_RAT		26 kDa		0.21		unknown	1.6193	1.49563	0.6444	1.48756	0.9922	1.50383	1.4749	1.48611	1.2548	1.48019	1.2855	1.507	1.0514	1.48519	1.1808	1.49172	1.1776	1.48885	1.7771	1.48138
291	TRUE	Empty	Cluster of 60S ribosomal protein L24 OS=Rattus norvegicus OX=10116 GN=Rpl24 PE=1 SV=1 (A0A0H2UH99_RAT)	A0A0H2UH99_RAT [3]		18 kDa	TRUE	0.22		unknown	1.1956	1.5013	0.8156	1.5013	1.0229	1.5013	1.1958	1.5013	1.2608	1.5013	1.7244	1.5013	0.9239	1.5013	1.5898	1.5013	1.2928	1.5013	1.2185	1.5013
292	TRUE	Empty	Cluster of Aldose reductase OS=Rattus norvegicus OX=10116 GN=Akr1b1 PE=1 SV=3 (ALDR_RAT)	ALDR_RAT [14]		36 kDa	TRUE	0.22		unknown	1.1486	1.52009	0.9938	1.53453	0.865	1.53793	1.213	1.52166	1.1088	1.49353	1.0431	1.63497	1.5327	1.55635	0.7925	1.52654	0.8699	1.50272	0.9108	1.51
293	TRUE	Empty	Aldehyde dehydrogenase family 6, subfamily A1, isoform CRA_b OS=Rattus norvegicus OX=10116 GN=Aldh6a1 PE=1 SV=1	G3V7J0_RAT (+1)		58 kDa		0.23		unknown	0.86	1.52778	1.4822	1.6019	0.8683	1.5577	0.8233	1.52725	1.0704	1.53618	0.9217	1.53597	2.0751	1.60256	0.7967	1.52896	0.8076	1.54462	1.0593	1.60805
294	TRUE	Empty	Nucleoporin p58/p45 OS=Rattus norvegicus OX=10116 GN=Nup58 PE=1 SV=1	NUP58_RAT		59 kDa		0.23		unknown	1.2881	1.55755	0.6431	1.6471	1.1007	1.63367	1.1394	1.59709	0.9486	1.57627	1.0137	1.57607	0.8748	1.55412	1.2251	1.54893	1.0886	1.53995	1.1543	1.63991
295	TRUE	Empty	Uncharacterized protein OS=Rattus norvegicus OX=10116 PE=4 SV=1	A0A0G2K5X3_RAT		13 kDa	TRUE	0.23		unknown	1.3068	1.55875	0.6519	1.46295	1.1191	1.46358	1.3608	1.56166	0.952	1.46422	2.8599	1.84812	1.0845	1.50767	0.9581	1.46495	0.7754	1.52965	0.9461	1.52793
296	TRUE	Empty	Tensin 1 OS=Rattus norvegicus OX=10116 GN=Tns1 PE=1 SV=2	F1LN42_RAT		204 kDa	TRUE	0.23		unknown	1.0477	1.44689	0.9446	1.58282	0.9874	1.4429	0.8857	1.47104	0.8913	1.46298	1.1181	1.47008	1.2806	1.45723	0.9205	1.46423	1.2548	1.44502	1.1288	1.60356
297	TRUE	Empty	Cluster of LRRGT00052 OS=Rattus norvegicus OX=10116 PE=2 SV=1 (Q6TXE7_RAT)	Q6TXE7_RAT [2]		278 kDa	TRUE	0.23		unknown	0.7901	1.51041	1.2516	1.8145	1.1382	1.52162	0.7931	1.51824	0.6344	1.55522	0.9847	1.56011	0.6456	1.54456	1.012	1.50781	0.6206	1.55314	0.8637	1.49786
298	TRUE	Empty	60S ribosomal protein L35a OS=Rattus norvegicus OX=10116 GN=Rpl35a PE=3 SV=1	RL35A_RAT		13 kDa		0.23		unknown	1.0254	1.54334	0.9198	1.50827	1.0624	1.51488	0.915	1.54873	0.9851	1.51434	1.2121	1.60627	1.0181	1.53564	1.4767	1.52067	1.0532	1.58776	1.2275	1.53258
299	TRUE	Empty	Dihydrolipoyl dehydrogenase, mitochondrial OS=Rattus norvegicus OX=10116 GN=Dld PE=1 SV=1	DLDH_RAT		54 kDa		0.23		unknown	0.9467	1.53318	1.1314	1.53393	0.9354	1.54629	1.0548	1.51091	1.1066	1.52585	1.0502	1.59457	1.5375	1.61745	0.906	1.52277	0.9347	1.56668	1.0854	1.64117
300	TRUE	Empty	Serine (Or cysteine) proteinase inhibitor, clade H, member 1, isoform CRA_b OS=Rattus norvegicus OX=10116 GN=Serpinh1 PE=1 SV=1	Q5RJR9_RAT (+1)		47 kDa		0.24		unknown	1.1339	1.58671	1.0882	1.57354	0.8188	1.56482	0.7101	1.55988	1.3252	1.53442	0.8668	1.70168	0.948	1.53021	0.7327	1.53634	0.7964	1.51472	0.9951	1.55909
301	TRUE	Empty	Glutathione S-transferase kappa 1 OS=Rattus norvegicus OX=10116 GN=Gstk1 PE=1 SV=3	GSTK1_RAT		25 kDa		0.24		unknown	1.1684	1.50845	0.9939	1.54936	0.8629	1.50903	1.2161	1.52477	1.822	1.54975	0.9046	1.57018	1.6582	1.54969	0.8468	1.53992	1.4776	1.53433	1.2727	1.52777
302	TRUE	Empty	Uncharacterized protein OS=Rattus norvegicus OX=10116 PE=1 SV=3	D3ZBB2_RAT		13 kDa	TRUE	0.24		unknown	2.6116	1.45821	0.1451	1.45821	0.9972	1.45821	0.1447	1.45821	0.2135	1.45821	0.4092	1.45821	0.156	1.45821	0.2945	1.45821	0.2139	1.45821	0.3445	1.45821
303	TRUE	Empty	Dihydropyrimidinase-related protein 2 OS=Rattus norvegicus OX=10116 GN=Dpysl2 PE=1 SV=1	DPYL2_RAT		62 kDa	TRUE	0.25		unknown	1.0495	1.49269	1.0009	1.81899	0.9496	1.48078	0.8314	1.50408	0.8455	1.49153	1.0302	1.48781	0.9153	1.49499	0.8777	1.49752	0.8533	1.47568	0.9144	1.48919
304	TRUE	Empty	Uncharacterized protein OS=Rattus norvegicus OX=10116 PE=1 SV=1	A0A0G2JZN1_RAT		10 kDa	TRUE	0.26		unknown	1.2343	1.56717	0.5386	1.45252	1.8935	2.6396	1.2119	1.48103	1.5644	1.50879	2.29	1.50496	1.3678	1.48792	1.4954	1.45565	1.2598	1.50397	1.4429	1.87961
305	TRUE	Empty	Cluster of Uncharacterized protein OS=Rattus norvegicus OX=10116 PE=1 SV=2 (M0R7Q2_RAT)	M0R7Q2_RAT [2]		13 kDa	TRUE	0.26		unknown	1.2159	1.59974	0.678	1.70232	1.0938	1.92317	1.4905	1.78319	1.0382	2.12027	0.925	1.96411	1.1855	1.63531	1.9909	1.74151	1.3976	1.58184	1.201	1.66021
306	TRUE	Empty	Histone H4 OS=Rattus norvegicus OX=10116 GN=Hist1h4b PE=1 SV=2	H4_RAT		11 kDa		0.26		unknown	1.1563	1.48117	0.8583	1.52242	0.9751	1.53031	1.0554	1.4721	1.0956	1.48838	1.4189	1.50326	0.9265	1.53816	0.941	1.51119	0.9363	1.46375	1.5934	1.46781
307	TRUE	Empty	Uncharacterized protein OS=Rattus norvegicus OX=10116 PE=1 SV=2	F1LWD0_RAT		12 kDa		0.27		unknown	0.9821	1.50499	0.7533	1.6082	1.327	1.60612	0.9493	1.48897	1.0322	1.48934	1.3434	1.51458	0.6466	1.58263	0.9155	1.51167	1.1004	1.58454	1.2549	1.5339
308	TRUE	Empty	Isocitrate dehydrogenase [NAD] subunit, mitochondrial OS=Rattus norvegicus OX=10116 GN=Idh3a PE=1 SV=2	F1LNF7_RAT (+1)		41 kDa		0.27		unknown	0.9422	1.56418	1.1386	1.56615	0.9289	1.60555	0.9078	1.57107	0.9401	1.5656	1.0164	1.7174	1.3424	1.61436	0.9116	1.56931	0.9731	1.57614	1.0291	1.68745
309	TRUE	Empty	Cluster of Uncharacterized protein OS=Rattus norvegicus OX=10116 PE=3 SV=3 (D3ZIY7_RAT)	D3ZIY7_RAT [2]		30 kDa	TRUE	0.27		unknown	1.2945	1.54352	0.8935	1.66062	0.8499	1.55194	1.3035	2.07339	0.9975	1.58709	1.1152	1.64496	1.075	1.56573	1.7063	1.53612	1.1451	1.59587	1.2613	1.62709
310	TRUE	Empty	Uncharacterized protein OS=Rattus norvegicus OX=10116 PE=1 SV=1	A0A0G2JZV7_RAT		12 kDa		0.28		unknown	0.9237	1.58248	0.8834	1.66407	1.1931	1.60519	0.9318	1.54799	1.0959	1.58186	1.7313	1.857	1.3324	1.62724	1.4249	1.56595	1.1845	1.54987	0.7915	1.72041
311	TRUE	Empty	Histone H2B OS=Rattus norvegicus OX=10116 GN=Hist1h2bo PE=3 SV=1	D3ZNH4_RAT		15 kDa		0.28		unknown	1.3469	1.62233	0.798	1.59174	0.9738	1.9193	0.8996	1.59333	1.4508	1.72879	1.2413	1.60815	0.8551	1.70872	0.8764	1.59776	0.8885	1.58219	1.2495	1.59902
312	TRUE	Empty	Cluster of 40S ribosomal protein S25 OS=Rattus norvegicus OX=10116 GN=Rps25 PE=4 SV=1 (A0A0H2UHU0_RAT)	A0A0H2UHU0_RAT [3]		14 kDa	TRUE	0.28		unknown	1.1075	1.69592	0.7478	1.69608	1.1878	1.69706	1.372	1.68736	1.1508	1.69354	1.6107	1.71995	0.9809	1.69492	1.7849	1.69392	1.3143	1.68825	1.1824	1.71979
313	TRUE	Empty	Voltage-dependent anion-selective channel protein 1 OS=Rattus norvegicus OX=10116 GN=Vdac1 PE=1 SV=4	VDAC1_RAT		31 kDa	TRUE	0.28		unknown	1.308	1.51602	1.1091	1.5301	0.61	1.52934	1.0117	1.52943	1.4599	1.52215	1.3472	1.62624	2.1974	1.52202	1.1892	1.549	0.9841	1.52775	0.9584	1.56001
314	TRUE	Empty	RCG21066 OS=Rattus norvegicus OX=10116 GN=rCG_21066 PE=1 SV=1	D3ZJW6_RAT		13 kDa	TRUE	0.28		unknown	1.0747	1.55524	0.7012	1.75596	1.1546	1.51052	1.1147	1.52283	1.0184	1.5897	1.4127	1.62448	0.8352	1.55033	1.0939	1.52277	1.146	1.6336	0.9404	1.55928
315	TRUE	Empty	60S ribosomal protein L12 OS=Rattus norvegicus OX=10116 GN=Rpl12 PE=3 SV=1	A0A140TAC5_RAT (+3)		18 kDa		0.28		unknown	1.2707	1.56514	0.8168	1.6349	0.958	1.57518	1.0486	1.57873	1.0798	1.55238	1.3642	1.60988	0.9991	1.54333	1.6523	1.60723	1.0491	1.53672	1.017	1.5588
316	TRUE	Empty	Alpha-centractin OS=Rattus norvegicus OX=10116 GN=Actr1a PE=1 SV=1	ACTZ_RAT		43 kDa		0.28		unknown	0.8392	1.52477	1.8581	1.62997	0.8347	1.53263	0.7012	1.51938	0.5813	1.59241	1.6024	1.88801	0.7925	1.53798	0.761	1.52869	0.7364	1.5174	0.7852	1.52836
317	TRUE	Empty	Heterogeneous nuclear ribonucleoprotein U OS=Rattus norvegicus OX=10116 GN=Hnrnpu PE=1 SV=1	A0A0G2JZ52_RAT (+2)		88 kDa		0.28		unknown	1.1103	1.50595	0.7865	1.51589	1.1445	1.58481	1.0677	1.50955	1.0303	1.50539	1.2989	1.51322	0.8216	1.58586	1.292	1.50712	0.8548	1.60302	0.9647	1.64261
318	TRUE	Empty	Acyl-CoA thioesterase 13 OS=Rattus norvegicus OX=10116 GN=Acot13 PE=1 SV=1	D3ZA93_RAT		15 kDa	TRUE	0.28		unknown	1.3098	1.53484	0.9231	1.5778	0.848	1.53083	1.0125	1.69255	1.3943	2.29582	1.689	2.45473	1.3695	1.57433	1.1977	1.81945	1.2309	1.55443	1.3381	1.55222
319	TRUE	Empty	Protein disulfide-isomerase OS=Rattus norvegicus OX=10116 GN=Pdia3 PE=1 SV=1	A0A0H2UHM5_RAT (+1)		57 kDa		0.28		unknown	0.8182	1.53223	1.4398	1.538	0.8966	1.55291	0.8549	1.53759	0.8562	1.59009	0.9512	1.53565	1.1738	1.55963	0.8362	1.52296	0.9076	1.55121	0.9035	1.62978
320	TRUE	Empty	Cluster of Uncharacterized protein OS=Rattus norvegicus OX=10116 PE=1 SV=1 (A0A0G2JXP0_RAT)	A0A0G2JXP0_RAT [6]		13 kDa	TRUE	0.29		unknown	1.6416	1.46232	0.933	1.65272	0.5327	1.67841	1.3505	1.45026	0.7397	3.07203	1.0574	2.63506	1.9513	1.51658	1.9053	1.63627	3.3642	2.04253	1.2833	1.46431
321	TRUE	Empty	Methylcrotonoyl-CoA carboxylase subunit alpha, mitochondrial OS=Rattus norvegicus OX=10116 GN=Mccc1 PE=1 SV=1	F1LP30_RAT (+1)		79 kDa		0.29		unknown	1.0192	1.5062	0.8466	1.48578	1.2163	1.61828	1.0549	1.53522	0.8548	1.89495	1.4971	2.1954	0.8074	1.70217	0.967	1.48046	0.8805	1.47539	0.9233	1.81658
322	TRUE	Empty	Uncharacterized protein OS=Rattus norvegicus OX=10116 PE=4 SV=2	M0RAZ1_RAT		11 kDa	TRUE	0.29		unknown	1.2262	1.48533	0.6158	1.49921	1.1689	1.52687	0.8824	1.71189	0.9386	1.48215	1.6274	1.59872	1.152	1.48097	1.2322	1.50643	1.3409	1.65629	1.0598	1.49825
323	TRUE	Empty	Nuclear pore glycoprotein p62 OS=Rattus norvegicus OX=10116 GN=Nup62 PE=1 SV=1	NUP62_RAT		53 kDa		0.3		unknown	1.4363	1.54581	0.6798	1.55376	1.0036	1.61153	1.044	1.53674	1.0173	1.54668	1.134	1.85775	1.0783	1.54643	1.4025	1.56158	1.1128	1.56209	1.1316	1.53747
324	TRUE	Empty	Cysteine-rich protein 2 OS=Rattus norvegicus OX=10116 GN=Crip2 PE=2 SV=1	CRIP2_RAT		23 kDa		0.3		unknown	0.9878	1.49977	0.9415	1.59144	1.0676	1.52937	1.1122	1.53121	1.0248	1.50567	1.1562	1.5362	1.0541	1.54115	1.1479	1.50962	1.0102	1.50233	1.0866	1.51411
325	TRUE	Empty	26S proteasome regulatory subunit 8 OS=Rattus norvegicus OX=10116 GN=Psmc5 PE=1 SV=1	PRS8_RAT		46 kDa		0.3		unknown	1.0595	1.46139	0.9619	1.45813	0.9808	1.45829	1.0022	1.46502	0.8309	1.46112	0.8398	1.46546	0.8942	1.45754	0.8499	1.4691	0.8657	1.46219	1.0699	1.45586
326	TRUE	Empty	ATP synthase subunit delta, mitochondrial OS=Rattus norvegicus OX=10116 GN=Atp5f1d PE=1 SV=2	ATPD_RAT (+1)		18 kDa		0.31		unknown	1.1487	1.50171	1.1293	1.53148	0.73	1.52946	1.1419	1.50542	1.6042	1.50021	0.9739	1.50709	2.2789	1.50987	0.8401	1.51838	1.3682	1.71238	1.1005	1.50513
327	TRUE	Empty	Alpha-crystallin B chain OS=Rattus norvegicus OX=10116 GN=Cryab PE=1 SV=1	CRYAB_RAT		20 kDa	TRUE	0.32		unknown	1.1033	1.60288	1.1353	1.67393	0.7764	1.63601	0.9642	1.78028	1.0021	1.57812	0.7654	2.0287	1.2118	1.62456	1.2109	1.60385	0.9141	1.5943	0.8813	1.84985
328	TRUE	Empty	Transmembrane protein 126A OS=Rattus norvegicus OX=10116 GN=Tmem126a PE=2 SV=1	T126A_RAT		22 kDa		0.32		unknown	0.9518	1.54608	0.7802	1.51568	1.3963	1.52002	1.1525	1.51155	1.1722	1.5464	1.2237	1.53119	1.0585	1.57297	0.9925	1.50981	1.1057	1.57916	1.7608	1.63002
329	TRUE	Empty	AP-2 complex subunit beta OS=Rattus norvegicus OX=10116 GN=Ap2b1 PE=1 SV=1	AP2B1_RAT (+1)		105 kDa		0.33		unknown	1.2972	1.5005	0.6672	1.47802	1.2704	2.10819	1.2587	1.52668	1.5805	1.56936	1.0432	1.60919	1.3425	1.53608	1.3512	1.55179	1.0012	1.5232	1.1361	2.03989
330	TRUE	Empty	Cluster of 40S ribosomal protein S4 OS=Rattus norvegicus OX=10116 GN=Rps4x PE=3 SV=1 (A0A0H2UHX3_RAT)	A0A0H2UHX3_RAT [2]		32 kDa	TRUE	0.33		unknown	1.281	1.63087	0.9553	1.73109	0.8127	1.67367	1.1259	1.63997	1.4858	1.68876	0.88	1.62703	1.1834	1.66418	1.312	1.70795	1.1343	1.64839	1.0614	1.61893
331	TRUE	Empty	Isovaleryl-CoA dehydrogenase, mitochondrial OS=Rattus norvegicus OX=10116 GN=Ivd PE=1 SV=2	IVD_RAT		46 kDa		0.34		unknown	0.8497	1.52314	1.1372	1.56738	1.053	1.57382	0.9444	1.51564	0.9843	1.52486	0.9274	1.54902	1.5959	1.5585	0.83	1.52147	0.8499	1.51023	1.3138	1.65801
332	TRUE	Empty	Cluster of 60S ribosomal protein L17 OS=Rattus norvegicus OX=10116 GN=Rpl17 PE=1 SV=1 (A0A0H2UHQ1_RAT)	A0A0H2UHQ1_RAT [4]		22 kDa	TRUE	0.34		unknown	1.1299	1.49551	1.0539	1.49551	0.8365	1.49551	0.7632	1.49551	0.9923	1.49551	0.9131	1.49551	0.8583	1.49551	1.069	1.49551	0.6939	1.49551	0.5854	1.49551
333	TRUE	Empty	Dynamin-2 OS=Rattus norvegicus OX=10116 GN=Dnm2 PE=1 SV=2	A0A0A0MY48_RAT (+2)		97 kDa	TRUE	0.34		unknown	0.993	1.4698	0.9635	1.52868	1.0397	1.46589	1.1402	1.47076	0.9554	1.47033	1.2835	1.4722	1.0297	1.46497	1.0021	1.4682	1.0581	1.46789	1.3724	1.49327
334	TRUE	Empty	Triosephosphate isomerase OS=Rattus norvegicus OX=10116 GN=Tpi1 PE=1 SV=2	TPIS_RAT		27 kDa		0.34		unknown	0.9364	1.53586	1.4078	1.57706	0.7646	1.63528	0.9436	1.54296	1.2086	1.64252	0.9618	1.55676	1.5137	1.58069	0.8682	1.53566	0.7908	1.53196	0.7055	1.71427
335	TRUE	Empty	AHNAK nucleoprotein OS=Rattus norvegicus OX=10116 GN=Ahnak PE=1 SV=1	A0A0G2JU96_RAT (+1)		572 kDa		0.35		unknown	1.0299	1.52379	1.0553	1.50439	0.9255	1.47996	0.9769	1.48171	0.7752	1.5389	0.988	1.47465	1.0413	1.55007	0.93	1.47582	0.9825	1.59042	0.9152	1.54588
336	TRUE	Empty	Cluster of Uncharacterized protein OS=Rattus norvegicus OX=10116 PE=4 SV=2 (M0RDL2_RAT)	M0RDL2_RAT [4]		11 kDa	TRUE	0.35		unknown	1.3214	1.73705	0.6997	2.10302	0.9538	1.73375	0.8575	3.58148	1.2228	2.69865	1.9705	1.99258	0.8791	2.75906	0.8559	2.32668	1.0919	3.73276	0.8029	3.16253
337	TRUE	Empty	Cluster of ATP-dependent 6-phosphofructokinase OS=Rattus norvegicus OX=10116 GN=Pfkm PE=1 SV=1 (A0A0G2KBC7_RAT)	A0A0G2KBC7_RAT [4]		94 kDa	TRUE	0.36		unknown	1.0984	1.54219	0.8546	1.57598	1.0411	1.57085	1.0604	1.55953	1.0463	1.53644	1.0564	1.52324	1.1558	1.53737	0.8991	1.5124	0.9777	1.52673	1.1159	1.52374
338	TRUE	Empty	26S proteasome regulatory subunit 4 OS=Rattus norvegicus OX=10116 GN=Psmc1 PE=1 SV=1	PRS4_RAT		49 kDa		0.36		unknown	1.0625	1.47851	0.9951	1.47885	0.9448	1.47966	0.8894	1.47515	1.0492	1.49186	1.4385	1.52479	1.0984	1.48119	0.913	1.47984	0.8196	1.47993	0.8508	1.48125
339	TRUE	Empty	Alpha-1-antiproteinase OS=Rattus norvegicus OX=10116 GN=Serpina1 PE=1 SV=1	A0A0G2JY31_RAT (+2)		46 kDa		0.36		unknown	0.6798	1.48187	1.3498	1.76193	1.1833	1.51883	0.7979	1.48208	0.8491	1.48658	1.0143	1.5055	1.1582	1.48335	0.6606	1.5016	0.6332	1.50875	0.8932	1.4928
340	TRUE	Empty	Uncharacterized protein OS=Rattus norvegicus OX=10116 GN=LOC690813 PE=1 SV=2	F1M1R0_RAT		15 kDa	TRUE	0.36		unknown	1.2026	1.53185	0.3086	1.69339	1.2512	1.4958	0.4584	1.81139	0.8765	1.48469	0.885	1.4932	0.3639	1.67145	0.6597	1.47853	0.8765	1.50325	0.477	1.85645
341	TRUE	Empty	Cluster of Myoglobin OS=Rattus norvegicus OX=10116 GN=Mb PE=1 SV=3 (MYG_RAT)	MYG_RAT [2]		17 kDa	TRUE	0.36		unknown	0.8821	1.56951	1.5778	1.63683	0.8203	1.57142	0.9442	1.64204	1.1171	1.5802	0.8643	1.5817	2.0692	1.88019	1.0208	1.59262	0.9532	1.56793	0.8993	1.56049
342	TRUE	Empty	FLII, actin-remodeling protein OS=Rattus norvegicus OX=10116 GN=Flii PE=1 SV=1	Q5RKI5_RAT		145 kDa		0.37		unknown	0.8272	1.46865	1.3735	1.93636	1.0711	1.57375	0.8308	1.4891	0.8569	1.47899	0.9882	1.4775	0.7825	1.46485	0.8636	1.49225	0.8574	1.45809	1.1317	1.47828
343	TRUE	Empty	Cluster of 60S ribosomal protein L13 OS=Rattus norvegicus OX=10116 GN=LOC100360491 PE=3 SV=1 (D3ZRM9_RAT)	D3ZRM9_RAT [3]		24 kDa	TRUE	0.37		unknown	0.9821	1.5017	0.9861	1.71411	1.0326	1.51858	0.8325	1.5117	0.9568	1.50073	0.8884	1.49099	0.869	1.50199	1.1136	1.51109	0.7454	1.50421	0.8948	1.49838
344	TRUE	Empty	Uncharacterized protein OS=Rattus norvegicus OX=10116 PE=4 SV=3	F1M3E9_RAT		14 kDa	TRUE	0.37		unknown	1.4566	1.67099	0.7143	1.57216	1.0124	1.53016	1.2489	1.69696	1.2953	1.61162	3.5632	5.59045	0.9987	1.6532	1.5665	1.61718	1.3676	1.51618	1.0553	1.78869
345	TRUE	Empty	Cluster of Serine/threonine-protein kinase WNK1 OS=Rattus norvegicus OX=10116 GN=Wnk1 PE=1 SV=1 (A0A0G2K3A0_RAT)	A0A0G2K3A0_RAT [9]		229 kDa	TRUE	0.38		unknown	1.3358	1.57215	0.5781	1.65268	1.1013	1.57437	0.97	1.56716	0.9187	1.57176	0.7943	1.62115	0.805	1.54318	1.3275	1.58068	0.9072	1.54076	0.9789	1.5758
346	TRUE	Empty	Cluster of Myosin-11 OS=Rattus norvegicus OX=10116 GN=Myh11 PE=1 SV=2 (E9PTU4_RAT)	E9PTU4_RAT [2]		227 kDa	TRUE	0.38		unknown	0.3927	1.51049	2.0697	2.34092	1.321	2.10566	0.291	2.18917	0.3142	1.75509	0.4817	1.50491	0.4144	1.52539	0.554	1.65764	0.4601	1.55797	0.4042	2.26556
347	TRUE	Empty	Zinc finger protein 518A OS=Rattus norvegicus OX=10116 GN=Znf518a PE=2 SV=1	Z518A_RAT		166 kDa		0.38		unknown	0.8336	1.50415	1.7248	3.09135	1.1425	2.5444	0.7809	1.54581	0.9287	1.91842	0.6929	1.52691	0.9499	2.10358	0.6911	1.53101	0.959	1.69604	0.8077	1.49322
348	TRUE	Empty	Ryanodine receptor 2 OS=Rattus norvegicus OX=10116 GN=Ryr2 PE=1 SV=3	F1LRZ1_RAT (+2)		560 kDa		0.39		unknown	1.3429	1.51533	0.6627	1.50159	1.0715	1.50114	1.3463	1.51295	0.9793	1.49563	1.1867	1.49504	0.9634	1.49915	0.9413	1.55308	0.9102	1.51316	1.1695	1.52139
349	TRUE	Empty	Cluster of Hemoglobin subunit beta-1 OS=Rattus norvegicus OX=10116 GN=Hbb PE=1 SV=3 (HBB1_RAT)	HBB1_RAT [2]		16 kDa	TRUE	0.39		unknown	1.194	1.55717	1.0752	1.54357	0.7198	1.62906	0.9944	1.56056	1.0711	1.59496	1.0031	1.59957	1.5625	1.56822	0.9737	1.54828	1.2756	1.59166	1.3614	1.59225
350	TRUE	Empty	40S ribosomal protein S14 OS=Rattus norvegicus OX=10116 GN=LOC100911847 PE=2 SV=1	Q6PDV6_RAT (+1)		16 kDa	TRUE	0.4		unknown	1.0192	1.55154	0.969	2.66697	1.011	1.56223	0.9017	1.47264	0.9629	1.53492	0.8052	1.63586	0.8314	1.48882	1.1226	1.48802	0.8201	1.59306	0.8066	1.47584
351	TRUE	Empty	LanC lantibiotic synthetase component C-like 2 (Bacterial) OS=Rattus norvegicus OX=10116 GN=Lancl2 PE=1 SV=1	Q68FQ9_RAT		51 kDa		0.41		unknown	0.7964	1.47867	1.1665	1.53704	1.088	1.50487	0.7987	1.4897	0.7347	1.46371	1.0635	1.50112	0.8192	1.45976	0.8518	1.46014	0.8657	1.46005	1.1079	1.50197
352	TRUE	Empty	IQ motif containing GTPase activating protein 1 (Predicted), isoform CRA_b OS=Rattus norvegicus OX=10116 GN=Iqgap1 PE=1 SV=1	G3V7Q7_RAT		189 kDa		0.41		unknown	0.9107	1.50574	1.1645	1.50616	0.9407	1.48928	0.9042	1.48994	0.7668	1.52896	0.9966	1.51441	0.8328	1.48656	0.8982	1.48232	0.9694	1.56897	0.9471	1.47614
353	TRUE	Empty	Cluster of Elongation factor 1-alpha 2 OS=Rattus norvegicus OX=10116 GN=Eef1a2 PE=1 SV=1 (EF1A2_RAT)	EF1A2_RAT [4]		50 kDa	TRUE	0.42		unknown	0.9788	1.5336	1.0832	1.4856	0.9304	1.54182	1.0472	1.51278	1.0979	1.52605	0.8998	1.53112	1.2241	1.51233	0.987	1.4846	1.0356	1.4997	1.062	1.74163
354	TRUE	Empty	Importin subunit alpha OS=Rattus norvegicus OX=10116 GN=Kpna3 PE=1 SV=1	Q56R18_RAT		58 kDa		0.42		unknown	0.9989	1.48268	0.7614	1.47706	1.3277	1.49715	0.9545	1.48074	0.9335	1.47673	0.6954	1.48656	1.0341	1.50909	1.0157	1.47286	0.7072	1.47508	1.2156	1.47848
355	TRUE	Empty	Uncharacterized protein OS=Rattus norvegicus OX=10116 PE=1 SV=1	A0A0G2JV42_RAT		13 kDa	TRUE	0.42		unknown	1.0893	1.44996	0.7306	1.44996	1.2005	1.44996	0.996	1.44996	0.8415	1.44996	1.3879	1.44996	1.2832	1.44996	1.0865	1.44996	1.1765	1.44996	1.377	1.44996
356	TRUE	Empty	Cluster of Replication factor C (Fragment) OS=Rattus norvegicus OX=10116 GN=Rfc1 PE=2 SV=1 (Q9Z2R7_RAT)	Q9Z2R7_RAT [4]		123 kDa	TRUE	0.42		unknown	1.3165	1.49013	1.1326	1.49013	0.4226	1.49013	1.0772	1.49013	3.0064	1.49013	0.6615	1.49013	3.6105	1.49013	0.7692	1.49013	1.8473	1.49013	1.6821	1.49013
357	TRUE	Empty	Elongation factor 1-gamma OS=Rattus norvegicus OX=10116 GN=Eef1g PE=2 SV=3	EF1G_RAT		50 kDa		0.43		unknown	0.8631	1.51545	1.1562	1.69973	1.0297	1.51428	0.8168	1.52185	0.8621	1.51384	0.9654	1.85458	1.0937	1.55518	0.9448	1.51677	0.7466	1.5186	0.8892	1.51865
358	TRUE	Empty	Succinate dehydrogenase [ubiquinone] iron-sulfur subunit, mitochondrial OS=Rattus norvegicus OX=10116 GN=Sdhb PE=2 SV=2	SDHB_RAT		32 kDa		0.43		unknown	0.6794	2.04901	1.2408	1.59522	0.9388	1.78411	0.8029	2.0674	1.0817	1.59859	0.8453	1.79761	1.581	1.81539	1.1974	1.6476	0.6927	1.89663	1.1868	2.8295
359	TRUE	Empty	2,4-dienoyl-CoA reductase, mitochondrial OS=Rattus norvegicus OX=10116 GN=Decr1 PE=1 SV=2	DECR_RAT (+1)		36 kDa		0.43		unknown	0.8998	1.61374	1.2494	1.57913	0.9071	1.54682	0.8829	1.5302	1.3507	1.56088	1.0462	1.5507	1.0399	1.52127	0.8637	1.53353	1.0194	1.52289	1.0377	1.57069
360	TRUE	Empty	Alpha-2-macroglobulin OS=Rattus norvegicus OX=10116 GN=A2m PE=2 SV=2	A2MG_RAT		164 kDa	TRUE	0.43		unknown	1.3976	1.55001	0.5166	1.55001	1.1019	1.55001	0.9023	1.55001	1.5049	1.55001	3.4134	1.55001	1.3098	1.55001	1.5723	1.55001	1.1437	1.55001	1.1186	1.55001
361	TRUE	Empty	Cluster of Tropomodulin-1 OS=Rattus norvegicus OX=10116 GN=Tmod1 PE=1 SV=1 (Q6IMZ5_RAT)	Q6IMZ5_RAT [2]		40 kDa	TRUE	0.44		unknown	0.6587	1.46375	1.998	1.46375	0.9637	1.46375	0.6522	1.46375	0.5939	1.46375	1.203	1.46375	0.5836	1.46375	0.9854	1.46375	0.6424	1.46375	0.7614	1.46375
362	TRUE	Empty	Cluster of Poly(rC)-binding protein 3 OS=Rattus norvegicus OX=10116 GN=Pcbp3 PE=1 SV=1 (Q6AY48_RAT)	Q6AY48_RAT [2]		34 kDa	TRUE	0.44		unknown	1.1631	1.46653	0.9503	1.45169	0.9126	1.45693	0.8378	1.45987	0.8997	1.45957	1.0151	1.46762	0.9871	1.46196	0.9735	1.4523	0.8266	1.45148	0.8406	1.45334
363	TRUE	Empty	Lon protease homolog, mitochondrial OS=Rattus norvegicus OX=10116 GN=Lonp1 PE=2 SV=1	LONM_RAT		106 kDa		0.44		unknown	0.9551	1.51411	1.0166	1.50362	1.024	1.50105	0.9138	1.51181	0.8441	1.52753	1.0583	1.51777	1.1647	1.50036	0.9014	1.49903	0.972	1.50407	1.0242	1.52376
364	TRUE	Empty	Cluster of Uncharacterized protein OS=Rattus norvegicus OX=10116 PE=4 SV=1 (D3ZJD3_RAT)	D3ZJD3_RAT [3]		16 kDa	TRUE	0.45		unknown	1.1416	1.49911	0.8361	1.56317	1.0124	1.52859	1.1861	1.49355	1.0826	1.49951	1.09	1.58328	0.9102	1.51028	1.5916	1.61184	1.063	1.48461	1.153	1.56067
365	TRUE	Empty	Uncharacterized protein OS=Rattus norvegicus OX=10116 PE=1 SV=2	D3ZFF8_RAT		13 kDa		0.46		unknown	1.0713	1.57952	0.8127	1.59045	1.1343	1.6126	1.0191	1.567	1.5452	1.67737	0.9696	1.59536	0.8261	1.5884	1.1316	1.58218	1.8108	1.71556	0.864	1.65322
366	TRUE	Empty	Alpha-enolase OS=Rattus norvegicus OX=10116 GN=Eno1 PE=1 SV=4	ENOA_RAT (+2)		47 kDa	TRUE	0.46		unknown	0.849	1.55201	2.893	1.7683	0.7662	1.56132	1.0637	1.54728	1.1005	1.56668	0.9467	1.54196	2.3765	1.71277	0.9997	1.54776	0.9321	1.54646	0.9783	1.61439
367	TRUE	Empty	Basal cell adhesion molecule OS=Rattus norvegicus OX=10116 GN=Bcam PE=2 SV=1	BCAM_RAT		68 kDa		0.46		unknown	1.4081	1.54034	0.5889	2.67914	0.9118	1.50663	1.1444	1.53979	1.3768	1.52257	1.2585	1.80338	0.9504	1.96648	1.2668	1.59237	0.7952	1.55442	1.2413	1.80599
368	TRUE	Empty	Importin subunit alpha OS=Rattus norvegicus OX=10116 GN=Kpna5 PE=3 SV=1	A0A0H2UHW5_RAT (+1)		58 kDa	TRUE	0.47		unknown	1.1924	1.46941	0.8048	1.46941	1.0331	1.46941	0.948	1.46941	0.8327	1.46941	1.0417	1.46941	1.112	1.46941	0.9639	1.46941	0.9561	1.46941	1.4324	1.46941
369	TRUE	Empty	Fatty acid-binding protein, heart OS=Rattus norvegicus OX=10116 GN=Fabp3 PE=1 SV=2	FABPH_RAT		15 kDa		0.47		unknown	0.8398	1.57672	1.9461	1.83054	0.8328	1.61218	1.0996	1.58899	1.2535	1.60809	1.1015	1.6244	2.9461	1.90835	0.9697	1.56126	1.0166	1.57818	0.966	1.60028
370	TRUE	Empty	Aldehyde dehydrogenase, mitochondrial OS=Rattus norvegicus OX=10116 GN=Aldh2 PE=1 SV=1	ALDH2_RAT (+1)		56 kDa		0.47		unknown	0.8664	1.59227	1.5619	1.74209	0.8712	1.54187	0.9926	1.53205	1.3147	1.57778	1.1196	1.73641	2.4587	1.79787	0.9337	1.53911	0.9373	1.53228	1.0367	1.54091
371	TRUE	Empty	Annexin A6 OS=Rattus norvegicus OX=10116 GN=Anxa6 PE=1 SV=2	ANXA6_RAT		76 kDa	TRUE	0.48		unknown	0.7918	1.50025	2.2942	1.49485	0.8512	1.47627	0.7796	1.49872	0.8272	1.47667	0.8828	1.50594	2.1643	1.58047	0.7025	1.47738	0.8338	1.52948	0.7908	1.52123
372	TRUE	Empty	Dehydrogenase/reductase SDR family member 4 OS=Rattus norvegicus OX=10116 GN=Dhrs4 PE=2 SV=2	DHRS4_RAT		30 kDa		0.48		unknown	0.9532	1.49712	0.9245	1.52757	1.121	1.49053	0.9292	1.50049	1.2928	1.52462	1.0103	1.49248	0.8742	1.49574	0.9763	1.49314	0.9362	1.58089	1.0713	1.53011
373	TRUE	Empty	WD repeat-containing protein 5 OS=Rattus norvegicus OX=10116 GN=Wdr5 PE=1 SV=1	WDR5_RAT		37 kDa		0.48		unknown	1.2719	1.47469	0.5668	1.66805	1.077	1.47732	1.0729	1.47263	1.0627	1.52816	0.7068	1.51876	0.9302	1.59973	1.1447	1.47988	0.9641	1.49406	1.3941	1.56995
374	TRUE	Empty	Prostaglandin reductase 1 OS=Rattus norvegicus OX=10116 GN=Ptgr1 PE=2 SV=3	PTGR1_RAT		36 kDa		0.49		unknown	1.2069	1.46636	0.8656	1.47533	0.9452	1.55463	0.8763	1.46421	1.2178	1.55543	0.9959	1.46255	1.2473	1.51057	1.0159	1.48995	1.1367	1.46623	1.0696	1.46738
375	TRUE	Empty	Carnitine O-palmitoyltransferase 2, mitochondrial OS=Rattus norvegicus OX=10116 GN=Cpt2 PE=1 SV=1	CPT2_RAT (+1)		74 kDa		0.49		unknown	0.9021	1.5645	1.1206	1.56339	0.9894	1.55681	0.9818	1.54596	1.1136	1.60066	1.0999	1.53852	1.2351	1.60832	0.8301	1.68145	0.8256	1.63154	1.0172	1.64522
376	TRUE	Empty	Cluster of RAS-related 2 OS=Rattus norvegicus OX=10116 GN=Rras2 PE=1 SV=1 (Q5BJU0_RAT)	Q5BJU0_RAT [2]		23 kDa	TRUE	0.49		unknown	0.9954	1.45371	0.9548	1.46356	1.0535	1.45308	1.3802	1.46349	1.0252	1.45314	1.006	1.47503	1.0664	1.45182	0.9964	1.4554	0.9613	1.45236	1.1495	1.45928
377	TRUE	Empty	Cluster of Ig kappa chain C region, A allele OS=Rattus norvegicus OX=10116 PE=1 SV=1 (KACA_RAT)	KACA_RAT [5]		12 kDa	TRUE	0.49		unknown	1.6375	4.11886	0.7296	1.60018	1.1173	1.8769	0.9068	1.65271	0.896	1.75416	1.189	1.78306	1.4064	3.25023	1.1464	1.983	1.0484	1.92057	0.8344	1.70359
378	TRUE	Empty	60 kDa heat shock protein, mitochondrial OS=Rattus norvegicus OX=10116 GN=Hspd1 PE=1 SV=1	CH60_RAT		61 kDa		0.5		unknown	0.9024	1.56121	1.2835	1.66421	0.9198	1.56307	0.8783	1.53965	0.9245	1.5663	1.0324	1.66087	1.6108	1.76321	0.8165	1.62972	0.8213	1.51729	0.929	1.56428
379	TRUE	Empty	GTP-binding nuclear protein Ran OS=Rattus norvegicus OX=10116 GN=RGD1306195 PE=2 SV=1	Q66H11_RAT (+2)		24 kDa		0.51		unknown	1.1662	1.47356	0.9703	1.64419	0.8429	1.49781	0.7144	1.48247	0.7084	1.55152	1.0326	2.00591	1.0494	1.48599	1.1369	1.48025	0.8561	1.49338	0.8235	1.51943
380	TRUE	Empty	Uncharacterized protein OS=Rattus norvegicus OX=10116 PE=4 SV=3	F1M1G3_RAT (+2)		11 kDa	TRUE	0.51		unknown	1.1782	1.44889	0.7094	1.44889	1.1267	1.44889	1.2473	1.44889	0.9782	1.44889	1.3995	1.44889	1.016	1.44889	1.374	1.44889	1.023	1.44889	2.8476	1.44889
381	TRUE	Empty	60S acidic ribosomal protein P0 OS=Rattus norvegicus OX=10116 GN=Rplp0 PE=1 SV=2	RLA0_RAT		34 kDa		0.52		unknown	1.1842	1.50243	0.8531	1.49311	0.9978	1.49797	0.6075	3.94604	1.1313	1.50573	0.8085	2.28556	0.9895	1.49394	1.119	1.4973	0.7017	1.57153	1.0089	1.49831
382	TRUE	Empty	60S ribosomal protein L8 OS=Rattus norvegicus OX=10116 GN=Rpl8 PE=2 SV=2	RL8_RAT		28 kDa		0.52		unknown	1.0225	1.53827	0.8544	1.88228	1.1102	1.60008	0.911	1.53878	0.7636	1.56228	1.063	1.59127	0.8296	1.54941	1.1425	1.54698	0.8908	1.53374	0.8913	1.62183
383	TRUE	Empty	EMSY BRCA2-interacting transcriptional repressor OS=Rattus norvegicus OX=10116 GN=Emsy PE=1 SV=2	D4AC97_RAT		135 kDa		0.52		unknown	0.97	1.48189	0.8295	1.53113	1.2284	1.48816	1.1043	1.49032	0.8686	1.48581	1.1849	1.51029	0.7831	1.50251	1.2262	1.52482	0.9129	1.54022	1.0079	1.49354
384	TRUE	Empty	Cluster of Ighg protein OS=Rattus norvegicus OX=10116 GN=Ighg PE=1 SV=1 (Q4VBH1_RAT)	Q4VBH1_RAT [3]		52 kDa	TRUE	0.53		unknown	1.0368	1.72469	0.7647	1.57758	1.2754	1.58409	1.2938	1.51702	1.2891	1.61401	1.8238	1.70622	1.0113	1.52702	1.6632	1.65698	1.719	1.71331	1.08	1.74396
385	TRUE	Empty	Uncharacterized protein OS=Rattus norvegicus OX=10116 PE=1 SV=1	D4A4L6_RAT (+1)		13 kDa	TRUE	0.53		unknown	0.9532	1.54518	0.6223	1.57757	1.9426	1.54852	1.1177	1.5623	1.0441	1.56035	2.5737	1.55176	0.9207	1.54992	1.0249	1.5907	2.3577	1.55994	0.7144	2.10197
386	TRUE	Empty	Cluster of Polyadenylate-binding protein OS=Rattus norvegicus OX=10116 PE=3 SV=3 (D3ZSR2_RAT)	D3ZSR2_RAT [3]		71 kDa	TRUE	0.53		unknown	1.2465	1.52259	0.704	1.52259	1.0909	1.52259	1.1812	1.52259	0.9769	1.52259	1.0463	1.52259	1.3815	1.52259	1.0825	1.52259	1.1318	1.52259	1.1401	1.52259
387	TRUE	Empty	AP-2 complex subunit alpha OS=Rattus norvegicus OX=10116 GN=Ap2a1 PE=1 SV=1	D3ZUY8_RAT		108 kDa		0.54		unknown	1.4855	1.48007	0.7392	1.46884	0.9708	1.47541	0.8619	1.57782	1.3897	1.50081	1.0666	1.72233	1.2489	1.47961	1.3087	1.50845	1.0354	1.47319	1.2288	1.47898
388	TRUE	Empty	Glutathione peroxidase 1 OS=Rattus norvegicus OX=10116 GN=Gpx1 PE=1 SV=4	GPX1_RAT (+2)		22 kDa		0.54		unknown	1.0367	1.4965	0.9605	1.50062	1.0034	1.4934	0.9581	1.47682	1.0396	1.53746	0.9632	1.54713	1.1095	1.52825	0.8421	1.49134	0.7687	1.48195	1.1174	1.57207
389	TRUE	Empty	Beta-enolase OS=Rattus norvegicus OX=10116 GN=Eno3 PE=1 SV=3	ENOB_RAT		47 kDa	TRUE	0.55		unknown	0.8766	1.53496	1.446	1.61153	0.8834	1.50706	1.0675	1.51979	1.4054	1.58991	1.187	1.51407	2.1236	1.6338	0.9227	1.51548	0.8909	1.55107	1.0257	1.57523
390	TRUE	Empty	Uncharacterized protein OS=Rattus norvegicus OX=10116 PE=4 SV=2	M0R5Y8_RAT		23 kDa	TRUE	0.55		unknown	1.3569	1.45821	0.6408	1.45821	1.0528	1.45821	0.7864	1.45821	0.8764	1.45821	1.2569	1.45821	0.9289	1.45821	1.3674	1.45821	0.8978	1.45821	2.1664	1.45821
391	TRUE	Empty	Citrate synthase, mitochondrial OS=Rattus norvegicus OX=10116 GN=Cs PE=1 SV=1	CISY_RAT (+1)		52 kDa		0.56		unknown	0.911	1.54947	1.5528	1.66413	0.7919	1.6329	0.9373	1.57387	1.4137	1.69849	0.9289	1.6791	2.1243	1.64879	0.8282	1.56424	1.0036	1.58535	0.9597	1.61515
392	TRUE	Empty	Chaperonin subunit 8 (Theta) (Predicted), isoform CRA_a OS=Rattus norvegicus OX=10116 GN=Cct8 PE=1 SV=1	D4ACB8_RAT		60 kDa		0.56		unknown	0.9218	1.48008	0.8501	1.50065	1.2843	1.46735	1.0027	1.46717	0.8718	1.47287	2.2466	1.94354	1.2913	1.48779	1.0192	1.46673	0.8956	1.51833	1.9447	1.50172
393	TRUE	Empty	Glutamine and serine rich 1 (Predicted) OS=Rattus norvegicus OX=10116 GN=Qser1 PE=4 SV=1	D3ZMD6_RAT		185 kDa		0.56		unknown	0.9599	1.50708	0.7814	1.51191	1.3448	1.50628	0.8226	1.5166	0.8846	1.50347	0.8097	1.50036	0.904	1.50426	1.2016	1.50111	0.8177	1.50531	0.8317	1.50572
394	TRUE	Empty	Acyl-coenzyme A thioesterase 2, mitochondrial OS=Rattus norvegicus OX=10116 GN=Acot2 PE=1 SV=1	ACOT2_RAT (+1)		50 kDa		0.56		unknown	0.7958	1.47421	1.1966	1.57002	1.1055	1.5268	0.9123	1.47515	0.9433	1.5008	0.957	1.48675	1.8305	1.51424	0.8201	1.47596	0.924	1.48093	1.0324	1.48909
395	TRUE	Empty	Cluster of Alpha-1,4 glucan phosphorylase OS=Rattus norvegicus OX=10116 GN=Pygm PE=2 SV=1 (B1WBU9_RAT)	B1WBU9_RAT [5]		97 kDa	TRUE	0.56		unknown	1.0424	1.53387	1.0138	1.67276	0.952	1.59605	1.0664	1.54174	1.0934	1.5611	1.0871	1.63203	1.3294	1.61099	1.0149	1.56011	0.8879	1.53797	1.0073	1.62943
396	TRUE	Empty	tRNA-splicing ligase RtcB homolog OS=Rattus norvegicus OX=10116 GN=Rtcb PE=2 SV=1	RTCB_RAT		55 kDa		0.57		unknown	1.1231	1.48302	0.8116	1.54086	1.04	1.47448	1.1449	1.49615	1.0071	1.49179	1.0973	1.56906	1.0004	1.47257	1.0882	1.50059	0.9725	1.47822	1.2979	1.58242
397	TRUE	Empty	Alpha-1-macroglobulin OS=Rattus norvegicus OX=10116 GN=A1m PE=1 SV=1	A1M_RAT		167 kDa		0.57		unknown	0.9063	1.53603	1.1761	1.54157	0.9393	1.51483	0.9112	1.56493	0.7899	1.53766	1.2264	1.50805	1.5482	1.50928	0.7911	1.54159	1.0896	1.51819	0.9874	1.52605
398	TRUE	Empty	Cluster of AlF-C1 OS=Rattus norvegicus OX=10116 GN=alf-c1 PE=2 SV=1 (O88311_RAT)	O88311_RAT [6]		36 kDa	TRUE	0.57		unknown	0.8282	1.44889	1.1285	1.44889	1.0584	1.44889	0.9809	1.44889	0.6949	1.44889	0.9634	1.44889	0.9569	1.44889	1.0186	1.44889	0.6532	1.44889	0.862	1.44889
399	TRUE	Empty	Cluster of Phosphoglycerate kinase 1 OS=Rattus norvegicus OX=10116 GN=Pgk1 PE=1 SV=2 (PGK1_RAT)	PGK1_RAT [2]		45 kDa	TRUE	0.57		unknown	0.847	1.56356	1.785	1.7851	0.8605	1.56085	0.8754	1.59458	1.0638	1.68961	0.9019	1.64909	1.9726	1.68158	0.9744	1.55725	0.791	1.55871	0.8736	1.59825
400	TRUE	Empty	Cluster of 60S ribosomal protein L30 OS=Rattus norvegicus OX=10116 GN=Rpl30 PE=3 SV=2 (RL30_RAT)	RL30_RAT [2]		13 kDa	TRUE	0.57		unknown	1.1625	1.54972	0.7639	1.49961	1.1304	1.51625	1.0694	1.52221	1.0109	1.481	1.0559	1.51818	0.9006	1.46736	1.6649	1.51868	1.036	1.48107	1.1346	1.54191
401	TRUE	Empty	Peroxiredoxin-4 OS=Rattus norvegicus OX=10116 GN=Prdx4 PE=2 SV=1	PRDX4_RAT		31 kDa		0.57		unknown	1.2596	1.58532	0.5608	1.58532	1.1909	1.58532	1.2635	1.58532	0.8436	1.58532	1.8015	1.58532	0.8632	1.58532	1.2275	1.58532	1.1098	1.58532	1.2359	1.58532
402	TRUE	Empty	Ubiquitin carboxyl-terminal hydrolase BAP1 OS=Rattus norvegicus OX=10116 GN=Bap1 PE=1 SV=1	A0A0A0MXZ5_RAT (+1)		82 kDa		0.58		unknown	1.1281	1.51572	0.6497	1.53575	1.2129	1.50107	1.1304	1.49633	0.9822	1.50237	1.0967	1.61068	0.8173	1.49711	1.0135	1.54668	0.8263	1.49548	1.1541	1.49443
403	TRUE	Empty	Cluster of RCG33340 OS=Rattus norvegicus OX=10116 GN=Rpl23a PE=2 SV=1 (B5DES1_RAT)	B5DES1_RAT [6]		18 kDa	TRUE	0.59		unknown	1.3292	1.48747	0.6585	1.4648	1.0752	1.47399	1.1118	1.46402	1.2391	1.46378	0.8929	1.45977	1.0497	1.46575	1.7843	1.45975	1.2178	1.46256	1.0425	1.46271
404	TRUE	Empty	Adenylate kinase isoenzyme 1 OS=Rattus norvegicus OX=10116 GN=Ak1 PE=1 SV=3	KAD1_RAT		22 kDa		0.59		unknown	0.9177	1.57067	1.3302	1.58556	0.8768	1.48329	0.8873	1.47266	0.8377	1.47511	0.9387	1.70786	1.641	1.54257	0.9106	1.46813	0.8153	1.4788	0.9986	1.60506
405	TRUE	Empty	Mitochondrial-processing peptidase subunit beta OS=Rattus norvegicus OX=10116 GN=Pmpcb PE=1 SV=3	MPPB_RAT		54 kDa	TRUE	0.6		unknown	1.013	1.47006	0.952	1.48306	1.0264	1.49213	1.108	1.51827	0.981	1.48326	1.0032	1.5074	1.1424	1.48881	0.869	1.47716	1.1784	1.5913	1.1313	1.49422
406	TRUE	Empty	Superoxide dismutase [Cu-Zn] OS=Rattus norvegicus OX=10116 PE=2 SV=1	Q6LDS4_RAT (+1)		16 kDa		0.6		unknown	0.9434	1.58966	0.7939	1.66069	1.3294	1.62482	1.0957	1.4686	0.8445	1.56489	1.1342	1.47104	1.3323	1.46987	1.0011	1.47353	0.8634	1.49975	1.5064	1.53889
407	TRUE	Empty	Cluster of Uncharacterized protein OS=Rattus norvegicus OX=10116 PE=4 SV=2 (D4A3D1_RAT)	D4A3D1_RAT [6]		11 kDa	TRUE	0.6		unknown	1.2126	1.61267	0.5231	1.62732	1.3331	1.67877	0.8485	1.8935	0.8096	1.7967	1.5244	1.72517	0.6927	1.59456	0.9634	1.64752	1.3091	2.04988	0.823	1.61669
408	TRUE	Empty	Cysteine desulfurase, mitochondrial OS=Rattus norvegicus OX=10116 GN=Nfs1 PE=2 SV=1	NFS1_RAT (+2)		50 kDa		0.61		unknown	0.9879	1.46387	0.8129	1.54602	1.2088	1.49145	1.0924	1.47973	0.8994	1.47422	1.3969	1.54824	1.039	1.46566	0.9193	1.46982	1.0921	1.50007	1.2854	1.46659
409	TRUE	Empty	Creatine kinase M-type OS=Rattus norvegicus OX=10116 GN=Ckm PE=1 SV=1	A0A0G2JSP8_RAT		43 kDa	TRUE	0.61		unknown	0.859	1.55127	1.7173	1.7706	0.8548	1.55546	0.7997	1.55463	1.4222	1.73569	0.9542	1.53381	2.6147	1.88139	0.7742	1.53011	0.9371	1.56619	0.9229	1.52454
410	TRUE	Empty	Park7 protein OS=Rattus norvegicus OX=10116 GN=Park7 PE=1 SV=1	Q5BKC3_RAT		23 kDa		0.61		unknown	0.8954	1.45838	1.344	1.52024	0.8996	1.45549	0.932	1.47278	0.94	1.4543	1.0758	1.45485	2.0694	1.49795	0.7546	1.49419	0.9647	1.53719	1.1823	1.51946
411	TRUE	Empty	Uncharacterized protein OS=Rattus norvegicus OX=10116 PE=1 SV=1	A0A0G2K245_RAT (+1)		13 kDa	TRUE	0.61		unknown	1.4456	1.67295	0.6631	1.67352	1.0291	1.67446	1.2966	1.68229	0.664	1.67928	1.6335	1.66929	1.2478	1.67031	1.124	1.67323	1.6837	1.67788	1.2557	1.67214
412	TRUE	Empty	Uncharacterized protein OS=Rattus norvegicus OX=10116 PE=4 SV=3	F1M2W3_RAT		15 kDa	TRUE	0.61		unknown	1.2035	1.52826	0.4581	1.52188	1.2404	1.52074	0.8428	1.51986	1.2239	1.51582	2.144	1.51582	1.099	1.53508	0.6996	1.52394	1.3561	1.51608	1.6359	1.52032
413	TRUE	Empty	Cluster of RAB10, member RAS oncogene family OS=Rattus norvegicus OX=10116 GN=Rab10 PE=1 SV=1 (Q5RKJ9_RAT)	Q5RKJ9_RAT [7]		23 kDa	TRUE	0.62		unknown	1.0986	1.52503	1.0283	1.69091	0.9005	1.55579	1.0125	1.50732	1.0723	1.49198	1.1816	1.51321	1.1793	1.50502	0.9592	1.51212	0.9256	1.50973	0.9662	1.49447
414	TRUE	Empty	Cluster of BWK3 OS=Rattus norvegicus OX=10116 PE=2 SV=1 (Q5VLR6_RAT)	Q5VLR6_RAT [5]		52 kDa	TRUE	0.62		unknown	1.1322	1.74868	0.6577	1.68781	1.1958	1.52453	1.2527	1.52797	1.0835	1.67035	1.4673	1.60479	0.9198	1.6574	1.1044	1.52345	1.3352	1.66962	0.8485	1.68605
415	TRUE	Empty	Cluster of 40S ribosomal protein S18 OS=Rattus norvegicus OX=10116 GN=Rps18 PE=1 SV=1 (A0A0H2UHT6_RAT)	A0A0H2UHT6_RAT [3]		18 kDa	TRUE	0.62		unknown	1.0014	1.5827	0.8248	1.69695	1.4194	2.14167	1.1585	1.59658	1.1063	1.6058	1.3042	1.61799	1.1877	1.58321	1.3396	1.5863	0.9781	1.6111	1.253	2.09676
416	TRUE	Empty	Cluster of Uncharacterized protein OS=Rattus norvegicus OX=10116 PE=4 SV=1 (D3ZNA3_RAT)	D3ZNA3_RAT [4]		30 kDa	TRUE	0.62		unknown	0.9593	1.47671	0.9512	1.53198	1.105	1.52121	0.934	1.47959	1.2459	1.49955	0.8312	1.48072	0.6377	1.47796	1.2678	1.48781	0.701	1.49077	0.9484	1.47803
417	TRUE	Empty	Uncharacterized protein OS=Rattus norvegicus OX=10116 PE=1 SV=2	M0RBK4_RAT		12 kDa	TRUE	0.64		unknown	1.0778	1.51286	0.7851	1.53034	1.1864	1.57889	0.9714	1.51532	1.0664	1.55983	1.4199	1.49606	0.7257	1.64229	1.1557	1.47298	0.9489	1.62037	1.1798	1.59529
418	TRUE	Empty	LanC-like protein 1 OS=Rattus norvegicus OX=10116 GN=Lancl1 PE=1 SV=2	LANC1_RAT		45 kDa		0.66		unknown	1.0731	1.47478	0.9516	1.48416	0.9746	1.48034	1.0976	1.49122	1.2371	1.60336	0.9336	1.50791	1.1309	1.48017	0.9827	1.47206	1.2794	1.49705	0.9248	1.47664
419	TRUE	Empty	Capicua transcriptional repressor OS=Rattus norvegicus OX=10116 GN=Cic PE=1 SV=2	D4A853_RAT		164 kDa		0.66		unknown	1.2844	1.49883	0.5445	1.46949	1.1535	1.47019	1.1174	1.44932	1.0216	1.46735	1.1104	1.58686	0.7591	1.53148	1.1385	1.44837	0.9469	1.47892	1.2315	1.4796
420	TRUE	Empty	40S ribosomal protein S20 OS=Rattus norvegicus OX=10116 GN=Rps20 PE=3 SV=1	A0A0H2UHG7_RAT (+1)		13 kDa		0.66		unknown	1.1754	1.47949	0.7305	1.4587	1.1073	1.44674	1.0159	1.44687	0.986	1.46861	1.1875	1.45138	0.9349	1.44269	1.3722	1.49003	0.9806	1.49532	1.0967	1.47159
421	TRUE	Empty	Desmoplakin OS=Rattus norvegicus OX=10116 GN=Dsp PE=1 SV=1	F1LMV6_RAT		332 kDa		0.66		unknown	1.104	1.47567	0.8944	1.51187	0.9974	1.49923	1.5441	1.47432	0.7712	1.53984	1.2759	1.46904	0.782	1.53851	1.1148	1.46898	1.0336	1.48681	1.6197	1.47176
422	TRUE	Empty	Signal-induced proliferation-associated 1 OS=Rattus norvegicus OX=10116 GN=Sipa1 PE=1 SV=1	E9PSX8_RAT (+1)		113 kDa	TRUE	0.66		unknown	0.7941	1.51925	1.323	1.51785	0.9692	1.52272	0.9149	1.51843	0.8819	1.51829	1.186	1.55278	0.8658	1.51129	0.8303	1.53643	0.771	1.51329	1.2613	1.51868
423	TRUE	Empty	Aspartate-beta-hydroxylase OS=Rattus norvegicus OX=10116 GN=Asph PE=1 SV=1	A0A0G2KAD6_RAT (+1)		23 kDa		0.66		unknown	0.8638	1.55645	0.9878	1.57257	1.1412	1.49548	1.1801	1.50051	1.0906	1.49399	0.9965	1.52712	1.0675	1.51525	0.9869	1.50521	0.9556	1.49626	1.3533	1.62091
424	TRUE	Empty	40S ribosomal protein S5 OS=Rattus norvegicus OX=10116 GN=Rps5 PE=1 SV=1	B0BN81_RAT (+1)		23 kDa		0.67		unknown	1.2022	1.5819	0.904	1.59553	0.9248	1.5631	0.8817	1.57017	0.9176	1.56358	1.1054	1.56572	0.9024	1.55738	1.2391	1.57521	1.0289	1.5552	0.967	1.57913
425	TRUE	Empty	Heterogeneous nuclear ribonucleoprotein K OS=Rattus norvegicus OX=10116 GN=Hnrnpk PE=1 SV=1	HNRPK_RAT (+1)		51 kDa		0.67		unknown	0.963	1.5049	1.2547	1.7887	0.9253	1.53673	0.9044	1.53304	1.0251	1.51518	1.0116	1.56505	1.1104	1.51411	1.0483	1.51726	0.8961	1.5177	1.0427	1.55276
426	TRUE	Empty	RNA-binding motif protein 27 OS=Rattus norvegicus OX=10116 GN=Rbm27 PE=1 SV=2	F1M1R4_RAT		119 kDa		0.67		unknown	1.0981	1.56272	0.7813	2.3232	0.9996	1.55231	0.903	1.53452	0.9508	1.54824	0.8501	1.54347	0.7428	1.54131	0.9981	1.55301	0.8033	1.53691	0.9239	1.55181
427	TRUE	Empty	Dystrophin OS=Rattus norvegicus OX=10116 GN=Dmd PE=1 SV=2	DMD_RAT		426 kDa	TRUE	0.68		unknown	0.8434	1.48945	0.9435	1.52047	2.2433	2.95149	0.9129	1.71774	1.1284	1.63148	1.1727	1.76683	1.0308	1.519	0.8569	1.54625	0.8335	1.50546	1.1712	1.49686
428	TRUE	Empty	10 kDa heat shock protein, mitochondrial OS=Rattus norvegicus OX=10116 GN=Hspe1 PE=1 SV=1	A0A0G2JTG1_RAT (+2)		9 kDa		0.68		unknown	1.1303	1.5012	1.022	1.51726	0.8359	1.55085	0.9112	1.49943	1.3007	1.66134	0.9088	1.52431	1.6255	1.51087	0.9023	1.59291	0.9128	1.75408	1.1125	1.49945
429	TRUE	Empty	Cluster of Productively rearranged V-lambda-2 (Fragment) OS=Rattus norvegicus OX=10116 PE=2 SV=1 (A0N4E8_RAT)	A0N4E8_RAT [3]		14 kDa	TRUE	0.68		unknown	1.2141	1.53876	0.6887	1.55432	1.122	1.53346	1.2983	1.57008	1.074	1.54598	1.892	1.98508	0.8555	1.55138	0.9829	1.54707	1.5957	1.58521	0.8152	1.62699
430	TRUE	Empty	Hypoxanthine-guanine phosphoribosyltransferase OS=Rattus norvegicus OX=10116 GN=Hprt1 PE=1 SV=1	HPRT_RAT (+1)		24 kDa		0.68		unknown	0.9203	1.4884	1.4398	1.64942	0.8711	1.47582	0.9788	1.48913	1.0276	1.47407	0.8791	1.46714	1.5837	1.49225	0.9397	1.47109	0.8827	1.48062	1.0415	1.50076
431	TRUE	Empty	CXXC finger 1 (PHD domain) OS=Rattus norvegicus OX=10116 GN=Cxxc1 PE=1 SV=1	A1A5S2_RAT		76 kDa		0.69		unknown	1.0215	1.45686	0.794	2.19682	1.0613	1.46617	1.0315	1.4542	0.7541	1.44439	0.9282	1.44688	0.6072	1.47837	0.9496	1.45089	0.8089	1.54039	1.0472	1.45094
432	TRUE	Empty	Methylcrotonoyl-CoA carboxylase beta chain, mitochondrial OS=Rattus norvegicus OX=10116 GN=Mccc2 PE=2 SV=1	MCCB_RAT		62 kDa		0.7		unknown	0.8613	1.46741	1.0159	1.72497	1.1415	1.49781	0.8944	1.47553	0.9474	1.5155	1.0842	1.70395	0.9112	1.52164	0.8568	1.46717	0.883	1.4764	1.1069	1.48789
433	TRUE	Empty	Propionyl-CoA carboxylase alpha chain, mitochondrial OS=Rattus norvegicus OX=10116 GN=Pcca PE=1 SV=1	A0A0G2K401_RAT (+1)		80 kDa		0.7		unknown	0.9493	1.50719	1.0697	1.73675	1.0263	1.58993	1.1318	1.52803	0.9192	1.49181	1.2619	1.52679	1.1495	1.53217	0.9644	1.51001	1.044	1.49914	1.2079	1.57794
434	TRUE	Empty	FAD-dependent oxidoreductase domain containing 1 OS=Rattus norvegicus OX=10116 GN=Foxred1 PE=1 SV=1	D3ZEH2_RAT		54 kDa		0.71		unknown	1.3666	1.53224	0.5971	1.56811	1.068	1.51015	1.072	1.53483	0.9015	1.54548	0.9224	1.52999	0.778	1.52597	1.3965	1.53467	0.97	1.52738	1.1421	1.51737
435	TRUE	Empty	40S ribosomal protein SA OS=Rattus norvegicus OX=10116 GN=Rpsa PE=1 SV=3	RSSA_RAT		33 kDa		0.71		unknown	1.324	1.51678	0.9302	1.62685	0.819	1.4983	0.9285	1.4698	0.9774	1.49312	1.5097	1.85086	1.7253	1.56589	1.1938	1.4724	0.9479	1.47716	0.9247	1.46794
436	TRUE	Empty	Cluster of Uncharacterized protein OS=Rattus norvegicus OX=10116 PE=4 SV=3 (F1LYF3_RAT)	F1LYF3_RAT [2]		17 kDa	TRUE	0.71		unknown	1.1205	1.48604	0.919	1.53241	0.9639	1.46622	1.2881	1.4837	1.0231	1.46105	1.132	1.49845	0.8976	1.48302	1.3639	1.47866	1.053	1.47443	1.208	1.50627
437	TRUE	Empty	Nucleoside diphosphate kinase A OS=Rattus norvegicus OX=10116 GN=Nme1 PE=1 SV=1	NDKA_RAT (+3)		17 kDa		0.71		unknown	0.884	1.50584	1.6484	1.56438	0.8019	1.50817	0.9089	1.49655	0.8939	1.49772	1.0794	1.49638	1.825	1.64612	0.8504	1.50638	0.8393	1.50332	0.9523	1.49548
438	TRUE	Empty	ATP-binding cassette sub-family A member 7 OS=Rattus norvegicus OX=10116 GN=Abca7 PE=1 SV=1	sp|Q7TNJ2|ABCA7_RAT-DECOY (+1)		?	TRUE	0.71		unknown	1.0679	1.52958	0.6943	1.52958	1.2834	1.52958	1.0698	1.52958	0.9114	1.52958	2.2238	1.52958	0.879	1.52958	2.0473	1.52958	0.9807	1.52958	0.9198	1.52958
439	TRUE	Empty	Predicted gene 45713 OS=Rattus norvegicus OX=10116 GN=Gm45713 PE=3 SV=1	A0A1W2Q6L2_RAT (+2)		51 kDa	TRUE	0.72		unknown	1.2486	1.52957	0.7409	1.52205	1.0622	1.53123	1.1233	1.52678	0.9023	1.52739	0.8907	1.53683	0.9053	1.52867	1.5919	1.54063	0.8232	1.51593	1.1059	1.52752
440	TRUE	Empty	Cluster of Importin subunit beta-1 OS=Rattus norvegicus OX=10116 GN=Kpnb1 PE=1 SV=1 (F2Z3Q8_RAT)	F2Z3Q8_RAT [2]		97 kDa	TRUE	0.72		unknown	1.2143	1.55966	0.6816	1.55558	1.1402	1.55618	1.1197	1.56145	0.8388	1.55637	0.545	1.55944	0.8871	1.5534	1.1585	1.55611	0.7399	1.55908	0.7422	1.55598
441	TRUE	Empty	Cluster of Histone H1t OS=Rattus norvegicus OX=10116 GN=Hist1h1t PE=1 SV=2 (H1T_RAT)	H1T_RAT [5]		22 kDa	TRUE	0.73		unknown	1.1351	1.53184	0.6592	1.55015	1.2025	1.51133	0.9585	1.50846	1.1712	1.49926	1.2423	2.00317	0.7255	1.52561	1.1633	1.52951	0.7878	1.51192	1.1977	1.54908
442	TRUE	Empty	Cluster of 40S ribosomal protein S7 OS=Rattus norvegicus OX=10116 GN=Rps7 PE=2 SV=1 (B5DEL9_RAT)	B5DEL9_RAT [2]		22 kDa	TRUE	0.74		unknown	1.0215	1.67286	0.9522	1.67286	1.0304	1.67286	0.8985	1.67286	0.9735	1.67286	0.9198	1.67286	0.9113	1.67286	1.2953	1.67286	0.9717	1.67286	0.9048	1.67286
443	TRUE	Empty	Cluster of DEAD-box helicase 3, X-linked OS=Rattus norvegicus OX=10116 GN=Ddx3x PE=1 SV=1 (A0A0G2K719_RAT)	A0A0G2K719_RAT [5]		73 kDa	TRUE	0.75		unknown	0.8759	1.45694	0.986	1.45694	1.1654	1.45694	1.0065	1.45694	0.8977	1.45694	1.4332	1.45694	1.3138	1.45694	1.1331	1.45694	0.8197	1.45694	1.3711	1.45694
444	TRUE	Empty	Cluster of Heat shock cognate 71 kDa protein OS=Rattus norvegicus OX=10116 GN=Hspa8 PE=3 SV=3 (D4A4S3_RAT)	D4A4S3_RAT [5]		71 kDa	TRUE	0.75		unknown	1.0403	1.54827	0.9236	1.57672	1.0454	1.57299	1.0227	1.54041	0.9763	1.55454	0.8972	1.60639	0.9205	1.52349	1.1686	1.56081	0.8944	1.53766	0.9285	1.64418
445	TRUE	Empty	Uncharacterized protein OS=Rattus norvegicus OX=10116 PE=4 SV=1	A0A0G2K3Z9_RAT (+1)		22 kDa		0.75		unknown	1.0259	1.52988	1.2512	1.52319	0.7724	1.51983	0.8844	1.51476	1.0026	1.50927	0.8872	1.5155	1.3847	1.51974	0.9061	1.51131	0.8366	1.51923	0.8774	1.51286
446	TRUE	Empty	Ig kappa chain V region S211 OS=Rattus norvegicus OX=10116 PE=1 SV=1	KVX01_RAT		12 kDa		0.76		unknown	0.9265	1.70604	0.6773	1.57244	1.6932	1.58595	1.4678	1.56429	0.9466	1.53003	1.1266	1.59587	0.9414	1.53044	1.2353	1.57223	1.2204	1.49395	1.0438	1.64287
447	TRUE	Empty	Cluster of 2-oxoglutarate dehydrogenase, mitochondrial OS=Rattus norvegicus OX=10116 GN=Ogdh PE=1 SV=1 (ODO1_RAT)	ODO1_RAT [2]		116 kDa	TRUE	0.76		unknown	0.9143	1.54081	1.0786	1.6431	1.0205	1.59809	0.8838	1.63522	0.8826	1.52931	1.1179	1.58067	1.394	1.52058	0.9679	1.55659	0.781	1.50772	0.9393	1.60462
448	TRUE	Empty	Heat shock protein beta-6 OS=Rattus norvegicus OX=10116 GN=Hspb6 PE=1 SV=1	HSPB6_RAT		18 kDa		0.76		unknown	1.0196	1.48662	1.0001	1.53905	0.9738	1.504	0.9033	1.54597	0.802	1.5125	1.236	1.48844	1.1626	1.54701	0.9162	1.5	1.0929	1.52032	1.0088	1.60096
449	TRUE	Empty	EH domain-containing protein 1 OS=Rattus norvegicus OX=10116 GN=Ehd1 PE=1 SV=1	EHD1_RAT		61 kDa		0.77		unknown	1.1135	1.5013	0.89	1.5013	1.0104	1.5013	1.0431	1.5013	0.8627	1.5013	1.0213	1.5013	1.0148	1.5013	1.059	1.5013	0.9115	1.5013	1.109	1.5013
450	TRUE	Empty	Cluster of 14-3-3 protein gamma OS=Rattus norvegicus OX=10116 GN=Ywhag PE=1 SV=2 (1433G_RAT)	1433G_RAT [5]		28 kDa	TRUE	0.77		unknown	0.9443	1.51107	1.2706	1.51087	0.8224	1.54551	0.7988	1.55119	1.15	1.53792	0.9585	1.76888	1.1621	1.54464	0.9177	1.49358	0.7931	1.54157	0.8308	1.58338
451	TRUE	Empty	Glutamate dehydrogenase 1, mitochondrial OS=Rattus norvegicus OX=10116 GN=Glud1 PE=1 SV=2	DHE3_RAT (+1)		61 kDa		0.77		unknown	0.9721	1.49087	1.0569	1.54971	0.9717	1.58581	0.8229	1.4791	1.0821	1.48877	1.0177	1.60034	1.1731	1.56787	0.7608	1.46641	1.002	1.46353	1.2915	1.47772
452	TRUE	Empty	Taste receptor type 1 member 2 OS=Rattus norvegicus OX=10116 GN=Aldh4a1 PE=1 SV=1	A0A0G2JUB9_RAT (+3)		62 kDa		0.78		unknown	1.5296	1.72889	0.722	2.30166	0.857	1.61156	1.2595	1.71541	1.4172	2.01329	0.883	1.68766	0.8963	2.04217	1.6361	1.97556	0.7629	1.76949	1.8034	1.60602
453	TRUE	Empty	Transcription factor Sp1 OS=Rattus norvegicus OX=10116 GN=Sp1 PE=1 SV=2	SP1_RAT		81 kDa		0.78		unknown	1.1625	1.52694	0.6499	1.56907	1.2068	1.55509	0.915	1.51562	0.8625	1.57769	1.0859	1.48396	0.6551	1.60001	1.1092	1.55101	0.9852	1.49506	0.9106	1.57355
454	TRUE	Empty	60S ribosomal protein L23 OS=Rattus norvegicus OX=10116 GN=Rpl23 PE=2 SV=1	RL23_RAT		15 kDa		0.78		unknown	1.0127	1.52774	0.8577	1.64332	1.1476	1.57788	0.8746	1.53013	0.826	1.59527	1.2909	1.71818	0.8911	1.53069	1.1133	1.52443	0.8434	1.54626	1.3217	1.69989
455	TRUE	Empty	Perilipin 4 OS=Rattus norvegicus OX=10116 GN=Plin4 PE=4 SV=2	M0R7S5_RAT		141 kDa		0.78		unknown	1.1349	1.51432	1.1899	1.5126	0.6793	1.5481	0.8929	1.47722	1.5973	1.52201	0.7648	1.57255	1.7311	1.52709	0.7229	1.48804	1.3406	1.517	0.9182	1.49981
456	TRUE	Empty	Cluster of Tubulin alpha chain OS=Rattus norvegicus OX=10116 GN=LOC100909441 PE=3 SV=1 (A0A0H2UHM7_RAT)	A0A0H2UHM7_RAT [4]		50 kDa	TRUE	0.8		unknown	0.9307	1.59725	1.0369	1.56915	1.0199	1.4866	0.8139	1.58205	0.7126	1.58974	0.7709	1.65761	0.6779	1.5369	0.7504	1.66321	0.6639	1.667	0.7906	1.70455
457	TRUE	Empty	Ribosomal protein L9 OS=Rattus norvegicus OX=10116 GN=Rpl9 PE=2 SV=1	Q6P9U5_RAT (+1)		22 kDa	TRUE	0.8		unknown	1.2252	1.48949	0.6822	1.48914	1.1201	1.49418	1.0475	1.48914	0.9161	1.48725	1.0281	1.49042	0.8763	1.49011	1.4672	1.49042	0.9207	1.49967	1.1844	1.48847
458	TRUE	Empty	Transitional endoplasmic reticulum ATPase OS=Rattus norvegicus OX=10116 GN=Vcp PE=1 SV=3	TERA_RAT		89 kDa		0.8		unknown	0.9517	1.46329	1.3973	1.70678	0.8868	1.45704	0.9336	1.50283	0.9592	1.47288	1.3874	3.12659	1.5344	1.65161	0.7292	1.48139	0.8358	1.45091	1.0945	1.4814
459	TRUE	Empty	Peroxiredoxin-2 OS=Rattus norvegicus OX=10116 GN=Prdx2 PE=1 SV=1	A0A0G2JSH9_RAT (+1)		22 kDa		0.8		unknown	0.9113	1.57109	1.3319	1.69841	0.8897	1.6	1.0168	1.56125	1.0431	1.61598	1.1179	1.71721	1.7545	1.71666	0.9129	1.57021	0.9415	1.55783	1.0733	1.64678
460	TRUE	Empty	DEAD (Asp-Glu-Ala-Asp) box polypeptide 5 (Fragment) OS=Rattus norvegicus OX=10116 GN=Ddx5 PE=2 SV=1	B6DTP5_RAT (+1)		69 kDa		0.81		unknown	1.0027	1.47225	0.8904	1.52082	1.1142	1.50338	1.0332	1.47083	0.9232	1.47051	1.1097	1.59187	0.951	1.47955	1.1554	1.50272	0.9605	1.47513	1.1563	1.51356
461	TRUE	Empty	Uncharacterized protein OS=Rattus norvegicus OX=10116 PE=1 SV=3	D3ZMS7_RAT		13 kDa	TRUE	0.81		unknown	1.176	1.67429	0.4609	1.67142	1.5076	1.72416	0.4492	1.77899	0.8585	1.67003	1.3869	1.72911	0.4653	1.76257	1.2078	1.61722	1.1871	1.66204	0.5363	1.88249
462	TRUE	Empty	STE20/SPS1-related proline-alanine-rich protein kinase OS=Rattus norvegicus OX=10116 GN=Stk39 PE=1 SV=1	A0A0G2K007_RAT (+1)		56 kDa		0.81		unknown	1.3265	1.54862	0.5836	1.64472	1.0761	1.52437	0.8725	1.57033	0.936	1.53782	0.9254	1.57073	0.745	1.52322	1.2381	1.53546	1.2809	1.7488	0.8659	1.56005
463	TRUE	Empty	Nuclear envelope pore membrane protein POM 121 OS=Rattus norvegicus OX=10116 GN=Pom121 PE=1 SV=1	G3V659_RAT (+1)		121 kDa		0.82		unknown	1.159	1.53246	0.7136	1.5263	1.164	1.55704	0.9953	1.47904	0.8216	1.47644	1.1042	1.5584	0.8178	1.49716	1.1678	1.47915	0.9314	1.47402	1.1403	1.54926
464	TRUE	Empty	Dihydrolipoamide S-succinyltransferase (E2 component of 2-oxo-glutarate complex), isoform CRA_a OS=Rattus norvegicus OX=10116 GN=Dlst PE=1 SV=1	G3V6P2_RAT		49 kDa		0.82		unknown	1.0005	1.56232	1.2088	1.78825	0.834	1.75447	0.9552	1.56036	1.1657	1.56409	0.8367	1.60368	1.6382	1.68519	1.0031	1.60733	0.8415	1.67108	0.8226	1.60337
465	TRUE	Empty	Cluster of 60S ribosomal protein L3 OS=Rattus norvegicus OX=10116 GN=Rpl3 PE=1 SV=3 (RL3_RAT)	RL3_RAT [2]		46 kDa	TRUE	0.82		unknown	0.9937	1.46585	0.8721	1.47253	1.1567	1.47271	0.9822	1.49697	0.7826	1.45842	0.9012	1.49014	0.7407	1.54057	1.1349	1.51108	0.8621	1.49403	0.935	1.53433
466	TRUE	Empty	Electron transfer flavoprotein-ubiquinone oxidoreductase, mitochondrial OS=Rattus norvegicus OX=10116 GN=Etfdh PE=1 SV=1	ETFD_RAT (+1)		68 kDa		0.83		unknown	0.867	1.51316	1.2184	1.50382	0.9579	1.57449	0.8559	1.51299	1.0271	1.48618	0.9722	1.50719	1.6656	1.50855	0.7323	1.49499	0.8783	1.48718	0.9045	1.50299
467	TRUE	Empty	Cluster of Uncharacterized protein OS=Rattus norvegicus OX=10116 PE=4 SV=1 (A0A0G2KBA1_RAT)	A0A0G2KBA1_RAT [4]		32 kDa	TRUE	0.83		unknown	1.4767	1.56835	0.6817	1.54362	1.0039	1.4901	1.2254	1.54077	1.4336	1.72364	1.3949	1.49048	0.8707	1.49754	1.8906	1.52826	1.0123	1.49063	1.6626	1.61849
468	TRUE	Empty	Sin3A-associated protein 130 OS=Rattus norvegicus OX=10116 GN=Sap130 PE=1 SV=3	D3ZLP9_RAT		113 kDa		0.83		unknown	0.9993	1.53113	0.8212	1.57338	1.2324	1.58018	1.2438	1.534	0.886	1.55715	1.1663	1.63236	0.838	1.59012	1.1263	1.5433	1.1312	1.73164	1.027	1.52935
469	TRUE	Empty	Cluster of Heat shock 70 kDa protein 4 OS=Rattus norvegicus OX=10116 GN=Hspa4 PE=1 SV=1 (F1LRV4_RAT)	F1LRV4_RAT [5]		94 kDa	TRUE	0.83		unknown	1.0145	1.45884	1.201	1.45884	0.8185	1.45884	1.2427	1.45884	0.694	1.45884	0.849	1.45884	1.2318	1.45884	0.8535	1.45884	0.8858	1.45884	0.9302	1.45884
470	TRUE	Empty	Ubiquitin-conjugating enzyme E2O OS=Rattus norvegicus OX=10116 GN=Ube2o PE=1 SV=2	F1M403_RAT		125 kDa		0.84		unknown	1.2294	1.60187	0.5808	1.73479	1.2748	1.89222	0.9725	3.08749	1.0379	1.66098	1.9839	1.57546	0.8738	1.51076	1.6343	1.52391	1.8582	1.69981	0.5967	2.30321
471	TRUE	Empty	Cluster of Uncharacterized protein OS=Rattus norvegicus OX=10116 PE=4 SV=1 (A0A0G2JTG4_RAT)	A0A0G2JTG4_RAT [5]		10 kDa	TRUE	0.84		unknown	1.0934	1.67998	0.4419	1.64912	1.464	1.52136	0.7651	1.76197	0.5864	1.81201	1.2586	1.90224	0.6886	1.62637	0.8075	1.53354	0.6796	1.66885	0.8514	1.81465
472	TRUE	Empty	Cluster of Uncharacterized protein OS=Rattus norvegicus OX=10116 PE=1 SV=1 (A0A0G2JXF0_RAT)	A0A0G2JXF0_RAT [2]		12 kDa	TRUE	0.85		unknown	1.5624	2.57375	0.878	1.59639	1.0982	1.93948	1.0072	2.05253	0.9004	1.83981	2.0923	1.74149	0.9581	1.82193	1.0502	2.1321	0.9556	2.14556	1.8542	1.67185
473	TRUE	Empty	60S ribosomal protein L34 OS=Rattus norvegicus OX=10116 GN=Rpl34 PE=4 SV=1	F1LQ14_RAT		13 kDa		0.85		unknown	1.076	1.52054	0.9276	1.48782	1.0018	1.506	1.0153	1.49619	1.0138	1.48544	1.1182	1.57932	0.857	1.49622	1.3894	1.48831	0.9687	1.49568	0.9792	1.50278
474	TRUE	Empty	Dihydrolipoyllysine-residue acetyltransferase component of pyruvate dehydrogenase complex, mitochondrial OS=Rattus norvegicus OX=10116 GN=Dlat PE=1 SV=3	ODP2_RAT		67 kDa		0.85		unknown	0.9278	1.52411	1.2705	1.6859	0.905	1.57316	1.0176	1.53864	1.3087	1.59113	0.9538	1.55821	1.666	1.5932	0.792	1.5336	0.9385	1.55474	0.9947	1.5289
475	TRUE	Empty	60S ribosomal protein L37 OS=Rattus norvegicus OX=10116 GN=Rpl37 PE=1 SV=2	RL37_RAT		11 kDa		0.86		unknown	0.9238	1.53341	1.0339	3.021	1.0418	1.53885	1.134	1.5306	0.9682	1.54054	1.168	1.54911	0.7468	1.56494	1.4533	1.54783	1.0473	1.57671	0.8836	1.58947
476	TRUE	Empty	Arginine-glutamic acid dipeptide repeats protein OS=Rattus norvegicus OX=10116 GN=Rere PE=1 SV=2	RERE_RAT		172 kDa		0.87		unknown	1.0065	1.43908	0.4349	1.43908	1.8583	1.43908	1.9367	1.43908	0.55	1.43908	1.6184	1.43908	0.9067	1.43908	1.2377	1.43908	0.9944	1.43908	1.4242	1.43908
477	TRUE	Empty	Uncharacterized protein OS=Rattus norvegicus OX=10116 PE=1 SV=1	A0A0G2K0N6_RAT		11 kDa		0.87		unknown	1.6335	1.57529	0.5046	1.54878	1.0494	1.55064	0.8742	1.55225	0.8819	1.53887	1.0462	1.5682	1.0598	1.65176	0.6346	1.67448	2.2976	1.55104	0.7323	1.5911
478	TRUE	Empty	Cluster of Phosphoglycerate mutase 2 OS=Rattus norvegicus OX=10116 GN=Pgam2 PE=1 SV=2 (PGAM2_RAT)	PGAM2_RAT [3]		29 kDa	TRUE	0.87		unknown	0.8821	1.53054	1.6235	1.84191	0.8922	1.51066	0.9279	1.53244	0.9529	1.58484	1.1368	1.56401	2.0332	1.6826	0.7764	1.52149	0.8051	1.52267	1.0181	1.52711
479	TRUE	Empty	Cluster of 40S ribosomal protein S3a OS=Rattus norvegicus OX=10116 GN=Rps3a PE=1 SV=2 (RS3A_RAT)	RS3A_RAT [2]		30 kDa	TRUE	0.87		unknown	1.1199	1.50595	0.8409	1.57999	1.0663	1.89254	1.0451	1.49913	0.976	1.61471	1.0012	1.58727	0.9	1.52011	1.2479	1.55397	0.9758	1.4922	1.1424	1.56885
480	TRUE	Empty	Acyl-CoA synthetase family member 2, mitochondrial OS=Rattus norvegicus OX=10116 GN=Acsf2 PE=2 SV=1	ACSF2_RAT		68 kDa		0.88		unknown	0.9385	1.50302	1.1573	1.62662	0.9511	1.51075	0.9389	1.49248	0.881	1.53498	1.1581	1.53741	1.3227	1.5466	0.8797	1.48591	0.8728	1.51659	0.8516	1.65183
481	TRUE	Empty	Cluster of F-actin-capping protein subunit alpha-2 OS=Rattus norvegicus OX=10116 GN=Capza2 PE=1 SV=1 (CAZA2_RAT)	CAZA2_RAT [2]		33 kDa	TRUE	0.88		unknown	0.633	1.54556	1.716	1.60873	1.027	1.567	0.6408	1.54918	0.8618	1.56852	0.8651	1.64791	0.7429	2.22869	0.904	1.55336	0.6059	1.55951	0.657	1.55141
482	TRUE	Empty	Dermcidin OS=Rattus norvegicus OX=10116 PE=2 SV=1	Q71DI1_RAT		11 kDa		0.88		unknown	1.0387	1.51704	0.7456	1.51655	2.1937	2.79726	1.6106	1.51807	1.129	1.52927	1.4255	1.52625	1.1043	1.57521	1.2337	1.49192	0.9463	1.58931	1.9529	2.08696
483	TRUE	Empty	Uncharacterized protein OS=Rattus norvegicus OX=10116 PE=1 SV=1	M0RA79_RAT		11 kDa		0.89		unknown	1.3234	1.70368	0.5304	1.65403	1.4328	1.99471	1.4418	1.63741	0.9015	1.66177	0.9862	1.51719	0.8997	1.69026	1.1354	1.52348	1.413	1.69638	0.984	1.6857
484	TRUE	Empty	Cluster of 60S ribosomal protein L14 OS=Rattus norvegicus OX=10116 GN=Rpl14 PE=1 SV=2 (F1LSW7_RAT)	F1LSW7_RAT [2]		23 kDa	TRUE	0.89		unknown	1.373	1.55181	0.6815	1.5467	1.0373	1.54809	0.974	1.54581	1.2966	1.88691	0.7863	1.54741	0.6948	1.54665	1.5568	1.56234	0.7463	1.54966	0.8041	1.54526
485	TRUE	Empty	Major vault protein OS=Rattus norvegicus OX=10116 GN=Mvp PE=1 SV=1	A0A140TAE0_RAT (+1)		97 kDa		0.9		unknown	1.1645	1.66892	0.9912	1.70595	0.9055	1.49174	0.9802	1.73557	1.0833	1.48489	0.9626	1.50816	0.8031	1.55437	1.183	1.93515	0.8545	1.48184	1.2921	3.10453
486	TRUE	Empty	Cluster of 40S ribosomal protein S23 OS=Rattus norvegicus OX=10116 GN=Rps23 PE=1 SV=3 (RS23_RAT)	RS23_RAT [2]		16 kDa	TRUE	0.9		unknown	1.1326	1.63132	0.7583	1.6096	1.1353	1.60443	0.9709	1.60726	0.8632	1.60179	1.2916	1.60179	0.7517	1.60419	1.2309	1.60689	0.8215	1.6048	1.0855	1.6108
487	TRUE	Empty	Cluster of Hexokinase-1 OS=Rattus norvegicus OX=10116 GN=Hk1 PE=1 SV=2 (M0RAQ6_RAT)	M0RAQ6_RAT [2]		100 kDa	TRUE	0.9		unknown	0.9361	1.52342	1.297	1.50632	0.8261	1.53101	0.8633	1.50715	0.8995	1.53693	0.8941	1.69343	1.2981	1.53927	0.7871	1.51848	0.7631	1.54484	0.9051	1.51971
488	TRUE	Empty	Cluster of LIM domain-binding 3 OS=Rattus norvegicus OX=10116 GN=Ldb3 PE=1 SV=1 (A0A096MJ01_RAT)	A0A096MJ01_RAT [3]		77 kDa	TRUE	0.91		unknown	0.9478	1.64028	1.2191	1.57034	0.8847	1.50586	1.0379	1.49356	1.2883	1.82571	1.026	1.58231	1.2118	1.68026	0.9002	1.50049	1.105	1.59906	1.0436	1.74132
489	TRUE	Empty	DnaJ homolog subfamily A member 2 OS=Rattus norvegicus OX=10116 GN=Dnaja2 PE=1 SV=1	DNJA2_RAT (+1)		46 kDa		0.92		unknown	0.9614	1.4654	0.8039	1.44932	1.5286	1.633	1.0076	1.44009	0.9232	1.48001	0.9823	1.44746	0.9108	1.50961	1.1013	1.46595	0.8297	1.44837	1.2109	1.60038
490	TRUE	Empty	Dihydrolipoamide acetyltransferase component of pyruvate dehydrogenase complex OS=Rattus norvegicus OX=10116 GN=Pdhx PE=1 SV=1	A0A0G2JZH8_RAT (+2)		54 kDa		0.92		unknown	1.2199	1.49048	0.9273	1.50419	0.8957	1.46874	1.3246	1.48678	1.0535	1.46645	0.6831	1.45159	1.2231	1.47314	0.8564	1.45677	0.8177	1.455	0.9572	1.44773
491	TRUE	Empty	Adenylosuccinate synthetase isozyme 1 OS=Rattus norvegicus OX=10116 GN=Adssl1 PE=1 SV=1	M0R629_RAT		50 kDa		0.92		unknown	1.0931	1.54161	0.6372	1.54387	2.1173	2.77216	1.2059	1.49082	1.1798	1.52118	1.2152	1.48125	1.0099	1.57746	0.9257	1.48132	1.0871	1.46418	1.3491	1.52126
492	TRUE	Empty	40S ribosomal protein S8 OS=Rattus norvegicus OX=10116 GN=LOC297756 PE=2 SV=1	Q6TXJ0_RAT (+1)		27 kDa	TRUE	0.92		unknown	1.1451	1.44653	0.7075	1.45256	1.2975	1.71337	0.9779	1.4517	1.0037	1.45011	1.1992	1.45634	0.8597	1.48671	1.0894	1.44884	1.0315	1.50389	1.3994	1.55134
493	TRUE	Empty	Cluster of Glyceraldehyde-3-phosphate dehydrogenase OS=Rattus norvegicus OX=10116 GN=Gapdh PE=1 SV=3 (G3P_RAT)	G3P_RAT [11]		36 kDa	TRUE	0.94		unknown	1.248	1.54948	0.9697	1.67343	0.7907	1.60332	1.143	1.56391	1.4567	1.64164	0.932	1.63924	1.35	1.60071	1.0471	1.5375	1.0504	1.56469	1.0523	1.66066
494	TRUE	Empty	Cluster of LOC367586 protein OS=Rattus norvegicus OX=10116 GN=LOC367586 PE=2 SV=1 (Q5M7V3_RAT)	Q5M7V3_RAT [3]		51 kDa	TRUE	0.95		unknown	1.0023	1.74805	0.8779	1.57509	1.1877	1.68996	1.7513	1.58485	1.0981	2.1112	1.1569	1.68057	0.9671	1.91642	1.0807	1.71381	1.1426	3.1751	1.0386	2.3246
495	TRUE	Empty	SEC24 homolog C, COPII coat complex component OS=Rattus norvegicus OX=10116 GN=Sec24c PE=1 SV=1	A0A0G2JZF0_RAT (+1)		115 kDa		0.95		unknown	1.5299	1.69886	0.7718	1.617	0.9388	1.46419	1.3306	1.47126	0.9719	1.46201	0.9846	1.46975	1.0073	1.57374	1.1353	1.46972	1.1258	1.46367	0.9845	1.4682
496	TRUE	Empty	Fidgetin-like protein 1 OS=Rattus norvegicus OX=10116 GN=Fignl1 PE=2 SV=1	FIGL1_RAT		74 kDa		0.95		unknown	1.2989	1.69917	0.814	1.53344	1.0143	1.52108	1.0344	1.50932	0.8587	1.4787	1.2581	1.45495	0.9586	1.45892	1.0379	1.55354	0.9084	1.46881	1.2987	2.38993
497	TRUE	Empty	Cluster of Cell division control protein 42 homolog OS=Rattus norvegicus OX=10116 GN=Cdc42 PE=1 SV=1 (A0A0G2JSM8_RAT)	A0A0G2JSM8_RAT [8]		21 kDa	TRUE	0.95		unknown	0.9776	1.52339	1.0593	1.50596	0.9588	1.51116	0.9288	1.51134	0.7889	1.55398	1.088	1.52473	1.0601	1.51069	1.0003	1.52072	0.9505	1.49993	0.8549	1.55645
498	TRUE	Empty	T-complex protein 1 subunit alpha OS=Rattus norvegicus OX=10116 GN=Tcp1 PE=1 SV=1	TCPA_RAT		60 kDa		0.96		unknown	0.9616	1.49043	1.1055	1.52167	0.957	1.46549	0.8545	1.47914	0.8812	1.47248	1.4099	2.01045	1.078	1.48347	1.4092	1.57257	0.8515	1.46602	0.9674	1.47567
499	TRUE	Empty	Ribosomal protein OS=Rattus norvegicus OX=10116 GN=LOC103690888 PE=3 SV=1	D3Z9F6_RAT		25 kDa		0.96		unknown	1.1306	1.53179	0.7947	1.52058	1.3163	2.15568	1.1678	1.55149	1.04	1.52408	1.141	1.52977	0.9919	1.516	1.4906	1.51673	1.1028	1.52684	0.9426	1.5206
500	TRUE	Empty	Glucose-6-phosphate isomerase OS=Rattus norvegicus OX=10116 GN=Gpi PE=1 SV=1	G6PI_RAT		63 kDa		0.96		unknown	0.8482	1.56974	1.672	1.65497	0.8442	1.54557	0.8417	1.60288	0.9909	1.63594	1.2741	1.5699	1.6334	1.55368	0.9934	1.55368	0.7607	1.60542	0.9456	1.55211
501	TRUE	Empty	Hemopexin OS=Rattus norvegicus OX=10116 GN=Hpx PE=1 SV=3	HEMO_RAT		51 kDa		0.96		unknown	0.9112	1.47779	1.2238	1.67864	0.9704	1.49957	1.0775	1.48526	0.9412	1.48559	1.1396	1.53096	1.4294	1.6248	0.8904	1.48468	0.9071	1.51895	1.0057	1.52952
502	TRUE	Empty	T-complex protein 1 subunit eta OS=Rattus norvegicus OX=10116 GN=Cct7 PE=1 SV=1	D4AC23_RAT		60 kDa		0.97		unknown	0.9889	1.56381	1.2498	1.58345	0.813	1.56659	0.8238	1.60055	1.1348	1.57718	0.9865	1.56632	1.4066	1.61667	0.9353	1.54922	0.9148	1.55628	0.8261	1.58045
503	TRUE	Empty	Peroxiredoxin-6 OS=Rattus norvegicus OX=10116 GN=Prdx6 PE=1 SV=3	PRDX6_RAT		25 kDa		0.97		unknown	0.936	1.46724	1.0064	1.47633	1.1184	1.70417	0.886	1.47044	0.9436	1.473	1.3059	1.47578	1.4548	1.4888	0.9375	1.47193	0.8142	1.52023	1.0944	1.56244
504	TRUE	Empty	Cluster of Uncharacterized protein OS=Rattus norvegicus OX=10116 PE=3 SV=1 (D3ZZC7_RAT)	D3ZZC7_RAT [2]		15 kDa	TRUE	0.99		unknown	1.1615	1.56218	0.8837	1.54759	0.986	1.6598	0.9547	1.57321	1.0772	1.65901	1.0413	1.67814	0.9373	1.56651	1.2365	1.58772	0.9178	1.58896	1.0616	1.59543
505	TRUE	Empty	Pyruvate dehydrogenase E1 component subunit beta, mitochondrial OS=Rattus norvegicus OX=10116 GN=Pdhb PE=1 SV=1	A0A0G2KAM3_RAT (+1)		46 kDa		0.99		unknown	0.9649	1.51158	1.3672	1.64523	0.834	1.53346	1.1187	1.49576	1.2691	1.4987	0.8059	1.51425	1.6503	1.53803	0.7972	1.49098	1.0118	1.48948	0.9354	1.51176
506	TRUE	Empty	Alanine and glycine-rich protein-like OS=Rattus norvegicus OX=10116 GN=LOC103694328 PE=1 SV=1	D3ZBC4_RAT		73 kDa		0.99		unknown	1.1477	1.50508	0.4921	1.49253	1.3154	1.50908	0.9767	1.50932	0.9498	1.4853	0.8308	1.50186	0.6892	1.48503	1.2741	1.51378	0.8499	1.4863	0.9759	1.49484
507	TRUE	Empty	Peroxisomal multifunctional enzyme type 2 OS=Rattus norvegicus OX=10116 GN=Hsd17b4 PE=1 SV=3	DHB4_RAT (+1)		79 kDa		0.99		unknown	1.1146	1.48384	0.9163	1.49606	0.9722	1.47754	0.9512	1.46911	1.0065	1.48005	1.0079	1.48788	1.0561	1.50778	0.8171	1.48249	1.1567	1.60651	0.956	1.46868
508	TRUE	Empty	Actin-like 6A OS=Rattus norvegicus OX=10116 GN=Actl6a PE=1 SV=1	Q4KM87_RAT		47 kDa		0.99		unknown	1.0611	1.48305	0.8252	1.50244	1.121	1.48074	1.0921	1.487	0.8742	1.48805	1.0399	1.50187	0.8204	1.48818	1.0521	1.49935	0.934	1.48164	1.1119	1.65305
509	TRUE	Empty	Mitochondrial import inner membrane translocase subunit TIM44 OS=Rattus norvegicus OX=10116 GN=Timm44 PE=1 SV=1	G3V640_RAT (+1)		51 kDa		1		unknown	0.9918	1.50791	1.0679	1.54814	0.9436	1.54921	1.0898	1.52684	0.9282	1.54165	1.02	1.70386	1.2604	1.6654	0.9167	1.50659	0.9329	1.50952	0.9198	1.51227
510	TRUE	Empty	Cluster of RCG55135, isoform CRA_b OS=Rattus norvegicus OX=10116 GN=Tln1 PE=1 SV=1 (G3V852_RAT)	G3V852_RAT [3]		270 kDa	TRUE	1		unknown	No data	1	No data	1	No data	1	No data	1	No data	1	No data	1	No data	1	No data	1	No data	1	No data	1
511	TRUE	Empty	Cluster of Xin actin-binding repeat-containing protein 2 OS=Rattus norvegicus OX=10116 GN=Xirp2 PE=1 SV=1 (F1LMC2_RAT)	F1LMC2_RAT [2]		374 kDa	TRUE	1		unknown	No data	1	No data	1	No data	1	No data	1	No data	1	No data	1	No data	1	No data	1	No data	1	No data	1
512	TRUE	Empty	Cluster of Murinoglobulin-1 OS=Rattus norvegicus OX=10116 GN=Mug1 PE=1 SV=2 (D4A6E3_RAT)	D4A6E3_RAT [3]		165 kDa	TRUE	1		unknown	No data	1	No data	1	No data	1	No data	1	No data	1	No data	1	No data	1	No data	1	No data	1	No data	1
513	TRUE	Empty	Cluster of 40S ribosomal protein S13 OS=Rattus norvegicus OX=10116 GN=Rps13 PE=1 SV=2 (RS13_RAT)	RS13_RAT [2]		17 kDa	TRUE	1		unknown	No data	1	No data	1	No data	1	No data	1	No data	1	No data	1	No data	1	No data	1	No data	1	No data	1
514	TRUE	Empty	Cluster of 60S ribosomal protein L29 OS=Rattus norvegicus OX=10116 PE=3 SV=1 (D4A888_RAT)	D4A888_RAT [6]		17 kDa	TRUE	1		unknown	No data	1	No data	1	No data	1	No data	1	No data	1	No data	1	No data	1	No data	1	No data	1	No data	1
515	TRUE	Empty	Cluster of 60S ribosomal protein L29 OS=Rattus norvegicus OX=10116 PE=3 SV=1 (A0A0G2QC62_RAT)	A0A0G2QC62_RAT [3]		17 kDa	TRUE	1		unknown	No data	1	No data	1	No data	1	No data	1	No data	1	No data	1	No data	1	No data	1	No data	1	No data	1
516	TRUE	Empty	Cluster of Glutathione S-transferase OS=Rattus norvegicus OX=10116 GN=Gsta1 PE=2 SV=1 (B6DYP8_RAT)	B6DYP8_RAT [7]		25 kDa	TRUE	1		unknown	No data	1	No data	1	No data	1	No data	1	No data	1	No data	1	No data	1	No data	1	No data	1	No data	1
517	TRUE	Empty	Cluster of Uncharacterized protein OS=Rattus norvegicus OX=10116 PE=4 SV=2 (D3ZX87_RAT)	D3ZX87_RAT [3]		16 kDa	TRUE	1		unknown	No data	1	No data	1	No data	1	No data	1	No data	1	No data	1	No data	1	No data	1	No data	1	No data	1
518	TRUE	Empty	Cluster of Complement C4-like OS=Rattus norvegicus OX=10116 GN=LOC103689965 PE=4 SV=1 (A0A0G2JW12_RAT)	A0A0G2JW12_RAT [5]		192 kDa	TRUE	1		unknown	No data	1	No data	1	No data	1	No data	1	No data	1	No data	1	No data	1	No data	1	No data	1	No data	1
519	TRUE	Empty	Fibrillin-2 OS=Rattus norvegicus OX=10116 GN=Fbn2 PE=2 SV=1	tr|Q9WUH9|Q9WUH9_RAT-DECOY		?		1		unknown	No data	1	No data	1	No data	1	No data	1	No data	1	No data	1	No data	1	No data	1	No data	1	No data	1
520	TRUE	Empty	Cluster of Heterogeneous nuclear ribonucleoprotein R OS=Rattus norvegicus OX=10116 GN=Hnrnpr PE=1 SV=1 (Q566E4_RAT)	Q566E4_RAT [3]		71 kDa	TRUE	1		unknown	No data	1	No data	1	No data	1	No data	1	No data	1	No data	1	No data	1	No data	1	No data	1	No data	1
521	TRUE	Empty	Cationic trypsin precursor (Beta-trypsin) [Contains: Alpha-trypsin chain 1; Alpha-trypsin chain 2] cRAP	P00760.2		25 kDa	TRUE	1		unknown	No data	1	No data	1	No data	1	No data	1	No data	1	No data	1	No data	1	No data	1	No data	1	No data	1
522	TRUE	Empty	Uncharacterized protein OS=Rattus norvegicus OX=10116 PE=1 SV=2	F1M5L5_RAT		13 kDa	TRUE	1		unknown	No data	1	No data	1	No data	1	No data	1	No data	1	No data	1	No data	1	No data	1	No data	1	No data	1
END OF FILE
